# Supplementary material for: Competitive behaviors in Serratia marcescens are coordinately regulated by a lifestyle switch frequently inactivated in the clinical environment
Source: Cell Host Microbe. Author manuscript; Available in PMC 2026 Mar 14. (PMC7618870; doi:10.1016/j.chom.2025.01.001)
Supplement: Supplementary Data S1 [file EMS212892-supplement-Supplementary_Data_S1.xlsx]

## Sheet: S1
Gene	not_human	human	Panaroo group	Description
SJC1043_00001	0	0	dnaA_1~~~dnaA_2~~~dnaA	it binds specifically double-stranded DNA at a 9 bp consensus (dnaA box) 5'-TTATC CA A CA A-3'. DnaA binds to ATP and to acidic phospholipids
SJC1043_00002	0	0	dnaN_1~~~dnaN_2~~~dnaN	Confers DNA tethering and processivity to DNA polymerases and other proteins. Acts as a clamp; forming a ring around DNA (a reaction catalyzed by the clamp-loading complex) which diffuses in an ATP-independent manner freely and bidirectionally along dsDNA. Initially characterized for its ability to contact the catalytic subunit of DNA polymerase III (Pol III); a complex; multichain enzyme respons…
SJC1043_00003	0	0	recF_2~~~recF~~~recF_1	it is required for DNA replication and normal SOS inducibility. RecF binds preferentially to single-stranded; linear DNA. It also seems to bind ATP
SJC1043_00004	0	0	gyrB_1~~~gyrB~~~gyrB_2~~~~~~gyrB_3	A type II topoisomerase that negatively supercoils closed circular double-stranded (ds) DNA in an ATP-dependent manner to modulate DNA topology and maintain chromosomes in an underwound state. Negative supercoiling favors strand separation; and DNA replication; transcription; recombination and repair; all of which involve strand separation. Also able to catalyze the interconversion of other topol…
SJC1043_00005	1	0	yidA~~~yidA_2	member of the haloacid dehalogenase-like hydrolases superfamily and Cof family of proteins
SJC1043_00006	0	1	arcB_1~~~ocd~~~~~~arcB_2	ornithine cyclodeaminase
SJC1043_00007	0	0	tdcB_1~~~tdcB_2~~~tdcB~~~psdht_1	Catalyzes the formation of 2-oxobutanoate from L-threonine or the formation of pyruvate from serine
SJC1043_00008	0	0	group_5337	Biopolymer transporter Tol
SJC1043_00009	0	0	group_5478	Protein of unknown function (DUF1375)
SJC1043_00010	1	1	ibpA~~~~~~ibpA_1~~~ibpA_2	Associates with aggregated proteins; together with IbpB; to stabilize and protect them from irreversible denaturation and extensive proteolysis during heat shock and oxidative stress. Aggregated proteins bound to the IbpAB complex are more efficiently refolded and reactivated by the ATP-dependent chaperone systems ClpB and DnaK DnaJ GrpE. Its activity is ATP- independent
SJC1043_00011	0	0	ibpB~~~~~~ibpB_2~~~ibpB_1	associates with aggregated proteins; together with ibpA; to stabilize and protect them from irreversible denaturation and extensive proteolysis during heat shock and oxidative stress
SJC1043_00012	0	2	aspT_2	transport protein
SJC1043_00015	0	1	aspC_2~~~avtA~~~avtA_1~~~avtA_2~~~aspC_1	catalyzes transamination of alanine; valine; and 2-aminobutyrate with their respective 2-keto acids
SJC1043_00018	1	2	ghrB~~~ghrB_3~~~ghrB_2~~~tkrA	Catalyzes the NADPH-dependent reduction of glyoxylate and hydroxypyruvate into glycolate and glycerate; respectively
SJC1043_00019	0	0	rhmT_5~~~rhmT_6~~~ttuB_2~~~rhmT_4~~~rhmT_8~~~ttuB_3~~~rhmT_7	Vacuole effluxer Atg22 like
SJC1043_00020	0	1	kdgK_4~~~ydjH_2~~~ydjH_1~~~kdgK_1~~~ydjH_3	pfkB family carbohydrate kinase
SJC1043_00021	0	0	group_7530	Xylose isomerase domain protein TIM barrel
SJC1043_00022	0	1	rbsR_1~~~kdgR_2~~~kdgR_3~~~rbsR_2~~~rbsR_3~~~kdgR_1~~~rbsR_5	lacI family
SJC1043_00023	0	0	yiaD~~~yiaD_1~~~yiaD_2	Belongs to the ompA family
SJC1043_00024	1	4	yjaB~~~yjaB_2~~~yjaB_1	Acetyltransferase (GNAT) domain
SJC1043_00025	0	0	tag	DNA-3-methyladenine
SJC1043_00026	0	2	lip1~~~lip1_1~~~lip1_2	GDSL-like Lipase/Acylhydrolase
SJC1043_00027	0	0	glyQ	glycyl-tRNA synthetase alpha subunit
SJC1043_00028	0	0	glyS_1~~~glyS~~~glyS_2~~~glyS_3	Glycyl-tRNA synthetase beta subunit
SJC1043_00029	1	0	group_4212	Protein of unknown function (DUF3053)
SJC1043_00030	2	0	mtlA_1~~~mtlA~~~mtlA_2	catalyzes the phosphorylation of incoming sugar substrates concomitant with their translocation across the cell membrane
SJC1043_00032	0	0	mtlR	Transcriptional regulator
SJC1043_00033	0	0	eamB_3~~~~~~eamB_2	LysE type translocator
SJC1043_00034	0	0	yjiR_3~~~~~~norG_2~~~norG~~~lysN_1~~~norG_1~~~yjiR_2~~~ydcR_3~~~lysN_2	GntR family transcriptional regulator
SJC1043_00035	0	0	yibL	Protein of unknown function (DUF2810)
SJC1043_00036	1	0	ycgJ_2~~~ycgJ_1~~~bioC_3~~~bioC_2	Putative S-adenosyl-L-methionine-dependent methyltransferase
SJC1043_00037	1	0	yiiM~~~yiiM_2~~~yiiM_1	3-alpha domain
SJC1043_00039	0	2	trg_2~~~tar_2~~~tar_1~~~tsr_2~~~tar~~~trg~~~tsr_3~~~tsr_5	chemotaxis
SJC1043_00040	0	1	sodA~~~sodA_1~~~sodA_2	Destroys radicals which are normally produced within the cells and which are toxic to biological systems
SJC1043_00042	0	0	fdoH~~~fdoH_1~~~fdoH_2	acts to transfer electrons from the major(alpha subunit) to the cytochrome b556(gamma subunit)
SJC1043_00043	0	0	fdoI~~~fdoI_2~~~fdoI_1	formate dehydrogenase
SJC1043_00044	0	0	fdhE	Necessary for formate dehydrogenase activity
SJC1043_00045	0	0	dcrB_2~~~dcrB_1	DcrB
SJC1043_00046	1	0	yibF~~~~~~sspA_2~~~sspA_1~~~sspA_3	Glutathione S-transferase
SJC1043_00047	0	0	selA~~~selA_2~~~selA_1	Converts seryl-tRNA(Sec) to selenocysteinyl-tRNA(Sec) required for selenoprotein biosynthesis
SJC1043_00053	0	0	mdfA~~~mdfA_2~~~mdfA_1	Major facilitator Superfamily
SJC1043_00054	1	2	wecH~~~yiaH~~~yiaH_1~~~yiaH_2	Responsible for the incorporation of O-acetyl groups into the enterobacterial common antigen (ECA) trisaccharide repeat units
SJC1043_00055	0	0	cdhR~~~cdhR_1~~~cdhR_3~~~cdhR_2	Transcriptional regulator
SJC1043_00056	0	0	group_7237	Isochorismatase family
SJC1043_00057	1	0	atzC	deaminase with metallo-dependent hydrolase domain
SJC1043_00090	0	0	group_2261	Membrane
SJC1043_00094	0	0	udh	epimerase
SJC1043_00097	0	0	bglF_1~~~bglF_2~~~bglF_3~~~bglF_4~~~~~~bglF	Phosphotransferase System
SJC1043_00098	1	0	bglB_1~~~bglH_2~~~bglH~~~bglB~~~bglB_2	Belongs to the glycosyl hydrolase 1 family
SJC1043_00099	0	2	oprB~~~oprB_1~~~oprB_2	Carbohydrate-selective porin; OprB family
SJC1043_00100	0	0	relA_2~~~spoT_1~~~rsh~~~spoT_2~~~relA_3	HD domain
SJC1043_00101	0	0	ohrR_1~~~~~~ohrR~~~ohrR_2	Transcriptional regulator
SJC1043_00102	0	0	ohrB	OsmC-like protein
SJC1043_00103	0	2	eptB~~~eptB_2~~~eptB_1	Domain of unknown function (DUF1705)
SJC1043_00104	0	0	uhpA_2~~~uhpA_1~~~uhpA	helix_turn_helix; Lux Regulon
SJC1043_00105	3	1	uhpB~~~nreB~~~uhpB_1~~~uhpB_2~~~uhpB_3~~~nreB_2	Histidine kinase
SJC1043_00106	4	0	uhpC_1~~~uhpC_2~~~uhpC_3~~~uhpC	Major Facilitator Superfamily
SJC1043_00110	0	0	chiA	Belongs to the glycosyl hydrolase 18 family
SJC1043_00111	0	1	dppA_3~~~dppA_5~~~dppA_2~~~dppA_1~~~~~~dppA_4~~~dppA_7	DppABCDF is involved in the transport of dipeptides
SJC1043_00112	0	0	dppB_2~~~dppB_1~~~dppB_3~~~dppB	Binding-protein-dependent transport system inner membrane component
SJC1043_00113	0	0	dppC~~~dppC_2~~~dppC_1	N-terminal TM domain of oligopeptide transport permease C
SJC1043_00114	0	1	gsiA_9~~~oppF_2~~~dppD_2~~~~~~gsiA_11~~~gsiA_12~~~gsiA_10~~~dppD_1~~~gsiA_14~~~gsiA_16	DppD and DppF are the ATP-binding components of the ABC dipeptide transport system DppABCDF
SJC1043_00115	0	0	gsiA_8~~~oppF_1~~~gsiA_11~~~gsiA_15~~~gsiA_18~~~gsiA_13~~~~~~gsiA_12	the ABC transporter
SJC1043_00125	0	1	pdeK~~~pdeK_3~~~pdeK_2~~~pdeK_1~~~yhjK	the EAL-domain portion of HmsP from Y. pestis shows phosphodiesterase activity which is required for the inhibition of biofilm formation
SJC1043_00126	0	1	dctA~~~dctA_1~~~dctA_2	Responsible for the transport of dicarboxylates such as succinate; fumarate; and malate across the membrane
SJC1043_00127	0	0	yhjJ~~~~~~yhjJ_1~~~yhjJ_2	peptidase
SJC1043_00128	2	2	ppiC	peptidylprolyl isomerase
SJC1043_00129	0	0	rep~~~rep_2~~~rep_3~~~rep_1	it can initiate unwinding at a nick in the DNA. It binds to the single-stranded DNA and acts in a progressive fashion along the DNA in the 3' to 5' direction
SJC1043_00130	0	0	gppA	Catalyzes the conversion of pppGpp to ppGpp. Guanosine pentaphosphate (pppGpp) is a cytoplasmic signaling molecule which together with ppGpp controls the stringent response ; an adaptive process that allows bacteria to respond to amino acid starvation; resulting in the coordinated regulation of numerous cellular activities
SJC1043_00131	0	0	rhlB~~~rhlB_2~~~rhlB_1	DEAD-box RNA helicase involved in RNA degradation. Has RNA-dependent ATPase activity and unwinds double-stranded RNA
SJC1043_00132	0	0	trxA~~~trxA_2~~~trxA_1	Belongs to the thioredoxin family
SJC1043_00133	0	0	rho	Facilitates transcription termination by a mechanism that involves Rho binding to the nascent RNA; activation of Rho's RNA-dependent ATPase activity; and release of the mRNA from the DNA template
SJC1043_00134	1	3	wecA_1~~~wecA_2~~~wecA_3~~~wecA	Catalyzes the transfer of the GlcNAc-1-phosphate moiety from UDP-GlcNAc onto the carrier lipid undecaprenyl phosphate (C55-P); yielding GlcNAc-pyrophosphoryl-undecaprenyl (GlcNAc-PP- C55)
SJC1043_00135	1	1	wzzE_2~~~wzzE_1~~~wzzE	Modulates the polysaccharide chain length of enterobacterial common antigen (ECA)
SJC1043_00136	0	0	wecB_1~~~wecB~~~wecB_2~~~wecB_3	Catalyzes the reversible epimerization at C-2 of UDP-N- acetylglucosamine (UDP-GlcNAc) and thereby provides bacteria with UDP-N-acetylmannosamine (UDP-ManNAc); the activated donor of ManNAc residues
SJC1043_00137	0	0	wecC~~~wecC_1~~~wecC_2~~~wecC_3~~~ywqF	Catalyzes the four-electron oxidation of UDP-N-acetyl-D- mannosamine (UDP-ManNAc); reducing NAD( ) and releasing UDP-N- acetylmannosaminuronic acid (UDP-ManNAcA)
SJC1043_00138	0	0	rffG~~~rffG_4~~~rffG_1~~~rffG_2~~~rffG_3	Belongs to the NAD(P)-dependent epimerase dehydratase family. dTDP-glucose dehydratase subfamily
SJC1043_00139	0	0	rffH~~~rmlA2_3~~~rmlA2~~~rffH_1~~~rmlA2_2~~~rffH_2	Catalyzes the formation of dTDP-glucose; from dTTP and glucose 1-phosphate; as well as its pyrophosphorolysis
SJC1043_00140	2	3	wecD	Catalyzes the acetylation of dTDP-fucosamine (dTDP-4- amino-4;6-dideoxy-D-galactose) to dTDP-Fuc4NAc; which is utilized in the biosynthesis of the enterobacterial common antigen (ECA)
SJC1043_00141	0	0	wecE~~~arnB_2~~~arnB_1~~~wecE_2~~~wecE_1~~~arnB_3~~~wecE_3	Catalyzes the synthesis of dTDP-4-amino-4;6-dideoxy-D- galactose (dTDP-Fuc4N) from dTDP-4-keto-6-deoxy-D-glucose (dTDP-D- Glc4O) and L-glutamate
SJC1043_00142	1	0	wzxE~~~wzxE_1~~~wzxE_2	Mediates the transbilayer movement of Und-PP-GlcNAc- ManNAcA-Fuc4NAc (lipid III) from the inner to the outer leaflet of the cytoplasmic membrane during the assembly of enterobacterial common antigen (ECA)
SJC1043_00143	0	0	wecF~~~~~~wecF_1	Catalyzes the synthesis of Und-PP-GlcNAc-ManNAcA-Fuc4NAc (Lipid III); the third lipid-linked intermediate involved in ECA synthesis
SJC1043_00144	0	0	wzyE~~~~~~wzyE_3~~~wzyE_2~~~wzyE_1	Probably involved in the polymerization of enterobacterial common antigen (ECA) trisaccharide repeat units
SJC1043_00145	0	0	wecG~~~tagA	Catalyzes the synthesis of Und-PP-GlcNAc-ManNAcA (Lipid II); the second lipid-linked intermediate involved in enterobacterial common antigen (ECA) synthesis
SJC1043_00146	0	2	yifK_2~~~yifK~~~yifK_1	Amino acid permease
SJC1043_00154	1	0	hemY~~~~~~hemY_2~~~hemY_1	protoheme IX biogenesis protein
SJC1043_00155	0	0	hemX	HemX; putative uroporphyrinogen-III C-methyltransferase
SJC1043_00156	0	0	hemD	Catalyzes the formation of uroporphyrinogen-III from hydroxymethylbilane
SJC1043_00157	0	0	hemC~~~hemC_1~~~~~~hemC_2	Tetrapolymerization of the monopyrrole PBG into the hydroxymethylbilane pre-uroporphyrinogen in several discrete steps
SJC1043_00158	0	0	cyaA_5~~~cyaA_4~~~cyaA_3~~~cyaA_2~~~cyaA~~~cyaA_1	Belongs to the adenylyl cyclase class-1 family
SJC1043_00159	0	0	cyaY	defects in the mitochondrial frataxin protein cause Friedreich ataxis which is an autosomal recessive neurodegenerative disease
SJC1043_00160	0	0	group_4767	Prokaryotic lipoprotein-attachment site
SJC1043_00161	0	0	dapF~~~dapF_2	Catalyzes the stereoinversion of LL-2;6- diaminoheptanedioate (L;L-DAP) to meso-diaminoheptanedioate (meso- DAP); a precursor of L-lysine and an essential component of the bacterial peptidoglycan
SJC1043_00162	0	0	group_4804	Protein of unknown function; DUF484
SJC1043_00163	0	0	xerC_5~~~xerC~~~xerC_1~~~xerC_3~~~xerC_2	Belongs to the 'phage' integrase family. XerC subfamily
SJC1043_00164	0	0	yfnB~~~yigB	member of the haloacid dehalogenase (HAD)-like hydrolases superfamily of protein
SJC1043_00165	3	3	uvrD~~~uvrD_2~~~uvrD_1	Unwinds DNA duplexes with 3' to 5' polarity with respect to the bound strand and initiates unwinding most effectively when a single-stranded region is present
SJC1043_00166	2	1	group_4847	Cupin 2; conserved barrel domain protein
SJC1043_00167	0	0	corA_2~~~corA_3~~~~~~corA_1	Mediates influx of magnesium ions
SJC1043_00168	0	0	rarD_2~~~rarD~~~rarD_1	chloramphenical resistance permease RarD
SJC1043_00169	0	0	group_4877	Thioesterase superfamily
SJC1043_00171	0	0	recQ_2~~~recQ~~~recQ_1	Functions in blocking illegitimate recombination; enhancing topoisomerase activity; initiating SOS signaling and clearing blocked replication forks
SJC1043_00172	1	1	rhtC_4~~~rhtC_2~~~rhtC_3~~~~~~rhtC_1	threonine
SJC1043_00173	0	0	rhtB_2~~~rhtB~~~rhtB_1	LysE type translocator
SJC1043_00174	1	0	pldB~~~ytpA_2~~~~~~pldB_1~~~pldB_2	can also hydrolyze 2-acyl glycerophosphoethanolamine and other substrates
SJC1043_00175	1	2	yigL~~~yigL_2~~~yigL_1~~~cof_1~~~cof_2	Hydrolase
SJC1043_00176	0	0	glpQ_1~~~glpQ_2~~~~~~glpQ	Hydrolyzes deacylated phospholipids to glycerol 3-phosphate and the corresponding alcohols
SJC1043_00177	1	5	glpT_1~~~glpT_2~~~~~~glpT	Catalyzes the uptake of glycerol-3-phosphate into the cell with the simultaneous export of inorganic phosphate from the cell
SJC1043_00178	1	0	glpA~~~glpA_2~~~glpA_1	Belongs to the FAD-dependent glycerol-3-phosphate dehydrogenase family
SJC1043_00179	2	2	glpB~~~glpB_1~~~glpB_2	Conversion of glycerol 3-phosphate to dihydroxyacetone. Uses fumarate or nitrate as electron acceptor
SJC1043_00180	1	1	glpC	with GlpAB catalyzes the conversion of glycerol-3-phosphate to dihydroxyacetone phosphate
SJC1043_00181	0	0	dcrB_1~~~dcrB_2	DcrB
SJC1043_00182	1	3	group_6931	Acetyltransferase (GNAT) family
SJC1043_00183	0	0	yhhQ	Involved in the import of queuosine (Q) precursors; required for Q precursor salvage
SJC1043_00184	0	0	tusA	Sulfur carrier protein involved in sulfur trafficking in the cell. Part of a sulfur-relay system required for 2-thiolation during synthesis of 2-thiouridine of the modified wobble base 5- methylaminomethyl-2-thiouridine (mnm(5)s(2)U) in tRNA. Interacts with IscS and stimulates its cysteine desulfurase activity. Accepts an activated sulfur from IscS; which is then transferred to TusD; and thus det…
SJC1043_00185	0	0	zntA	P-type ATPase involved in the export of lead; cadmium; zinc and mercury
SJC1043_00186	0	1	group_7780	Zinc-dependent metalloprotease
SJC1043_00187	0	0	inh_2~~~inh_1~~~inh~~~inh_3	inhibitor
SJC1043_00188	0	1	group_7867	YhhN family
SJC1043_00189	1	1	group_7926	Protein of unknown function (DUF2500)
SJC1043_00190	0	0	group_7927	Protein of unknown function (DUF1145)
SJC1043_00191	0	0	rsmD	Specifically methylates the guanine in position 966 of 16S rRNA in the assembled 30S particle
SJC1043_00192	0	0	ftsY_1~~~~~~ftsY_2~~~ftsY	Involved in targeting and insertion of nascent membrane proteins into the cytoplasmic membrane. Acts as a receptor for the complex formed by the signal recognition particle (SRP) and the ribosome-nascent chain (RNC). Interaction with SRP-RNC leads to the transfer of the RNC complex to the Sec translocase for insertion into the membrane; the hydrolysis of GTP by both Ffh and FtsY; and the dissocia…
SJC1043_00193	0	0	ftsE_2~~~ftsX~~~~~~ftsE_1~~~ftsE	when bound to FtsX; FtsEX localizes to the cell division site and plays a role in the assembly or stability of the septal ring under low-salt growth conditions
SJC1043_00194	0	0	ftsE_2~~~ftsX~~~~~~ftsE_1~~~ftsE	when bound to FtsX; FtsEX localizes to the cell division site and plays a role in the assembly or stability of the septal ring under low-salt growth conditions
SJC1043_00195	0	0	rpoH	RNA polymerase sigma factor RpoH
SJC1043_00196	0	1	group_8064	Type IV pilus biogenesis stability protein PilW
SJC1043_00197	0	0	group_8091	Protein of unknown function (DUF3142)
SJC1043_00198	0	0	panM~~~yhhK~~~panZ	Controls both the activation and catalytic activity of PanD in a coenzyme A (CoA)-dependent fashion
SJC1043_00199	0	0	livJ~~~livJ_2~~~livK~~~livJ_1	With LivFGHM is involved in the high affinity leucine transport
SJC1043_00200	0	0	livH_2~~~livH~~~livH_1~~~livH_3~~~livH_6	Belongs to the binding-protein-dependent transport system permease family
SJC1043_00201	0	0	lptB_1~~~~~~lptB_2~~~lptB_3~~~lptB_4~~~lptB_5	Part of the ABC transporter complexes LivFGHMJ and LivFGHMK involved in the high-affinity transport of branched-chain amino acids
SJC1043_00202	0	0	lptB_1~~~~~~lptB_2~~~lptB_3~~~lptB_4~~~lptB_5	Part of the ABC transporter complexes LivFGHMJ and LivFGHMK involved in the high-affinity transport of branched-chain amino acids
SJC1043_00203	0	0	livF_3~~~livF_1~~~livF_5~~~livF_4	LivFGHMK is specific for the transport of leucine; while LivFGHMJ is a transporter for leucine; isoleucine; and valine
SJC1043_00204	0	0	lysN~~~lysN_2~~~lysN_1	Transcriptional regulator
SJC1043_00205	0	0	ugpB	Bacterial extracellular solute-binding protein
SJC1043_00206	0	0	ugpA~~~ugpA_2~~~ugpA_3	Binding-protein-dependent transport system inner membrane component
SJC1043_00207	0	0	araQ~~~araQ_2~~~~~~lacG~~~ycjP_4~~~ycjP_1~~~ycjP_5~~~ycjP_2	probably responsible for the translocation of the substrate across the membrane
SJC1043_00208	1	0	ugpC~~~ugpC_1~~~ugpC_2~~~ugpC_5~~~ugpC_4~~~ugpC_3	Part of the ABC transporter complex UgpABCE involved in sn-glycerol-3-phosphate import. Responsible for energy coupling to the transport system
SJC1043_00209	0	0	ugpQ~~~ugpQ_1~~~ugpQ_2	Hydrolyzes diesters during transport at the inner face of the cytoplasmic membrane to glycerol-3-phosphate and alcohol
SJC1043_00210	1	0	group_4307	Membrane transport protein
SJC1043_00211	1	1	group_8174	NA
SJC1043_00212	0	1	group_8175	EamA-like transporter family
SJC1043_00213	1	0	gltR_4~~~gltR_2~~~metR~~~hcaR_1~~~gltR_1~~~gltR_3~~~hcaR_3~~~hcaR_4~~~gltR_6	positive regulator of metA; metE and metH
SJC1043_00214	1	0	metE_2~~~metE~~~metE_1~~~~~~metE_3	Catalyzes the transfer of a methyl group from 5- methyltetrahydrofolate to homocysteine resulting in methionine formation
SJC1043_00215	0	0	clcD~~~~~~clcD_2	Dienelactone hydrolase family
SJC1043_00216	0	0	udp~~~udp_2~~~udp_1	Catalyzes the reversible phosphorylytic cleavage of uridine and deoxyuridine to uracil and ribose- or deoxyribose-1- phosphate. The produced molecules are then utilized as carbon and energy sources or in the rescue of pyrimidine bases for nucleotide synthesis
SJC1043_00217	0	0	iphP	Protein tyrosine serine phosphatase
SJC1043_00218	0	0	yabI_1~~~yabI_2~~~yabI_3	cytochrome o ubiquinol oxidase
SJC1043_00219	0	0	rmuC	nuclease that may cleave DNA structures arising during the recombination of short-inverted repeats and thereby prevents the inversion of the internal sequence
SJC1043_00220	0	0	ubiE~~~ubiE_2~~~ubiE_1	Methyltransferase required for the conversion of demethylmenaquinol (DMKH2) to menaquinol (MKH2) and the conversion of 2-polyprenyl-6-methoxy-1;4-benzoquinol (DDMQH2) to 2- polyprenyl-3-methyl-6-methoxy-1;4-benzoquinol (DMQH2)
SJC1043_00221	0	0	group_6908	SCP-2 sterol transfer family
SJC1043_00222	0	0	ubiB_2~~~ubiB_1	Is probably a protein kinase regulator of UbiI activity which is involved in aerobic coenzyme Q (ubiquinone) biosynthesis
SJC1043_00223	1	0	tatA_1~~~tatA~~~tatA_2	Part of the twin-arginine translocation (Tat) system that transports large folded proteins containing a characteristic twin-arginine motif in their signal peptide across membranes. TatA could form the protein-conducting channel of the Tat system
SJC1043_00224	0	0	tatB	Part of the twin-arginine translocation (Tat) system that transports large folded proteins containing a characteristic twin-arginine motif in their signal peptide across membranes. Together with TatC; TatB is part of a receptor directly interacting with Tat signal peptides. TatB may form an oligomeric binding site that transiently accommodates folded Tat precursor proteins before their translocat…
SJC1043_00225	0	1	tatC~~~tatC_1~~~tatC_2	Part of the twin-arginine translocation (Tat) system that transports large folded proteins containing a characteristic twin-arginine motif in their signal peptide across membranes. Together with TatB; TatC is part of a receptor directly interacting with Tat signal peptides
SJC1043_00226	0	0	tatD~~~tatD_2	3'-5' exonuclease that prefers single-stranded DNA and RNA. May play a role in the H(2)O(2)-induced DNA damage repair
SJC1043_00227	0	0	hemB_1~~~hemB~~~hemB_2	Belongs to the ALAD family
SJC1043_00228	0	0	rfaH~~~rfaH_1~~~rfaH_3	Enhances distal genes transcription elongation in a specialized subset of operons that encode extracytoplasmic components. RfaH is recruited into a multi-component RNA polymerase complex by the ops element; which is a short conserved DNA sequence located downstream of the main promoter of these operons. Once bound; RfaH suppresses pausing and inhibits Rho- dependent and intrinsic termination at a…
SJC1043_00229	0	0	pepE~~~pepE_1~~~pepE_2	Belongs to the peptidase S51 family
SJC1043_00230	0	0	ubiD~~~ubiD_1~~~ubiD_2~~~ubiD_3	Catalyzes the decarboxylation of 3-octaprenyl-4-hydroxy benzoate to 2-octaprenylphenol; an intermediate step in ubiquinone biosynthesis
SJC1043_00231	0	1	fre	in Salmonella and E. coli this protein also reduces aquacob(III)alamin to cob(II)alamin
SJC1043_00232	0	0	fadA	Catalyzes the final step of fatty acid oxidation in which acetyl-CoA is released and the CoA ester of a fatty acid two carbons shorter is formed
SJC1043_00233	0	0	fadB~~~fadB_1~~~fadB_2	Involved in the aerobic and anaerobic degradation of long-chain fatty acids via beta-oxidation cycle. Catalyzes the formation of 3-oxoacyl-CoA from enoyl-CoA via L-3-hydroxyacyl-CoA. It can also use D-3-hydroxyacyl-CoA and cis-3-enoyl-CoA as substrate
SJC1043_00235	0	2	pepQ~~~pepQ_2~~~pepQ_1	Splits dipeptides with a prolyl residue in the C- terminal position
SJC1043_00236	0	0	yigZ~~~yigZ_1~~~yigZ_2	Domain of unknown function (DUF1949)
SJC1043_00237	0	1	trkH~~~trkG_1~~~trkG~~~trkH_2~~~trkH_1~~~trkG_2	Low-affinity potassium transport system. Interacts with Trk system potassium uptake protein TrkA
SJC1043_00238	0	1	hemG~~~hemG_1~~~hemG_2	Protoporphyrinogen oxidase
SJC1043_00244	0	0	murB~~~murB_2~~~murB_1	Cell wall formation
SJC1043_00245	0	0	birA~~~birA_2~~~birA_3	Acts both as a biotin-- acetyl-CoA-carboxylase ligase and a biotin-operon repressor. In the presence of ATP; BirA activates biotin to form the BirA-biotinyl-5'-adenylate (BirA-bio- 5'-AMP or holoBirA) complex. HoloBirA can either transfer the biotinyl moiety to the biotin carboxyl carrier protein (BCCP) subunit of acetyl-CoA carboxylase; or bind to the biotin operator site and inhibit transcripti…
SJC1043_00246	0	0	coaA~~~coaA_2~~~coaA_1	Pantothenic acid kinase
SJC1043_00247	0	0	ttr~~~ttr_2~~~ttr_1	Acetyltransferase (GNAT) domain
SJC1043_00253	0	0	secE	Essential subunit of the Sec protein translocation channel SecYEG. Clamps together the 2 halves of SecY. May contact the channel plug during translocation
SJC1043_00254	0	0	nusG_1~~~nusG~~~nusG_2	Participates in transcription elongation; termination and antitermination. In the absence of Rho; increases the rate of transcription elongation by the RNA polymerase (RNAP); probably by partially suppressing pausing. In the presence of Rho; modulates most Rho-dependent termination events by interacting with the RNAP to render the complex more susceptible to the termination activity of Rho. May b…
SJC1043_00255	0	0	rplK	Forms part of the ribosomal stalk which helps the ribosome interact with GTP-bound translation factors
SJC1043_00256	0	1	rplA	Binds directly to 23S rRNA. The L1 stalk is quite mobile in the ribosome; and is involved in E site tRNA release
SJC1043_00257	0	0	rplJ_2~~~rplJ_1~~~rplJ	Forms part of the ribosomal stalk; playing a central role in the interaction of the ribosome with GTP-bound translation factors
SJC1043_00259	0	0	rpoB_1~~~rpoB~~~rpoB_2~~~rpoB_3	DNA-dependent RNA polymerase catalyzes the transcription of DNA into RNA using the four ribonucleoside triphosphates as substrates
SJC1043_00260	0	1	rpoC_1~~~rpoC_2~~~rpoC_3~~~rpoC~~~rpoC_4	DNA-dependent RNA polymerase catalyzes the transcription of DNA into RNA using the four ribonucleoside triphosphates as substrates
SJC1043_00261	0	0	group_27711	Acetyltransferase (GNAT) domain
SJC1043_00262	0	0	group_1078	Oxidoreductase
SJC1043_00263	0	0	luxQ_2~~~~~~luxQ_3~~~luxQ	His Kinase A (phosphoacceptor) domain
SJC1043_00264	0	0	group_2566	BetR domain
SJC1043_00265	0	0	thiH	In Escherichia coli this enzyme functions in thiamine biosynthesis along with thiFSGI and iscS
SJC1043_00266	0	0	thiG~~~thiG_1~~~thiG_2	Catalyzes the rearrangement of 1-deoxy-D-xylulose 5- phosphate (DXP) to produce the thiazole phosphate moiety of thiamine. Sulfur is provided by the thiocarboxylate moiety of the carrier protein ThiS. In vitro; sulfur can be provided by H(2)S
SJC1043_00267	0	0	thiS	thiamine biosynthesis protein ThiS
SJC1043_00268	0	0	thiF~~~thiS~~~~~~thiF_2~~~thiF_3	ThiF family
SJC1043_00269	1	0	thiE	Condenses 4-methyl-5-(beta-hydroxyethyl)thiazole monophosphate (THZ-P) and 2-methyl-4-amino-5-hydroxymethyl pyrimidine pyrophosphate (HMP-PP) to form thiamine monophosphate (TMP)
SJC1043_00270	0	0	thiC~~~thiC_2~~~thiC_1	Catalyzes the synthesis of the hydroxymethylpyrimidine phosphate (HMP-P) moiety of thiamine from aminoimidazole ribotide (AIR) in a radical S-adenosyl-L-methionine (SAM)-dependent reaction
SJC1043_00272	0	0	rsd_2~~~rsd~~~rsd_1	Binds RpoD and negatively regulates RpoD-mediated transcription activation by preventing the interaction between the primary sigma factor RpoD with the catalytic core of the RNA polymerase and with promoter DNA. May be involved in replacement of the RNA polymerase sigma subunit from RpoD to RpoS during the transition from exponential growth to the stationary phase
SJC1043_00273	0	0	nudC~~~nudC_2~~~nudC_1	Can catalyze hydrolysis of broad range of dinucleotide pyrophosphates but prefers reduced form of NADH
SJC1043_00274	1	0	hemE~~~~~~hemE_2~~~hemE_1	Catalyzes the decarboxylation of four acetate groups of uroporphyrinogen-III to yield coproporphyrinogen-III
SJC1043_00275	0	0	nfi	DNA repair enzyme involved in the repair of deaminated bases. Selectively cleaves double-stranded DNA at the second phosphodiester bond 3' to a deoxyinosine leaving behind the intact lesion on the nicked DNA
SJC1043_00276	0	0	group_26914	Protein of unknown function (DUF416)
SJC1043_00277	0	0	hupA	Histone-like DNA-binding protein which is capable of wrapping DNA to stabilize it; and thus to prevent its denaturation under extreme environmental conditions
SJC1043_00278	0	1	group_26915	Protein of unknown function (DUF1481)
SJC1043_00279	0	0	purD	Belongs to the GARS family
SJC1043_00280	0	0	purH	Bifunctional purine biosynthesis protein PurH
SJC1043_00287	0	0	actP_1~~~actP~~~actP_2~~~actP_3~~~actP_4	Cation acetate symporter ActP
SJC1043_00288	0	0	yjcH_1~~~yjcH	membrane
SJC1043_00289	0	2	acs_1~~~acs_2~~~acs~~~acs_3	Catalyzes the conversion of acetate into acetyl-CoA (AcCoA); an essential intermediate at the junction of anabolic and catabolic pathways. Acs undergoes a two-step reaction. In the first half reaction; Acs combines acetate with ATP to form acetyl- adenylate (AcAMP) intermediate. In the second half reaction; it can then transfer the acetyl group from AcAMP to the sulfhydryl group of CoA; forming t…
SJC1043_00291	0	0	gltP~~~gltP_2~~~gltP_1	Catalyzes the proton-dependent transport of glutamate and aspartate
SJC1043_00292	0	0	dhbF_1~~~dhbF~~~dhbF_3~~~dhbF_2~~~dhbF_4~~~dhbF_5	Condensation domain
SJC1043_00293	2	3	tycC~~~tycC_1~~~~~~mbtB_1~~~angR~~~tycC_2~~~mbtB_2~~~tycB~~~tycC_5~~~tycC_3	Condensation domain
SJC1043_00294	2	3	mbtB~~~mbtB_2~~~~~~mbtB_1~~~mbtB_4	Condensation domain
SJC1043_00295	5	7	fyuA_1~~~~~~fyuA	Outer membrane protein beta-barrel family
SJC1043_00296	0	0	dhbF_2~~~dhbF_1~~~dhbF_3~~~dhbF_4	Condensation domain
SJC1043_00297	0	3	yncE_2~~~yncE_3~~~yncE_1	amine dehydrogenase activity
SJC1043_00298	0	0	fepA_2~~~fepA_1~~~fepA~~~fepA_3	interacts with the TonB-ExbBD complex which catalyzes the translocation of the siderophore to the periplasmic space
SJC1043_00299	1	2	fes~~~fes_1~~~fes_2~~~fes_3	esterase
SJC1043_00300	1	1	mbtH~~~mbtH_2~~~mbtH_1~~~ybdZ	Antibiotic synthesis protein MbtH
SJC1043_00301	0	2	entF~~~entF_2~~~entF_1~~~~~~entF_3	TIGRFAM amino acid adenylation domain
SJC1043_00302	0	0	entS~~~entS_1~~~entS_2	member of the major facilitator superfamily (MFS) of transporters
SJC1043_00303	0	1	entC~~~entC_2~~~entC_1~~~entC_3	Isochorismate synthase
SJC1043_00304	0	0	dhbE~~~entE~~~entE_2~~~entE_1~~~dhbE_2	activates the carboxylate group of 2;3-dihydroxy-benzoate forming (2;3-dihydroxybenzoyl)adenylate then catalyzes the acylation of holo-entB with 2;3-dihydroxy-benzoate adenylate
SJC1043_00305	1	0	entB~~~entB_2~~~entB_1	catalyzes the formation of 2;3 dihydro-2;3 dihydroxybenzoate and pyruvate from isochorismate
SJC1043_00306	0	0	yncE_2~~~~~~yncE~~~yncE_1~~~yncE_3	PQQ-like domain
SJC1043_00310	0	0	yjdC	Transcriptional regulator
SJC1043_00311	1	3	dsbD~~~dsbD_2~~~dsbD_1~~~dsbD_3	Required to facilitate the formation of correct disulfide bonds in some periplasmic proteins and for the assembly of the periplasmic c-type cytochromes. Acts by transferring electrons from cytoplasmic thioredoxin to the periplasm. This transfer involves a cascade of disulfide bond formation and reduction steps
SJC1043_00312	0	0	cutA~~~cutA_2~~~cutA_1	Involved in resistance toward heavy metals
SJC1043_00314	1	0	aspA~~~aspA_1~~~aspA_2~~~aspA_3	Aspartate ammonia-lyase
SJC1043_00315	0	0	fxsA	overproduction of this protein in Escherichia coli inhibits the F plasmid-mediated exclusion of bacteriophage T7
SJC1043_00316	0	0	groS	Binds to Cpn60 in the presence of Mg-ATP and suppresses the ATPase activity of the latter
SJC1043_00317	0	0	groL~~~groL_1~~~groL_2	Prevents misfolding and promotes the refolding and proper assembly of unfolded polypeptides generated under stress conditions
SJC1043_00318	0	0	group_27844	Domain of unknown function (DUF4156)
SJC1043_00319	0	0	epmB~~~kamA~~~epmB_2~~~epmB_1~~~~~~kamA_1	lysine 2;3-aminomutase
SJC1043_00320	0	0	efp	Involved in peptide bond synthesis. Alleviates ribosome stalling that occurs when 3 or more consecutive Pro residues or the sequence PPG is present in a protein; possibly by augmenting the peptidyl transferase activity of the ribosome. Modification of Lys-34 is required for alleviation
SJC1043_00321	0	0	group_2625	response to toxic substance
SJC1043_00322	0	0	sugE	Member of the SMR family of proton-dependent drug efflux transporters
SJC1043_00324	0	1	frdD	Seems to be involved in the anchoring of the catalytic components of the fumarate reductase complex to the cytoplasmic membrane
SJC1043_00325	0	0	frdC	Seems to be involved in the anchoring of the catalytic components of the fumarate reductase complex to the cytoplasmic membrane
SJC1043_00326	0	0	frdB	Part of four member fumarate reductase enzyme complex FrdABCD which catalyzes the reduction of fumarate to succinate during anaerobic respiration
SJC1043_00327	0	2	frdA~~~frdA_2~~~frdA_1	Part of four member fumarate reductase enzyme complex FrdABCD which catalyzes the reduction of fumarate to succinate during anaerobic respiration
SJC1043_00328	0	0	epmA~~~yjeA	With EpmB is involved in the beta-lysylation step of the post-translational modification of translation elongation factor P (EF-P). Catalyzes the ATP-dependent activation of (R)-beta-lysine produced by EpmB; forming a lysyl-adenylate; from which the beta- lysyl moiety is then transferred to the epsilon-amino group of a conserved specific lysine residue in EF-P
SJC1043_00329	0	1	mscM_2~~~mscM_1~~~kefA_2~~~mscM~~~kefA_3	mechanosensitive channel
SJC1043_00330	0	0	psd~~~psd_2	Belongs to the phosphatidylserine decarboxylase family. PSD-B subfamily. Prokaryotic type I sub-subfamily
SJC1043_00331	0	0	rsgA~~~rsgA_1~~~rsgA_2	One of several proteins that assist in the late maturation steps of the functional core of the 30S ribosomal subunit. Helps release RbfA from mature subunits. May play a role in the assembly of ribosomal proteins into the subunit. Circularly permuted GTPase that catalyzes slow GTP hydrolysis; GTPase activity is stimulated by the 30S ribosomal subunit
SJC1043_00332	0	1	orn~~~orn_2~~~orn_1	3'-to-5' exoribonuclease specific for small oligoribonucleotides
SJC1043_00336	0	0	queG	Catalyzes the conversion of epoxyqueuosine (oQ) to queuosine (Q); which is a hypermodified base found in the wobble positions of tRNA(Asp); tRNA(Asn); tRNA(His) and tRNA(Tyr)
SJC1043_00337	1	2	nnr~~~nnr_2~~~nnr_1	Bifunctional enzyme that catalyzes the epimerization of the S- and R-forms of NAD(P)HX and the dehydration of the S-form of NAD(P)HX at the expense of ADP; which is converted to AMP. This allows the repair of both epimers of NAD(P)HX; a damaged form of NAD(P)H that is a result of enzymatic or heat-dependent hydration
SJC1043_00338	0	0	tsaE	possibly involved in cell wall synthesis
SJC1043_00339	0	0	amiB~~~lytF~~~lytE	N-acetylmuramoyl-L-alanine amidase
SJC1043_00340	2	3	mutL~~~~~~mutL_2~~~mutL_1~~~mutL_3~~~miaA~~~miaA_1~~~miaA_2	This protein is involved in the repair of mismatches in DNA. It is required for dam-dependent methyl-directed DNA mismatch repair. May act as a molecular matchmaker ; a protein that promotes the formation of a stable complex between two or more DNA-binding proteins in an ATP-dependent manner without itself being part of a final effector complex
SJC1043_00341	2	0	mutL~~~~~~mutL_2~~~mutL_1~~~mutL_3~~~miaA~~~miaA_1~~~miaA_2	This protein is involved in the repair of mismatches in DNA. It is required for dam-dependent methyl-directed DNA mismatch repair. May act as a molecular matchmaker ; a protein that promotes the formation of a stable complex between two or more DNA-binding proteins in an ATP-dependent manner without itself being part of a final effector complex
SJC1043_00342	0	0	hfq	RNA chaperone that binds small regulatory RNA (sRNAs) and mRNAs to facilitate mRNA translational regulation in response to envelope stress; environmental stress and changes in metabolite concentrations. Also binds with high specificity to tRNAs
SJC1043_00343	1	2	hflX_1~~~hflX~~~hflX_2	GTPase that associates with the 50S ribosomal subunit and may have a role during protein synthesis or ribosome biogenesis
SJC1043_00344	1	0	hflK	HflC and HflK could encode or regulate a protease
SJC1043_00345	0	1	hflC	HflC and HflK could regulate a protease
SJC1043_00346	0	0	group_2185	Uncharacterized protein conserved in bacteria (DUF2065)
SJC1043_00347	0	0	purA~~~purA_1~~~purA_2	Plays an important role in the de novo pathway of purine nucleotide biosynthesis. Catalyzes the first committed step in the biosynthesis of AMP from IMP
SJC1043_00348	0	0	nsrR~~~nsrR_2~~~nsrR_1	Nitric oxide-sensitive repressor of genes involved in protecting the cell against nitrosative stress. May require iron for activity
SJC1043_00349	0	0	rnr_2~~~rnr_1~~~rnr	3'-5' exoribonuclease that releases 5'-nucleoside monophosphates and is involved in maturation of structured RNAs
SJC1043_00350	0	0	rlmB_3~~~rlmB_2~~~rlmB_1~~~rlmB	Belongs to the class IV-like SAM-binding methyltransferase superfamily. RNA methyltransferase TrmH family. RlmB subfamily
SJC1043_00351	0	1	aidB~~~aidB_2~~~aidB_1	Catalyzes the formation of 3-methylcrotonyl-CoA from isovaleryl-CoA
SJC1043_00352	2	0	yjfL	Domain of Unknown Function (DUF350)
SJC1043_00353	0	0	group_1192	Protein of unknown function (DUF1471)
SJC1043_00354	0	0	bsmA	In Escherichia coli; mutation of this gene affects biofilm maturation; stress response; and motility
SJC1043_00355	1	3	group_1723	esterase activity towards palmitoyl-CoA and pNP-butyrate in vitro
SJC1043_00356	0	2	group_1723	esterase activity towards palmitoyl-CoA and pNP-butyrate in vitro
SJC1043_00357	0	0	ydgH_5	Protein of unknown function (DUF1471)
SJC1043_00358	0	0	rpsF	Binds together with S18 to 16S ribosomal RNA
SJC1043_00359	0	0	rpsR	Binds as a heterodimer with protein S6 to the central domain of the 16S rRNA; where it helps stabilize the platform of the 30S subunit
SJC1043_00360	0	0	rplI	Binds to the 23S rRNA
SJC1043_00361	1	0	group_26878	MarR family transcriptional regulator
SJC1043_00362	0	0	group_446	Opacity-associated protein A LysM-like domain
SJC1043_00363	0	0	fklB~~~fklB_1	catalyzes the cis-trans isomerization of proline imidic peptide bonds in oligopeptides
SJC1043_00365	1	2	cpdB~~~cpdB_2~~~cpdB_5~~~cpdB_4~~~cpdB_1~~~cpdB_3	Belongs to the 5'-nucleotidase family
SJC1043_00366	0	0	cysQ~~~cysQ_1~~~cysQ_2	Catalyzes the formation of AMP from adenosine-3';5'-bisphosphate
SJC1043_00367	0	0	ytfJ~~~ytfJ_2~~~ytfJ_1	Bacterial protein of unknown function (YtfJ_HI0045)
SJC1043_00368	1	0	group_3074	Protein of unknown function (DUF1107)
SJC1043_00369	1	2	ytfL	Domain of unknown function DUF21
SJC1043_00370	0	0	msrA_2~~~msrA~~~msrA_1	Has an important function as a repair enzyme for proteins that have been inactivated by oxidation. Catalyzes the reversible oxidation-reduction of methionine sulfoxide in proteins to methionine
SJC1043_00371	2	1	tamA~~~tamA_2~~~tamA_1	POTRA domain TamA domain 1
SJC1043_00372	1	0	tamB_1~~~tamB_2~~~tamB~~~tamB_3~~~tamB_4	TamB; inner membrane protein subunit of TAM complex
SJC1043_00373	1	1	ytfP	Gamma-glutamyl cyclotransferase; AIG2-like
SJC1043_00374	0	0	ppa	Catalyzes the hydrolysis of inorganic pyrophosphate (PPi) forming two phosphate ions
SJC1043_00375	2	0	tar_2~~~tar~~~tsr_2~~~tar_1~~~tsr_1~~~tsr_3~~~tsr_4~~~trg	Methyl-accepting chemotaxis-like domains (chemotaxis sensory transducer).
SJC1043_00376	0	0	fbp_1~~~fbp_2~~~fbp	Belongs to the FBPase class 1 family
SJC1043_00377	0	1	mpl~~~mpl_1~~~mpl_2	Reutilizes the intact tripeptide L-alanyl-gamma-D- glutamyl-meso-diaminopimelate by linking it to UDP-N- acetylmuramate
SJC1043_00378	0	0	ydgH_3~~~ydgH_1~~~ydgH_2~~~ydgH_4	Protein of unknown function (DUF1471)
SJC1043_00379	0	0	ydgH_2~~~bhsA_8~~~ydgH_3~~~ydgH_4~~~bhsA_5~~~bhsA_1~~~bhsA_4~~~bhsA_2~~~mcbA~~~ydgH_1	Protein of unknown function (DUF1471)
SJC1043_00380	0	0	argR~~~argR_1~~~argR_2	Regulates arginine biosynthesis genes
SJC1043_00381	0	1	mdh~~~~~~mdh_1~~~mdh_2	Catalyzes the reversible oxidation of malate to oxaloacetate
SJC1043_00382	1	0	group_982	Transcriptional regulator
SJC1043_00383	0	0	group_1882	DNA-binding
SJC1043_00384	0	0	ispB	Belongs to the FPP GGPP synthase family
SJC1043_00385	0	0	rplU	This protein binds to 23S rRNA in the presence of protein L20
SJC1043_00386	0	0	rpmA	Belongs to the bacterial ribosomal protein bL27 family
SJC1043_00387	1	2	yhbE	EamA-like transporter family
SJC1043_00388	0	0	obgE~~~obg	An essential GTPase which binds GTP; GDP and possibly (p)ppGpp with moderate affinity; with high nucleotide exchange rates and a fairly low GTP hydrolysis rate. Plays a role in control of the cell cycle; stress response; ribosome biogenesis and in those bacteria that undergo differentiation; in morphogenesis control
SJC1043_00389	0	0	basS	Sensor protein BasS PmrB
SJC1043_00390	0	0	basR~~~basR_1~~~basR_3~~~basR_2	Transcriptional regulator
SJC1043_00391	0	0	dacB~~~dacB_1~~~dacB_2	one of four; DD-carboxypeptidase low-molecular weight penicillin-binding proteins that remove terminal D-alanine from pentapeptide side chains
SJC1043_00393	0	0	greA	Necessary for efficient RNA polymerase transcription elongation past template-encoded arresting sites. The arresting sites in DNA have the property of trapping a certain fraction of elongating RNA polymerases that pass through; resulting in locked ternary complexes. Cleavage of the nascent transcript by cleavage factors such as GreA or GreB allows the resumption of elongation from the new 3'termi…
SJC1043_00394	0	0	yhbY	RNA binding protein found associated to pre-50S subunit of the ribosome
SJC1043_00395	0	1	rlmE_1~~~rlmE_2~~~rlmE	Specifically methylates the uridine in position 2552 of 23S rRNA at the 2'-O position of the ribose in the fully assembled 50S ribosomal subunit
SJC1043_00396	0	0	ftsH_1~~~ftsH_2~~~ftsH	Acts as a processive; ATP-dependent zinc metallopeptidase for both cytoplasmic and membrane proteins. Plays a role in the quality control of integral membrane proteins
SJC1043_00397	1	0	folP~~~folP_1~~~folP_2~~~folP_3	Catalyzes the condensation of para-aminobenzoate (pABA) with 6-hydroxymethyl-7;8-dihydropterin diphosphate (DHPt-PP) to form 7;8-dihydropteroate (H2Pte); the immediate precursor of folate derivatives
SJC1043_00398	0	0	glmM~~~glmM_2~~~glmM_1	Catalyzes the conversion of glucosamine-6-phosphate to glucosamine-1-phosphate
SJC1043_00399	0	0	secG	Preprotein translocase subunit SecG
SJC1043_00403	0	0	rimP	Required for maturation of 30S ribosomal subunits
SJC1043_00404	0	1	nusA~~~nusA_1~~~nusA_2	Participates in both transcription termination and antitermination
SJC1043_00405	1	0	infB~~~infB_4~~~infB_3~~~infB_2~~~infB_1	One of the essential components for the initiation of protein synthesis. Protects formylmethionyl-tRNA from spontaneous hydrolysis and promotes its binding to the 30S ribosomal subunits. Also involved in the hydrolysis of GTP during the formation of the 70S ribosomal complex
SJC1043_00406	0	0	rbfA	One of several proteins that assist in the late maturation steps of the functional core of the 30S ribosomal subunit. Associates with free 30S ribosomal subunits (but not with 30S subunits that are part of 70S ribosomes or polysomes). Required for efficient processing of 16S rRNA. May interact with the 5'-terminal helix region of 16S rRNA
SJC1043_00407	0	0	truB_2~~~truB~~~truB_1	Responsible for synthesis of pseudouridine from uracil- 55 in the psi GC loop of transfer RNAs
SJC1043_00410	0	0	pnp~~~pnp_2~~~~~~pnp_1	Involved in mRNA degradation. Catalyzes the phosphorolysis of single-stranded polyribonucleotides processively in the 3'- to 5'-direction
SJC1043_00411	0	0	nlpI	May be involved in cell division
SJC1043_00412	0	0	deaD~~~deaD_1~~~deaD_2	DEAD-box RNA helicase involved in various cellular processes at low temperature; including ribosome biogenesis; mRNA degradation and translation initiation
SJC1043_00413	0	0	yedE	Sulphur transport
SJC1043_00414	0	0	yedF	Belongs to the sulfur carrier protein TusA family
SJC1043_00415	0	0	limB_2~~~limB_3~~~limB	Luciferase-like monooxygenase
SJC1043_00416	1	0	group_4705	secretion protein HlyD
SJC1043_00417	1	0	yhhJ	permease
SJC1043_00418	0	0	ybhS_2~~~ybhS_3~~~ybhR_2	Permease
SJC1043_00421	0	0	group_4557	protease
SJC1043_00422	0	0	yhbU~~~yhbU_1~~~yhbU_3~~~yhbU_2	Peptidase family U32
SJC1043_00423	0	0	group_4558	SCP-2 sterol transfer family
SJC1043_00424	0	0	group_4632	Acetyltransferase (GNAT) domain
SJC1043_00450	1	0	group_4677	Belongs to the UPF0213 family
SJC1043_00453	0	0	group_8173	Belongs to the UPF0306 family
SJC1043_00454	0	2	group_8161	NAD(P)H-binding
SJC1043_00455	2	0	phnP~~~phnP_1~~~phnP_2	Required for the use of phosphonates and phosphite as phosphorus sources
SJC1043_00456	0	0	phnN~~~vatD~~~~~~cat_2~~~vatD_2	Catalyzes the phosphorylation of ribose 1;5-bisphosphate to 5-phospho-D-ribosyl alpha-1-diphosphate (PRPP)
SJC1043_00457	0	0	phnN~~~vatD~~~~~~cat_2~~~vatD_2	Catalyzes the phosphorylation of ribose 1;5-bisphosphate to 5-phospho-D-ribosyl alpha-1-diphosphate (PRPP)
SJC1043_00458	0	0	phnM	phosphonate metabolism protein PhnM
SJC1043_00459	2	0	phnL~~~lolD_5~~~phnL_2~~~phnL_1~~~lolD_3~~~lolD_2~~~~~~fbpC_3	Phosphonate ABC transporter ATP-binding protein
SJC1043_00460	0	1	phnK~~~gsiA_9~~~gsiA_6~~~~~~gsiA_8~~~gsiA_12~~~gsiA_16~~~gsiA_10~~~gsiA_14~~~gsiA_11	phosphonate C-P lyase system protein PhnK
SJC1043_00461	0	0	phnJ~~~~~~phnJ_2~~~phnJ_1	Catalyzes the breakage of the C-P bond in alpha-D-ribose 1-methylphosphonate 5-phosphate (PRPn) forming alpha-D-ribose
SJC1043_00462	0	0	phnI~~~~~~phnI_1~~~phnI_2	Required for the use of phosphonate and phosphite
SJC1043_00463	0	0	group_8110	phosphonate C-P lyase system protein PhnH
SJC1043_00464	0	0	phnG	Phosphonate C-P lyase
SJC1043_00465	0	1	phnF~~~phnF_1~~~phnF_3~~~phnF_2	metabolism transcriptional regulator PhnF
SJC1043_00466	0	1	group_7755	Predicted permease
SJC1043_00469	0	0	nrdG~~~pflA_1~~~pflA_2~~~~~~nrdG_2	Activation of anaerobic ribonucleoside-triphosphate reductase under anaerobic conditions by generation of an organic free radical; using S-adenosylmethionine and reduced flavodoxin as cosubstrates to produce 5'-deoxy-adenosine
SJC1043_00470	0	0	nrdD~~~nrdD_1~~~~~~nrdD_2	Catalyzes the reduction of nucleoside 5'-triphosphates to 2'-deoxynucleoside 5'-triphosphates
SJC1043_00471	1	0	dmlR_17~~~dmlR_5~~~dmlR_38~~~pgrR_4~~~dmlR_29~~~dmlR_28~~~dmlR_40~~~dmlR_34~~~dmlR_33~~~dmlR_25~~~dmlR_30~~~dmlR_22~~~dmlR_1~~~dmlR_14~~~dmlR_31~~~pgrR_7~~~dmlR_35~~~dmlR_26	Transcriptional regulator
SJC1043_00472	0	2	ywrO_2~~~ywrO_1~~~ywrO_3~~~ywrO_4	NADPH-dependent FMN reductase
SJC1043_00473	0	0	treC~~~treA~~~treC_2~~~treC_1	Domain of unknown function (DUF3459)
SJC1043_00474	0	0	treB~~~treB_2~~~treB_1	catalyzes the phosphorylation of incoming sugar substrates concomitant with their translocation across the cell membrane
SJC1043_00475	0	0	treR~~~treR_1~~~treR_2	Regulates genes involved in trehalose metabolism
SJC1043_00476	1	2	mgtA	involved in magnesium transport into the cytoplasm
SJC1043_00477	0	0	exoI~~~~~~exoI	beta-acetyl hexosaminidase like
SJC1043_00479	0	0	ridA	Has endoribonuclease activity on mRNA
SJC1043_00480	0	0	pyrI	Involved in allosteric regulation of aspartate carbamoyltransferase
SJC1043_00481	0	0	pyrB~~~pyrB_2~~~pyrB_1	Belongs to the ATCase OTCase family
SJC1043_00482	0	1	dppA_4~~~dppA_6~~~dppA_5~~~~~~ddpA_1~~~dppA_3~~~dppA_7~~~ddpA_3~~~ddpA_4~~~dppA_2	ABC transporter substrate-binding protein
SJC1043_00483	0	0	argI~~~argF_1~~~argI_2~~~argI_1	Reversibly catalyzes the transfer of the carbamoyl group from carbamoyl phosphate (CP) to the N(epsilon) atom of ornithine (ORN) to produce L-citrulline
SJC1043_00484	1	0	rraB	Globally modulates RNA abundance by binding to RNase E (Rne) and regulating its endonucleolytic activity. Can modulate Rne action in a substrate-dependent manner by altering the composition of the degradosome
SJC1043_00485	0	0	group_7567	tRNA-(MS[2]IO[6]A)-hydroxylase (MiaE)
SJC1043_00486	0	1	alkJ~~~betA_2~~~alkJ_3~~~betA	Belongs to the GMC oxidoreductase family
SJC1043_00487	0	0	group_7401	Acetyltransferase (GNAT) domain
SJC1043_00488	0	0	valS~~~valS_1~~~valS_2	amino acids such as threonine; to avoid such errors; it has a posttransfer editing activity that hydrolyzes mischarged Thr-tRNA(Val) in a tRNA-dependent manner
SJC1043_00489	0	0	holC	Binds to single-strand binding (SSB) protein and acts as a bridge between the DnaX clamp loader complex and the SSB
SJC1043_00490	0	0	pepA~~~pepA_2	Presumably involved in the processing and regular turnover of intracellular proteins. Catalyzes the removal of unsubstituted N-terminal amino acids from various peptides
SJC1043_00491	0	0	lptF~~~~~~lptF_2	Lipopolysaccharide ABC transporter permease
SJC1043_00492	0	0	lptG~~~lptG_2~~~lptG_1	With LptABCF is involved in the transport of lipopolysaccharides
SJC1043_00493	5	6	lasR_1~~~esaR_3~~~esaR_2~~~lasR_2~~~esaR_4~~~esaR_1~~~lasR_3	Autoinducer binding domain
SJC1043_00535	0	0	yjiA~~~yjiA_3~~~yjiA_2~~~yjiA_1	GTP-binding protein
SJC1043_00536	0	0	group_9471	Selenoprotein; putative
SJC1043_00537	0	1	btsT~~~btsT_1~~~~~~yjiY~~~btsT_2	carbon starvation protein
SJC1043_00544	2	2	otsA~~~otsA_2~~~otsA_1	Glycosyltransferase family 20
SJC1043_00545	1	0	group_968	acetyltransferase
SJC1043_00546	0	0	puuA_2~~~puuA_1~~~~~~puuA_3	glutamine synthetase
SJC1043_00547	2	3	group_5364	NA
SJC1043_00553	6	6	cynR_1~~~cynR_5~~~cynR_6~~~cynR_4~~~~~~hcaR_2~~~hcaR_3~~~hcaR_1~~~cynR_2	LysR substrate binding domain
SJC1043_00554	1	1	scoA~~~scoA_1~~~scoA_2	Coenzyme A transferase
SJC1043_00555	1	1	scoB~~~scoB_2~~~~~~scoB_1	Acetyl-CoA hydrolase/transferase C-terminal domain
SJC1043_00556	1	1	phaA~~~thlA~~~thlA_1	Belongs to the thiolase family
SJC1043_00557	2	1	mmgB~~~fadB2~~~hbd~~~paaH_3	3-hydroxyacyl-coa dehydrogenase
SJC1043_00558	0	0	group_6539	COG2610 H gluconate symporter and related permeases
SJC1043_00559	0	0	bdhA_3~~~bdhA_2~~~bdhA_1~~~bdhA	3-hydroxybutyrate dehydrogenase
SJC1043_00560	0	1	group_8745	Gram-negative porin
SJC1043_00561	0	0	nimR_7~~~nimR_4~~~ripA_5~~~nimR_6~~~~~~araC_3~~~nimR_1~~~ripA_2~~~ripA_3~~~nimR_2~~~ripA_4~~~nimR_8~~~ripA_6~~~ripA_8	AraC family transcriptional regulator
SJC1043_00562	0	0	group_4527	NA
SJC1043_00563	0	1	rob_2~~~rob_3~~~rob_6~~~rob_5~~~rob_1~~~rob_8~~~rob_4~~~~~~rob_9~~~rob_11	Bacterial transcription activator; effector binding domain
SJC1043_00564	0	0	ybiS	L;D-transpeptidase catalytic domain
SJC1043_00566	0	0	exbD_2~~~~~~exbD_1	Biopolymer transporter ExbD
SJC1043_00567	2	2	fhaB_3~~~fhaB~~~fhaB_2~~~fhaB_1	TonB N-terminal region
SJC1043_00568	3	2	fecA~~~fecA_1~~~fecA_3~~~~~~fhuA_6~~~fhuA_5~~~fecA_2~~~fecA_4	TonB dependent receptor
SJC1043_00569	0	0	exbB_1~~~exbB_2~~~tolQ_2	MotA/TolQ/ExbB proton channel family
SJC1043_00570	1	0	ywiE~~~~~~cls_2~~~cls_1	Phospholipase D. Active site motifs.
SJC1043_00571	1	1	group_4785	Peptidase family S58
SJC1043_00572	2	2	steT_2~~~~~~steT_1~~~yhdG	Amino acid permease
SJC1043_00575	0	0	mmsA_2~~~mmsA_1~~~bauC_1~~~iolA~~~bauC_2	methylmalonate-semialdehyde dehydrogenase
SJC1043_00576	0	0	bauA	Belongs to the class-III pyridoxal-phosphate-dependent aminotransferase family
SJC1043_00577	1	0	cynR_3~~~benM_3~~~benM_4~~~benM_5~~~~~~cynR_6~~~cynR_5	Transcriptional regulator
SJC1043_00578	0	0	group_8225	NA
SJC1043_00579	0	0	fucO~~~eutG	alcohol dehydrogenase
SJC1043_00580	0	0	gerE~~~nreC_1~~~nreC	LuxR family transcriptional regulator
SJC1043_00581	0	0	puuB_2~~~puuB_1	oxidoreductase
SJC1043_00582	0	0	group_8223	Protein of unknown function (DUF861)
SJC1043_00583	0	0	ytpA_1~~~ytpA	alpha/beta hydrolase fold
SJC1043_00584	0	1	hdaH	acetoin utilization protein
SJC1043_00585	2	3	group_8221	Major facilitator Superfamily
SJC1043_00586	0	0	csgD	LuxR family transcriptional regulator
SJC1043_00588	0	1	steT~~~steT_1~~~~~~steT_2	APC family amino acid permease
SJC1043_00589	0	0	group_7848	Protein of unknown function (DUF3156)
SJC1043_00590	1	0	ucpA~~~bdhA_2~~~bdhA~~~ucpA_2~~~~~~xecD_2~~~xecD~~~bdhA_1~~~bacC_2~~~bacC_1	reductase
SJC1043_00591	0	1	moaF~~~~~~moaF_2~~~moaF_1	MoaF C-terminal domain
SJC1043_00592	2	0	budC~~~~~~baiA_1~~~fabG_1~~~ped~~~budC_2~~~moaF_1~~~fabG_12~~~ucpA_1~~~ucpA_2~~~baiA_2~~~baiA~~~fabG_11~~~fabG_10~~~fabG_5	Enoyl-(Acyl carrier protein) reductase
SJC1043_00593	0	0	badR	Homoprotocatechuate degradative operon repressor
SJC1043_00594	0	0	hpcE_2~~~hpcE_1~~~hpcE_3	isomerase
SJC1043_00595	0	0	hpcE_1~~~hpcE_2	Fumarylacetoacetate (FAA) hydrolase family
SJC1043_00596	0	0	betB_1~~~betB_2~~~xylG_1~~~betB_3	Catalyzes the formation of betaine from betaine aldehyde
SJC1043_00598	0	0	hpcD~~~hpcD_1~~~hpcD_2~~~bphC~~~~~~bphC_2	Catalyzes the formation of 5-oxo-pent-3-ene-1;2;5-tricarboxylic acid from 5-carboxymethyl-2-hydroxy-muconic acid
SJC1043_00599	0	0	mhpD~~~mhpD_2~~~hpcG~~~xylJ	hydratase
SJC1043_00600	0	0	hpcH~~~~~~hpcH_2~~~hpcH_1	Belongs to the HpcH HpaI aldolase family
SJC1043_00601	0	0	ttuB_4~~~rhmT_3~~~rhmT_6~~~~~~rhmT_1~~~rhmT_8~~~ttuB_2~~~rhmT_4~~~rhmT_7~~~ttuB_1	4-hydroxyphenylacetate permease
SJC1043_00602	0	1	btr_2~~~hpaB~~~~~~btr_3~~~btr_1	4-hydroxyphenylacetate catabolism
SJC1043_00604	0	0	hpaC	Catalyzes the reduction of MN; FAD and riboflavin by NADH
SJC1043_00605	0	1	ampH	This protein has no known enzymatic function
SJC1043_00606	0	0	lldR~~~lutR_1~~~lldR_2~~~lutR_2~~~~~~lutR_6~~~lutR_3	GntR family
SJC1043_00607	0	0	bdhA_1~~~fabG_5~~~fabG_10~~~fabG_11~~~fabG_15~~~fabG_9~~~fabG_8~~~bdhA_3	Enoyl-(Acyl carrier protein) reductase
SJC1043_00608	0	0	group_8198	Fumarylacetoacetate (FAA) hydrolase family
SJC1043_00609	0	0	mdlA~~~dgoD_1	Mandelate racemase / muconate lactonizing enzyme; C-terminal domain
SJC1043_00610	0	0	group_4445	amidohydrolase
SJC1043_00611	0	1	bacC_3~~~lvr_2~~~~~~bacC_2~~~linC~~~bacC_1~~~lvr~~~baiA1~~~lvr_1~~~tsaC1	Enoyl-(Acyl carrier protein) reductase
SJC1043_00612	0	1	bacC_3~~~lvr_2~~~~~~bacC_2~~~linC~~~bacC_1~~~lvr~~~baiA1~~~lvr_1~~~tsaC1	Enoyl-(Acyl carrier protein) reductase
SJC1043_00613	1	0	fucP~~~fucP_2~~~fucP_1	Major Facilitator Superfamily
SJC1043_00614	0	0	nepI_2~~~nepI_1~~~nepI_3	Major Facilitator Superfamily
SJC1043_00615	1	0	dmlR_10~~~dmlR_3~~~dmlR_29~~~dmlR_21~~~dmlR_9~~~dmlR_2~~~dmlR_13~~~dmlR_4~~~dmlR_34~~~dmlR_8~~~dmlR_14~~~dmlR_12~~~dmlR_25	LysR substrate binding domain
SJC1043_00618	0	0	cph2_3~~~ycdT_1~~~ycdT~~~ycdT_2~~~ycdT_3	Diguanylate cyclase
SJC1043_00619	4	3	group_8183	Protein of unknown function (DUF1435)
SJC1043_00623	0	0	pgrR_12~~~dmlR_11~~~dmlR_7~~~dmlR_20~~~dmlR_18~~~~~~dmlR_25~~~pgrR_1~~~dmlR_4~~~dmlR_30~~~pgrR_13~~~dmlR_37~~~dmlR_34~~~dmlR_27~~~cysL_2~~~dmlR_24~~~dmlR_19~~~pgrR_4~~~pgrR_5~~~pgrR_6~~~dmlR_16~~~dmlR_33~~~dmlR_23	Transcriptional regulator
SJC1043_00624	3	3	iolS_2~~~~~~yhdN~~~iolS_3~~~iolS_5~~~iolS~~~iolS_4~~~iolS_1	Aldo keto reductase
SJC1043_00625	0	1	rsmC~~~~~~rsmC_1~~~rsmC_2	Specifically methylates the guanine in position 1207 of 16S rRNA in the 30S particle
SJC1043_00626	0	0	holD~~~rimI	DNA polymerase III is a complex; multichain enzyme responsible for most of the replicative synthesis in bacteria. This DNA polymerase also exhibits 3' to 5' exonuclease activity. The exact function of the psi subunit is
SJC1043_00627	0	0	ypeA_1~~~rimI~~~ypeA_2~~~yncA_1	This enzyme acetylates the N-terminal alanine of ribosomal protein S18
SJC1043_00628	0	0	prfC~~~prfC_3~~~prfC_2~~~prfC_1	Increases the formation of ribosomal termination complexes and stimulates activities of RF-1 and RF-2. It binds guanine nucleotides and has strong preference for UGA stop codons. It may interact directly with the ribosome. The stimulation of RF- 1 and RF-2 is significantly reduced by GTP and GDP; but not by GMP
SJC1043_00629	0	0	osmY_3~~~osmY_2~~~osmY_1~~~~~~osmY	bacterial OsmY and nodulation domain
SJC1043_00630	1	0	group_8151	UPF0391 membrane protein
SJC1043_00631	0	0	yjbJ_1~~~yjbJ_2	stress-response protein
SJC1043_00632	0	0	group_8144	Patatin-like phospholipase
SJC1043_00633	0	0	yjjV~~~yjjV_1	TatD related DNase
SJC1043_00634	0	0	nupX~~~nupX_1	Belongs to the concentrative nucleoside transporter (CNT) (TC 2.A.41) family
SJC1043_00635	0	0	deoC~~~deoC_2~~~deoC_1	Catalyzes a reversible aldol reaction between acetaldehyde and D-glyceraldehyde 3-phosphate to generate 2-deoxy- D-ribose 5-phosphate
SJC1043_00636	0	0	deoA_1~~~deoA_2~~~deoA_3~~~deoA	The enzymes which catalyze the reversible phosphorolysis of pyrimidine nucleosides are involved in the degradation of these compounds and in their utilization as carbon and energy sources; or in the rescue of pyrimidine bases for nucleotide synthesis
SJC1043_00637	0	0	deoB	Phosphotransfer between the C1 and C5 carbon atoms of pentose
SJC1043_00638	3	2	deoD~~~deoD_2~~~deoD_1	Catalyzes the reversible phosphorolysis of ribonucleosides and 2'- deoxyribonucleosides to the free base and (2'-deoxy)ribose-1- phosphate
SJC1043_00640	0	0	ytjB	Bacterial virulence factor haemolysin
SJC1043_00641	0	0	serB~~~serB_1~~~serB_2	phosphoserine phosphatase
SJC1043_00642	0	1	radA~~~radA_1~~~radA_2	DNA-dependent ATPase involved in processing of recombination intermediates; plays a role in repairing DNA breaks. Stimulates the branch migration of RecA-mediated strand transfer reactions; allowing the 3' invading strand to extend heteroduplex DNA faster. Binds ssDNA in the presence of ADP but not other nucleotides; has ATPase activity that is stimulated by ssDNA and various branched DNA structu…
SJC1043_00643	1	0	nadR~~~nadR_2~~~nadR_1~~~pgrR_2~~~pgrR_1~~~dmlR_31~~~dmlR_8	catalyzes the formation of nicotinamide mononucleotide from nicotinamide riboside
SJC1043_00644	0	0	group_7982	Dolichyl-phosphate-mannose-protein mannosyltransferase
SJC1043_00645	0	1	group_2001	Belongs to the zinc-containing alcohol dehydrogenase family. Quinone oxidoreductase subfamily
SJC1043_00646	3	4	pgrR_5~~~dmlR_19~~~~~~dmlR_23~~~dmlR_33~~~dmlR_34~~~dmlR_2~~~dmlR_36~~~dmlR_6~~~dmlR_26~~~dmlR_28~~~dmlR_32	Transcriptional regulator
SJC1043_00647	0	0	yjjK~~~ettA_1~~~ettA_2~~~yjjK_2	in Agrobacterium tumefaciens; mutations in both Walker boxes were found to affect virulence
SJC1043_00648	0	0	arfA_2~~~arfA_1~~~oprF_1	Belongs to the ompA family
SJC1043_00649	1	3	dgcN~~~~~~yfiN~~~dgcN_1~~~dgcN_2	Periplasmic sensor domain
SJC1043_00650	0	2	group_7782	Domain of unknown function (DUF4154)
SJC1043_00651	0	0	slt~~~slt_1~~~~~~slt_2	Catalyzes the cleavage of the glycosidic bonds between N-acetylmuramic acid and N-acetylglucosamine residues in peptidoglycan
SJC1043_00652	0	0	trpR	This protein is an aporepressor. When complexed with L- tryptophan it binds the operator region of the trp operon (5'- ACTAGT-'3') and prevents the initiation of transcription. The complex also regulates trp repressor biosynthesis by binding to its regulatory region
SJC1043_00653	1	1	yjjX	Phosphatase that hydrolyzes non-canonical purine nucleotides such as XTP and ITP to their respective diphosphate derivatives. Probably excludes non-canonical purines from DNA precursor pool; thus preventing their incorporation into DNA and avoiding chromosomal lesions
SJC1043_00654	0	1	cobC_1~~~~~~pspA_1~~~cobC_2~~~cobC~~~pspB_2	Belongs to the phosphoglycerate mutase family. GpmB subfamily
SJC1043_00655	0	0	rob_2~~~rob_3~~~rob_6~~~rob_5~~~rob_4~~~rob_8~~~rob_1~~~rob_10	binds to the right arm of the replication origin oriC
SJC1043_00656	2	2	group_7376	CreA protein
SJC1043_00657	0	1	arcA~~~arcA_3~~~arcA_1~~~arcA_2	Transcriptional regulator
SJC1043_00658	0	0	trmJ_2~~~trmJ_1	Catalyzes the formation of 2'O-methylated cytidine (Cm32) or 2'O-methylated uridine (Um32) at position 32 in tRNA
SJC1043_00660	0	0	thrA_1~~~thrA_2~~~thrA_3~~~thrA_4~~~thrA~~~thrB~~~thrB_1~~~thrB_2	NA
SJC1043_00661	0	0	thrA_1~~~thrA_2~~~thrA_3~~~thrA_4~~~thrA~~~thrB~~~thrB_1~~~thrB_2	NA
SJC1043_00662	0	0	thrC	Threonine synthase
SJC1043_00663	1	2	yaaA	Belongs to the UPF0246 family
SJC1043_00664	0	0	alsT_3~~~~~~alsT_1~~~alsT~~~alsT_2	Sodium alanine symporter
SJC1043_00665	1	1	talB~~~talB_2~~~talB_1	Transaldolase is important for the balance of metabolites in the pentose-phosphate pathway
SJC1043_00667	0	1	mog~~~mog_2~~~mog_1	Molybdenum cofactor biosynthesis protein MogA
SJC1043_00668	3	3	proP_5~~~proP_6~~~proP_1~~~proP_2~~~proP_7~~~ousA	MFS transporter
SJC1043_00669	1	0	yaaH~~~satP~~~satP_2~~~satP_1	GPR1/FUN34/yaaH family
SJC1043_00670	0	0	dnaK_2~~~dnaK_1~~~~~~dnaK	Heat shock 70 kDa protein
SJC1043_00672	0	0	nhaA	) H( ) antiporter that extrudes sodium in exchange for external protons
SJC1043_00673	1	0	nhaR~~~nhaR_2~~~nhaR_1	Na H antiporter regulatory protein
SJC1043_00674	0	0	ribF	Belongs to the ribF family
SJC1043_00675	0	0	ileS	amino acids such as valine; to avoid such errors it has two additional distinct tRNA(Ile)-dependent editing activities. One activity is designated as 'pretransfer' editing and involves the hydrolysis of activated Val-AMP. The other activity is designated 'posttransfer' editing and involves deacylation of mischarged Val-tRNA(Ile)
SJC1043_00676	0	0	lspA	This protein specifically catalyzes the removal of signal peptides from prolipoproteins
SJC1043_00677	0	0	fkpB	peptidyl-prolyl cis-trans isomerase
SJC1043_00678	0	0	ispH~~~ispH_1~~~ispH_2	Catalyzes the conversion of 1-hydroxy-2-methyl-2-(E)- butenyl 4-diphosphate (HMBPP) into a mixture of isopentenyl diphosphate (IPP) and dimethylallyl diphosphate (DMAPP). Acts in the terminal step of the DOXP MEP pathway for isoprenoid precursor biosynthesis
SJC1043_00679	0	1	dmlR_4~~~dmlR_16~~~dmlR_5~~~dmlR_29~~~dmlR_39~~~dmlR_35~~~dmlR_26~~~dmlR_25~~~dmlR_9~~~dmlR_8~~~dmlR_15~~~dmlR_21~~~dmlR_22~~~pgrR_2~~~dmlR_31	Transcriptional regulator
SJC1043_00680	0	0	group_3339	biosynthesis protein
SJC1043_00681	2	1	group_3633	Taurine catabolism dioxygenase TauD; TfdA family
SJC1043_00682	1	0	rebG~~~rebG_1~~~rebG_2	UDP-glucoronosyl and UDP-glucosyl transferase
SJC1043_00683	0	0	dapB	Catalyzes the conversion of 4-hydroxy- tetrahydrodipicolinate (HTPA) to tetrahydrodipicolinate
SJC1043_00684	0	0	carA	Catalyzes production of carbamoyl phosphate from bicarbonate and glutamine in pyrimidine and arginine biosynthesis pathways
SJC1043_00685	0	0	carB~~~carB_2~~~carB_1~~~carB_3	Four CarB-CarA dimers form the carbamoyl phosphate synthetase holoenzyme that catalyzes the production of carbamoyl phosphate
SJC1043_00686	0	0	kefF~~~kefF_2~~~kefF_1~~~kefF_3	Regulatory subunit of a potassium efflux system that confers protection against electrophiles. Required for full activity of KefC. Shows redox enzymatic activity; but this enzymatic activity is not required for activation of KefC
SJC1043_00687	0	0	kefC_1~~~kefC_2~~~kefC_3~~~kefC	Pore-forming subunit of a potassium efflux system that confers protection against electrophiles. Catalyzes K( ) H( ) antiport
SJC1043_00688	1	2	rhtC_3~~~rhtC_1~~~rhtC_2~~~rhtC_5~~~~~~rhtC_4	Lysine transporter LysE
SJC1043_00689	0	1	yjjP~~~yjjP_1~~~yjjP_2	Putative threonine/serine exporter
SJC1043_00690	0	0	yjjB	UPF0442 protein
SJC1043_00691	0	0	folA~~~folA_2	Key enzyme in folate metabolism. Catalyzes an essential reaction for de novo glycine and purine synthesis; and for DNA precursor synthesis
SJC1043_00692	0	2	group_4861	Transcriptional initiation protein Tat
SJC1043_00693	0	0	apaH	Hydrolyzes diadenosine 5';5'''-P1;P4-tetraphosphate to yield ADP
SJC1043_00694	0	0	apaG	Protein associated with Co2 and Mg2 efflux
SJC1043_00695	0	0	rsmA	Specifically dimethylates two adjacent adenosines (A1518 and A1519) in the loop of a conserved hairpin near the 3'-end of 16S rRNA in the 30S particle. May play a critical role in biogenesis of 30S subunits
SJC1043_00696	0	0	pdxA_1~~~pdxA~~~pdxA_2	Catalyzes the NAD(P)-dependent oxidation of 4- (phosphohydroxy)-L-threonine (HTP) into 2-amino-3-oxo-4- (phosphohydroxy)butyric acid which spontaneously decarboxylates to form 3-amino-2-oxopropyl phosphate (AHAP)
SJC1043_00697	0	0	surA~~~surA_1~~~surA_2	Chaperone involved in the correct folding and assembly of outer membrane proteins. Recognizes specific patterns of aromatic residues and the orientation of their side chains; which are found more frequently in integral outer membrane proteins. May act in both early periplasmic and late outer membrane-associated steps of protein maturation
SJC1043_00698	5	7	lptD~~~lptD_2~~~lptD_1	Together with LptE; is involved in the assembly of lipopolysaccharide (LPS) at the surface of the outer membrane
SJC1043_00699	0	0	djlA~~~djlA_2~~~djlA_1	Regulatory DnaK co-chaperone. Direct interaction between DnaK and DjlA is needed for the induction of the wcaABCDE operon; involved in the synthesis of a colanic acid polysaccharide capsule; possibly through activation of the RcsB RcsC phosphotransfer signaling pathway. The colanic acid capsule may help the bacterium survive conditions outside the host
SJC1043_00700	0	0	rluA_1~~~rluA_2~~~~~~rluA	Catalyzes the synthesis of pseudouridine from uracil-746 in 23S ribosomal RNA and from uracil-32 in the anticodon stem and loop of transfer RNAs
SJC1043_00701	0	1	rapA~~~rapA_1~~~rapA_2~~~rapA_3~~~rapA_4	Transcription regulator that activates transcription by stimulating RNA polymerase (RNAP) recycling in case of stress conditions such as supercoiled DNA or high salt concentrations. Probably acts by releasing the RNAP; when it is trapped or immobilized on tightly supercoiled DNA. Does not activate transcription on linear DNA. Probably not involved in DNA repair
SJC1043_00702	0	0	polB~~~polB_3~~~polB_2~~~polB_1	Has polymerase; DNA-binding and 3'-5' exonuclease activities. In Aeropyrum pernix this protein is sensitive to aphidicolin and stable at 95 C
SJC1043_00703	1	1	yabI_2~~~~~~yabI_1~~~yabI_3~~~yabI	SNARE associated Golgi protein
SJC1043_00704	0	1	ilvN	Acetolactate synthase
SJC1043_00705	0	0	ilvB_2~~~ilvB_1~~~ilvB_3	Acetolactate synthase
SJC1043_00706	0	0	thiQ_2~~~thiQ_1~~~thiQ	Part of the ABC transporter complex ThiBPQ involved in thiamine import. Responsible for energy coupling to the transport system
SJC1043_00707	2	2	cysW_4~~~~~~cysW_3~~~cysW_8~~~cysW_6~~~cysW_1~~~cysW_2~~~cysW_7~~~modB_1~~~cysW_5	with TbpA and ThiQ functions in transport of thiamine and thiamine pyrophosphate into the cell
SJC1043_00708	0	2	thiB~~~thiB_1~~~thiB_2	thiamine ABC transporter
SJC1043_00710	1	0	group_4597	Activates the small RNA gene sgrS under glucose- phosphate stress conditions as well as yfdZ. Represses its own transcription under both stress and non-stress conditions. Might act as a sensor of the intracellular accumulation of phosphoglucose by binding these molecules in its C-terminal solute-binding domain
SJC1043_00711	0	0	group_4526	Inhibitor of glucose uptake transporter SgrT
SJC1043_00712	0	2	setA~~~~~~setA_2~~~setA_1	Major facilitator Superfamily
SJC1043_00713	2	1	yflS_2~~~yflS_1~~~ybhI_2~~~yflS~~~~~~ybhI~~~citT_2~~~ttdT~~~ybhI_1	transporter
SJC1043_00714	1	0	leuD1~~~leuD~~~leuD1_2~~~leuD1_1	Catalyzes the isomerization between 2-isopropylmalate and 3-isopropylmalate; via the formation of 2-isopropylmaleate
SJC1043_00716	0	1	leuC1_1~~~leuC1_2~~~leuC1~~~leuB~~~leuC_1~~~leuC_2~~~leuC~~~leuB_2~~~leuB_1	Catalyzes the isomerization between 2-isopropylmalate and 3-isopropylmalate; via the formation of 2-isopropylmaleate
SJC1043_00717	0	0	leuA_2~~~leuA_3~~~leuA_1	Catalyzes the condensation of the acetyl group of acetyl-CoA with 3-methyl-2-oxobutanoate (2-oxoisovalerate) to form 3-carboxy-3-hydroxy-4-methylpentanoate (2-isopropylmalate)
SJC1043_00719	0	0	leuO~~~leuO_1~~~leuO_2	member of LysR family of transcriptional activators
SJC1043_00720	0	2	group_3165	Long-chain fatty acid--CoA ligase
SJC1043_00721	1	1	ilvI~~~~~~ilvI_2~~~ilvI_1	Catalyzes the formation of 2-acetolactate from pyruvate; leucine sensitive
SJC1043_00722	0	0	ilvH	With IlvI catalyzes the formation of 2-acetolactate from pyruvate; the small subunit is required for full activity and valine sensitivity
SJC1043_00723	0	0	fruR~~~cra_2~~~fruR_1~~~fruR_2	involved in regulation of operons for central pathways of carbon metabolism
SJC1043_00724	0	0	alaE	L-alanine exporter AlaE
SJC1043_00725	0	0	mraZ	Negatively regulates its own expression and that of the subsequent genes in the proximal part of the division and cell wall (dcw) gene cluster. Acts by binding directly to DNA. May also regulate the expression of genes outside the dcw cluster
SJC1043_00726	0	0	rsmH	Specifically methylates the N4 position of cytidine in position 1402 (C1402) of 16S rRNA
SJC1043_00727	0	0	ftsL	Essential cell division protein. May link together the upstream cell division proteins; which are predominantly cytoplasmic; with the downstream cell division proteins; which are predominantly periplasmic
SJC1043_00728	0	0	ftsI_2~~~ftsI_1~~~ftsI_3~~~ftsI_4	Catalyzes cross-linking of the peptidoglycan cell wall at the division septum
SJC1043_00729	0	0	murE_1~~~murE_2~~~murE	Catalyzes the addition of meso-diaminopimelic acid to the nucleotide precursor UDP-N-acetylmuramoyl-L-alanyl-D-glutamate (UMAG) in the biosynthesis of bacterial cell-wall peptidoglycan
SJC1043_00730	1	0	murF~~~murF_2~~~murF_1	Involved in cell wall formation. Catalyzes the final step in the synthesis of UDP-N-acetylmuramoyl-pentapeptide; the precursor of murein
SJC1043_00731	0	0	mraY~~~~~~mraY_2~~~mraY_1	First step of the lipid cycle reactions in the biosynthesis of the cell wall peptidoglycan
SJC1043_00732	0	0	murD~~~murD_1~~~murD_2	Cell wall formation. Catalyzes the addition of glutamate to the nucleotide precursor UDP-N-acetylmuramoyl-L-alanine (UMA)
SJC1043_00733	0	1	ftsW_2~~~ftsW_1~~~ftsW	Peptidoglycan polymerase that is essential for cell division
SJC1043_00734	0	0	murG~~~murG_2~~~murG_1	Cell wall formation. Catalyzes the transfer of a GlcNAc subunit on undecaprenyl-pyrophosphoryl-MurNAc-pentapeptide (lipid intermediate I) to form undecaprenyl-pyrophosphoryl-MurNAc- (pentapeptide)GlcNAc (lipid intermediate II)
SJC1043_00735	0	0	murC	Belongs to the MurCDEF family
SJC1043_00736	0	1	ddl~~~~~~ddl_2~~~ddl_1	Belongs to the D-alanine--D-alanine ligase family
SJC1043_00737	0	0	ftsQ	Essential cell division protein. May link together the upstream cell division proteins; which are predominantly cytoplasmic; with the downstream cell division proteins; which are predominantly periplasmic. May control correct divisome assembly
SJC1043_00738	0	0	ftsA_1~~~ftsA_2~~~ftsA_3~~~ftsA	Cell division protein that is involved in the assembly of the Z ring. May serve as a membrane anchor for the Z ring
SJC1043_00739	0	0	ftsZ_2~~~ftsZ_1~~~ftsZ	Essential cell division protein that forms a contractile ring structure (Z ring) at the future cell division site. The regulation of the ring assembly controls the timing and the location of cell division. One of the functions of the FtsZ ring is to recruit other cell division proteins to the septum to produce a new cell wall between the dividing cells. Binds GTP and shows GTPase activity
SJC1043_00740	0	0	lpxC_2~~~lpxC_1~~~lpxC	Catalyzes the hydrolysis of UDP-3-O-myristoyl-N- acetylglucosamine to form UDP-3-O-myristoylglucosamine and acetate; the committed step in lipid A biosynthesis
SJC1043_00741	0	0	group_26973	Protein of unknown function (DUF721)
SJC1043_00742	0	0	secM	Regulates secA expression by translational coupling of the secM secA operon. Translational pausing at a specific Pro residue 5 residues before the end of the protein may allow disruption of a mRNA repressor helix that normally suppresses secA translation initiation
SJC1043_00743	0	0	secA~~~secA_2~~~secA_1	Part of the Sec protein translocase complex. Interacts with the SecYEG preprotein conducting channel. Has a central role in coupling the hydrolysis of ATP to the transfer of proteins into and across the cell membrane; serving both as a receptor for the preprotein-SecB complex and as an ATP-driven molecular motor driving the stepwise translocation of polypeptide chains across the membrane
SJC1043_00744	0	2	mutT	Belongs to the Nudix hydrolase family
SJC1043_00745	1	1	yacG	Inhibits all the catalytic activities of DNA gyrase by preventing its interaction with DNA. Acts by binding directly to the C-terminal domain of GyrB; which probably disrupts DNA binding by the gyrase
SJC1043_00746	0	0	zapD	Cell division factor that enhances FtsZ-ring assembly. Directly interacts with FtsZ and promotes bundling of FtsZ protofilaments; with a reduction in FtsZ GTPase activity
SJC1043_00747	0	0	coaE	Catalyzes the phosphorylation of the 3'-hydroxyl group of dephosphocoenzyme A to form coenzyme A
SJC1043_00748	0	0	guaC~~~guaC_1~~~guaC_2	Catalyzes the irreversible NADPH-dependent deamination of GMP to IMP. It functions in the conversion of nucleobase; nucleoside and nucleotide derivatives of G to A nucleotides; and in maintaining the intracellular balance of A and G nucleotides
SJC1043_00749	1	1	gspF~~~epsF~~~epsF_1~~~~~~epsF_2	Type IV pilin biogenesis protein
SJC1043_00750	1	1	gspE~~~hxcR~~~~~~gspE_2~~~epsE_1	Type II/IV secretion system protein
SJC1043_00751	0	1	pilE1~~~~~~pilE	Belongs to the N-Me-Phe pilin family
SJC1043_00752	1	1	nadC	Belongs to the NadC ModD family
SJC1043_00753	0	3	ampD~~~ampD_2~~~~~~ampD_1	Ami_2
SJC1043_00754	0	0	ampE~~~ampE_2~~~ampE_1	Involved in regulation of beta-lactamase
SJC1043_00755	1	0	hemL~~~hemL_2~~~hemL_1	Converts (S)-4-amino-5-oxopentanoate to 5-aminolevulinate during the porphyrin biosynthesis pathway
SJC1043_00756	0	3	clcA~~~~~~clcA_3~~~clcA_2~~~clcA_1	Probably acts as an electrical shunt for an outwardly- directed proton pump that is linked to amino acid decarboxylation; as part of the extreme acid resistance (XAR) response
SJC1043_00757	0	0	erpA	Iron-sulfur cluster insertion protein ErpA
SJC1043_00759	0	0	yadS	UPF0126 domain
SJC1043_00760	2	2	btuF~~~btuF_2~~~btuF_1	Part of the ABC transporter complex BtuCDF involved in vitamin B12 import. Binds vitamin B12 and delivers it to the periplasmic surface of BtuC
SJC1043_00761	0	0	mtnN~~~mtnN_1~~~mtnN_2	Catalyzes the irreversible cleavage of the glycosidic bond in both 5'-methylthioadenosine (MTA) and S- adenosylhomocysteine (SAH AdoHcy) to adenine and the corresponding thioribose; 5'-methylthioribose and S-ribosylhomocysteine; respectively
SJC1043_00762	0	0	dgt	dGTPase preferentially hydrolyzes dGTP over the other canonical NTPs
SJC1043_00763	1	0	degP	Belongs to the peptidase S1C family
SJC1043_00764	0	3	barA~~~barA_1~~~barA_2	PhoQ Sensor
SJC1043_00765	0	0	rlmD~~~rlmD_1~~~rlmD_2	Catalyzes the formation of 5-methyl-uridine at position 1939 (m5U1939) in 23S rRNA
SJC1043_00766	0	0	relA~~~relA_1~~~relA_2~~~relA_3	In eubacteria ppGpp (guanosine 3'-diphosphate 5-' diphosphate) is a mediator of the stringent response that coordinates a variety of cellular activities in response to changes in nutritional abundance
SJC1043_00767	0	1	mazG~~~~~~mazG_1~~~mazG_2	MazG thus works in limiting the toxic activity of the MazF toxin induced during starvation
SJC1043_00769	1	0	pyrG_1~~~pyrG_2~~~pyrG_3~~~pyrG_4~~~pyrG	Catalyzes the ATP-dependent amination of UTP to CTP with either L-glutamine or ammonia as the source of nitrogen. Regulates intracellular CTP levels through interactions with the four ribonucleotide triphosphates
SJC1043_00770	0	0	eno~~~eno_1~~~eno_2~~~eno_3	Catalyzes the reversible conversion of 2- phosphoglycerate into phosphoenolpyruvate. It is essential for the degradation of carbohydrates via glycolysis
SJC1043_00771	0	0	proY_1~~~proY_2~~~proY_3	in Salmonella typhimurium; the proY gene is silent unless overexpressed on a multicopy plasmid or activated by a proZ mutation
SJC1043_00772	0	0	hutH~~~hutH_2~~~hutH_1	Catalyzes the degradation of histidine to urocanate and ammmonia
SJC1043_00773	2	0	hutU~~~hutU_3~~~hutU_1~~~hutU_2	Catalyzes the conversion of urocanate to 4-imidazolone- 5-propionate
SJC1043_00774	0	0	pcaK~~~pcaK_2~~~pcaK_1~~~pcaK_3~~~pcaK_5~~~pcaK_4	4-hydroxybenzoate transporter
SJC1043_00775	0	0	queE	Catalyzes the complex heterocyclic radical-mediated conversion of 6-carboxy-5;6;7;8-tetrahydropterin (CPH4) to 7- carboxy-7-deazaguanine (CDG); a step common to the biosynthetic pathways of all 7-deazapurine-containing compounds
SJC1043_00778	0	0	queD	synthase
SJC1043_00779	0	0	cysJ~~~cysJ_1~~~cysJ_2	Component of the sulfite reductase complex that catalyzes the 6-electron reduction of sulfite to sulfide. This is one of several activities required for the biosynthesis of L- cysteine from sulfate. The flavoprotein component catalyzes the electron flow from NADPH - FAD - FMN to the hemoprotein component
SJC1043_00780	0	0	cysI	Component of the sulfite reductase complex that catalyzes the 6-electron reduction of sulfite to sulfide. This is one of several activities required for the biosynthesis of L- cysteine from sulfate
SJC1043_00781	0	0	cysH	Belongs to the PAPS reductase family. CysH subfamily
SJC1043_00782	0	0	ywaD	Catalyzes the sequential removal of 2 amino-terminal arginines from alkaline phosphatase isozyme 1 to form isozymes 2 and 3
SJC1043_00783	0	0	cysG_1~~~~~~cysG_3~~~cysG_2	Multifunctional enzyme that catalyzes the SAM-dependent methylations of uroporphyrinogen III at position C-2 and C-7 to form precorrin-2 via precorrin-1. Then it catalyzes the NAD- dependent ring dehydrogenation of precorrin-2 to yield sirohydrochlorin. Finally; it catalyzes the ferrochelation of sirohydrochlorin to yield siroheme
SJC1043_00784	0	0	cysD~~~cysD_1~~~cysD_2	Sulfate adenylyltransferase subunit 2
SJC1043_00785	0	1	cysN~~~cysN_2~~~cysN_1	Belongs to the TRAFAC class translation factor GTPase superfamily. Classic translation factor GTPase family. CysN NodQ subfamily
SJC1043_00786	0	3	cysC~~~cysC_2~~~cysC_1	Catalyzes the synthesis of activated sulfate
SJC1043_00787	0	0	ygbE	Protein of unknown function (DUF3561)
SJC1043_00788	0	0	glnQ_4~~~artM_4~~~artM_1~~~artM_3~~~glnQ_1~~~artM_6~~~artM_5~~~artM_7	ABC transporter
SJC1043_00789	0	0	artQ_1~~~artQ_2~~~~~~tcyB~~~glnM_1	acid ABC transporter
SJC1043_00790	0	0	glnH_2~~~glnH_1~~~glnH_3	ABC transporter substrate-binding protein
SJC1043_00791	0	1	ftsB	Essential cell division protein. May link together the upstream cell division proteins; which are predominantly cytoplasmic; with the downstream cell division proteins; which are predominantly periplasmic
SJC1043_00792	1	1	ispD~~~ispF	Catalyzes the formation of 4-diphosphocytidyl-2-C- methyl-D-erythritol from CTP and 2-C-methyl-D-erythritol 4- phosphate (MEP)
SJC1043_00794	0	0	truD~~~truD_2~~~truD_1	Responsible for synthesis of pseudouridine from uracil- 13 in transfer RNAs
SJC1043_00795	0	0	surE	Nucleotidase with a broad substrate specificity as it can dephosphorylate various ribo- and deoxyribonucleoside 5'- monophosphates and ribonucleoside 3'-monophosphates with highest affinity to 3'-AMP. Also hydrolyzes polyphosphate (exopolyphosphatase activity) with the preference for short-chain- length substrates (P20-25). Might be involved in the regulation of dNTP and NTP pools; and in the tur…
SJC1043_00796	0	0	pcm~~~pcm_1~~~pcm_2	Catalyzes the methyl esterification of L-isoaspartyl residues in peptides and proteins that result from spontaneous decomposition of normal L-aspartyl and L-asparaginyl residues. It plays a role in the repair and or degradation of damaged proteins
SJC1043_00797	0	0	nlpD_2~~~nlpD_1~~~nlpD	Lysin motif
SJC1043_00799	1	0	mutS~~~mutS_2~~~mutS_1	that it carries out the mismatch recognition step. This protein has a weak ATPase activity
SJC1043_00800	1	4	group_2540	PFAM SMP-30 Gluconolaconase
SJC1043_00801	5	5	group_2540	PFAM SMP-30 Gluconolaconase
SJC1043_00804	2	2	pgrR_3~~~pgrR_14~~~pgrR_10~~~dmlR_31~~~pgrR_11~~~dmlR_37~~~dmlR_30~~~dmlR_34~~~dmlR_39~~~dmlR_1~~~dmlR_24~~~dmlR_20~~~pgrR_1~~~pgrR_5~~~pgrR_2~~~dmlR_21	LysR substrate binding domain
SJC1043_00805	2	0	group_27744	protein IIA transfers a phosphoryl group to IIB which then transfers the phosphoryl group to the sugar
SJC1043_00806	0	0	chbC~~~chbC_1~~~chbC_2	The phosphoenolpyruvate-dependent sugar phosphotransferase system (PTS); a major carbohydrate active - transport system; catalyzes the phosphorylation of incoming sugar substrates concomitant with their translocation across the cell membrane
SJC1043_00807	0	0	gmuD_1~~~gmuD~~~gmuD_2	Belongs to the glycosyl hydrolase 1 family
SJC1043_00808	0	0	chbR~~~chbR_2~~~chbR_1	Cupin domain
SJC1043_00809	0	0	chbG~~~chbG_1~~~chbG_2	Involved in the degradation of chitin. ChbG is essential for growth on the acetylated chitooligosaccharides chitobiose and chitotriose but is dispensable for growth on cellobiose and chitosan dimer; the deacetylated form of chitobiose. Deacetylation of chitobiose-6-P and chitotriose-6-P is necessary for both the activation of the chb promoter by the regulatory protein ChbR and the hydrolysis of p…
SJC1043_00810	1	2	ycaD_1~~~~~~ycaD_2~~~ycaD_3	Major facilitator Superfamily
SJC1043_00811	0	3	pncC_2~~~pncC_3~~~pncC_1~~~ygaD~~~pncC	Belongs to the CinA family
SJC1043_00812	0	0	recA~~~recA_2~~~recA_1	Can catalyze the hydrolysis of ATP in the presence of single-stranded DNA; the ATP-dependent uptake of single-stranded DNA by duplex DNA; and the ATP-dependent hybridization of homologous single-stranded DNAs. It interacts with LexA causing its activation and leading to its autocatalytic cleavage
SJC1043_00813	0	0	recX_2~~~recX	Modulates RecA activity
SJC1043_00814	1	1	alaS_1~~~alaS_2~~~alaS~~~~~~alaS_5~~~alaS_4~~~alaS_3	Catalyzes the attachment of alanine to tRNA(Ala) in a two-step reaction alanine is first activated by ATP to form Ala- AMP and then transferred to the acceptor end of tRNA(Ala). Also edits incorrectly charged Ser-tRNA(Ala) and Gly-tRNA(Ala) via its editing domain
SJC1043_00815	0	0	csrA	Could accelerate the degradation of some genes transcripts potentially through selective RNA binding
SJC1043_00821	0	0	yqaB	catalyzes the dephosphorylation of fructose 1-phosphate; 6-phosphogluconate and p-nitrophenyl phosphate (pNPP)
SJC1043_00822	0	0	yqaA	membrane
SJC1043_00823	1	0	gshA~~~gshA_1~~~gshA_2	Belongs to the glutamate--cysteine ligase type 1 family. Type 1 subfamily
SJC1043_00825	0	0	luxS	Involved in the synthesis of autoinducer 2 (AI-2) which is secreted by bacteria and is used to communicate both the cell density and the metabolic potential of the environment. The regulation of gene expression in response to changes in cell density is called quorum sensing. Catalyzes the transformation of S-ribosylhomocysteine (RHC) to homocysteine (HC) and 4;5- dihydroxy-2;3-pentadione (DPD)
SJC1043_00826	1	0	yfjD	Domain of unknown function DUF21
SJC1043_00827	0	0	ypjD~~~ypjD_1~~~ypjD_2	Cytochrome c assembly protein
SJC1043_00828	0	0	ffh_2~~~ffh_1~~~ffh	Involved in targeting and insertion of nascent membrane proteins into the cytoplasmic membrane. Binds to the hydrophobic signal sequence of the ribosome-nascent chain (RNC) as it emerges from the ribosomes. The SRP-RNC complex is then targeted to the cytoplasmic membrane where it interacts with the SRP receptor FtsY. Interaction with FtsY leads to the transfer of the RNC complex to the Sec transl…
SJC1043_00829	0	0	rpsP	Belongs to the bacterial ribosomal protein bS16 family
SJC1043_00830	0	0	rimM	An accessory protein needed during the final step in the assembly of 30S ribosomal subunit; possibly for assembly of the head region. Probably interacts with S19. Essential for efficient processing of 16S rRNA. May be needed both before and after RbfA during the maturation of 16S rRNA. It has affinity for free ribosomal 30S subunits but not for 70S ribosomes
SJC1043_00831	0	0	trmD	Belongs to the RNA methyltransferase TrmD family
SJC1043_00832	0	0	rplS	This protein is located at the 30S-50S ribosomal subunit interface and may play a role in the structure and function of the aminoacyl-tRNA binding site
SJC1043_00833	0	0	group_6061	transcriptional activator; Ogr delta
SJC1043_00834	1	1	group_8127	Bacteriophage holin family HP1
SJC1043_00836	2	2	group_8038	Protein of unknown function; DUF481
SJC1043_00837	0	0	aroF~~~~~~aroF_1~~~aroF_2	Stereospecific condensation of phosphoenolpyruvate (PEP) and D-erythrose-4-phosphate (E4P) giving rise to 3-deoxy-D- arabino-heptulosonate-7-phosphate (DAHP)
SJC1043_00838	0	1	tyrA	Catalyzes the formation of prephenate from chorismate and the formation of 4-hydroxyphenylpyruvate from prephenate in tyrosine biosynthesis
SJC1043_00839	0	0	pheA	Catalyzing the formation of prephenate from chorismate and the formation of phenylpyruvate from prephenate in phenylalanine biosynthesis
SJC1043_00841	0	0	raiA	associated with 30S ribosomal subunit
SJC1043_00842	0	0	yfiO~~~bamD~~~bamD_2~~~bamD_1	Part of the outer membrane protein assembly complex; which is involved in assembly and insertion of beta-barrel proteins into the outer membrane. Constitutes; with BamA; the core component of the assembly machinery
SJC1043_00843	1	0	rluD_2~~~rluD_1~~~rluD	Responsible for synthesis of pseudouridine from uracil
SJC1043_00844	0	0	yfiH~~~yfiH_2~~~yfiH_1	Belongs to the multicopper oxidase YfiH RL5 family
SJC1043_00845	0	0	clpB~~~clpB_1~~~clpB_2	Part of a stress-induced multi-chaperone system; it is involved in the recovery of the cell from heat-induced damage; in cooperation with DnaK; DnaJ and GrpE
SJC1043_00853	2	3	dmlR_18~~~~~~dmlR_8~~~dmlR_23~~~dmlR_20~~~dmlR_5~~~dmlR_6~~~dmlR_36~~~dmlR_2~~~dmlR_1~~~dmlR_10~~~dmlR_29~~~dmlR_28~~~dmlR_41~~~dmlR_9~~~dmlR_15~~~dmlR_37~~~dmlR_33~~~dmlR_3~~~dmlR_11~~~dmlR_14~~~dmlR_17	Transcriptional regulator
SJC1043_00854	0	0	group_10826	Endonuclease/Exonuclease/phosphatase family
SJC1043_00855	0	0	mltD~~~~~~mltD_2~~~mltD_1	transglycosylase
SJC1043_00856	0	1	gloB	Thiolesterase that catalyzes the hydrolysis of S-D- lactoyl-glutathione to form glutathione and D-lactic acid
SJC1043_00857	1	1	group_10906	Methyltransferase domain
SJC1043_00858	0	2	group_10907	Endonuclease that specifically degrades the RNA of RNA- DNA hybrids
SJC1043_00859	1	1	dnaQ~~~dnaQ_2~~~dnaQ_1	DNA polymerase III is a complex; multichain enzyme responsible for most of the replicative synthesis in bacteria. The epsilon subunit contain the editing function and is a proofreading 3'-5' exonuclease
SJC1043_00861	1	0	iutA~~~iutA_1~~~iutA_2~~~iutA_3	TonB dependent receptor
SJC1043_00862	0	1	viuB_2~~~viuB_1~~~viuB_3	Iron utilization protein
SJC1043_00867	0	0	ramA_3~~~ramA_1~~~yafV~~~ramA~~~ramA_2~~~ramA_4	Carbon-nitrogen hydrolase
SJC1043_00868	0	0	ybdL_1~~~ybdL_2	preference for methionine followed by histidine and phenylalanine
SJC1043_00869	0	0	mtnB~~~mtnB_2	Catalyzes the dehydration of methylthioribulose-1- phosphate (MTRu-1-P) into 2;3-diketo-5-methylthiopentyl-1- phosphate (DK-MTP-1-P)
SJC1043_00870	0	0	group_7972	Bifunctional enzyme that catalyzes the enolization of 2;3-diketo-5-methylthiopentyl-1-phosphate (DK-MTP-1-P) into the intermediate 2-hydroxy-3-keto-5-methylthiopentenyl-1-phosphate (HK-MTPenyl-1-P); which is then dephosphorylated to form the acireductone 1;2-dihydroxy-3-keto-5-methylthiopentene (DHK- MTPene)
SJC1043_00871	0	0	mtnD	Catalyzes 2 different reactions between oxygene and the acireductone 1;2-dihydroxy-3-keto-5-methylthiopentene (DHK-MTPene) depending upon the metal bound in the active site. Fe-containing acireductone dioxygenase (Fe-ARD) produces formate and 2-keto-4- methylthiobutyrate (KMTB); the alpha-ketoacid precursor of methionine in the methionine recycle pathway. Ni-containing acireductone dioxygenase (N…
SJC1043_00872	0	0	mtnA~~~mtnA_1~~~mtnA_2	Catalyzes the interconversion of methylthioribose-1- phosphate (MTR-1-P) into methylthioribulose-1-phosphate (MTRu-1- P)
SJC1043_00873	0	1	mtnK~~~mtnK_1~~~mtnK_2	Catalyzes the phosphorylation of methylthioribose into methylthioribose-1-phosphate
SJC1043_00875	0	3	fadE~~~fadE_1~~~fadE_2	converts acyl-CoA and FAD to FADH2 and delta2-enoyl-CoA
SJC1043_00876	0	0	gmhA~~~gmhA_1~~~gmhA_2	Catalyzes the isomerization of sedoheptulose 7-phosphate in D-glycero-D-manno-heptose 7-phosphate
SJC1043_00877	0	0	yafJ	glutamine amidotransferase
SJC1043_00878	0	0	group_7664	L;D-transpeptidase catalytic domain
SJC1043_00879	0	0	nqrA~~~nqrA_1~~~nqrA_2	NQR complex catalyzes the reduction of ubiquinone-1 to ubiquinol by two successive reactions; coupled with the transport of Na( ) ions from the cytoplasm to the periplasm. NqrA to NqrE are probably involved in the second step; the conversion of ubisemiquinone to ubiquinol
SJC1043_00880	1	0	nqrB_1~~~nqrB_2~~~nqrB~~~~~~nqrB_3	NQR complex catalyzes the reduction of ubiquinone-1 to ubiquinol by two successive reactions; coupled with the transport of Na( ) ions from the cytoplasm to the periplasm. NqrA to NqrE are probably involved in the second step; the conversion of ubisemiquinone to ubiquinol
SJC1043_00881	2	0	nqrC	NQR complex catalyzes the reduction of ubiquinone-1 to ubiquinol by two successive reactions; coupled with the transport of Na( ) ions from the cytoplasm to the periplasm. NqrA to NqrE are probably involved in the second step; the conversion of ubisemiquinone to ubiquinol
SJC1043_00882	0	0	nqrD~~~nqrD_1~~~nqrD_2	NQR complex catalyzes the reduction of ubiquinone-1 to ubiquinol by two successive reactions; coupled with the transport of Na( ) ions from the cytoplasm to the periplasm. NqrA to NqrE are probably involved in the second step; the conversion of ubisemiquinone to ubiquinol
SJC1043_00883	0	0	nqrE~~~nqrE_2~~~nqrE_1	NQR complex catalyzes the reduction of ubiquinone-1 to ubiquinol by two successive reactions; coupled with the transport of Na( ) ions from the cytoplasm to the periplasm. NqrA to NqrE are probably involved in the second step; the conversion of ubisemiquinone to ubiquinol
SJC1043_00884	0	0	nqrF_1~~~nqrF_2~~~nqrF	NQR complex catalyzes the reduction of ubiquinone-1 to ubiquinol by two successive reactions; coupled with the transport of Na( ) ions from the cytoplasm to the periplasm. The first step is catalyzed by NqrF; which accepts electrons from NADH and reduces ubiquinone-1 to ubisemiquinone by a one-electron transfer pathway
SJC1043_00885	1	1	apbE_2~~~apbE_1	Flavin transferase that catalyzes the transfer of the FMN moiety of FAD and its covalent binding to the hydroxyl group of a threonine residue in a target flavoprotein
SJC1043_00886	1	1	group_6343	(Na+)-NQR maturation NqrM
SJC1043_00888	0	1	ugpQ_2~~~ugpQ_1	glycerophosphoryl diester phosphodiesterase
SJC1043_00889	1	1	dinB~~~dinB_1~~~dinB_2	Poorly processive; error-prone DNA polymerase involved in untargeted mutagenesis. Copies undamaged DNA at stalled replication forks; which arise in vivo from mismatched or misaligned primer ends. These misaligned primers can be extended by PolIV. Exhibits no 3'-5' exonuclease (proofreading) activity. May be involved in translesional synthesis; in conjunction with the beta clamp from PolIII
SJC1043_00890	0	0	pepD~~~pepD_2~~~pepD_1	Catalyzes the hydrolysis of Xaa-His dipeptides
SJC1043_00891	0	0	gpt	Acts on guanine; xanthine and to a lesser extent hypoxanthine
SJC1043_00892	0	0	group_3781	Belongs to the UPF0255 family
SJC1043_00893	0	0	crl	Binds to the sigma-S subunit of RNA polymerase; activating expression of sigma-S-regulated genes. Stimulates RNA polymerase holoenzyme formation and may bind to several other sigma factors; such as sigma-70 and sigma-32
SJC1043_00894	0	0	proB~~~proB_1~~~proB_2	Catalyzes the transfer of a phosphate group to glutamate to form L-glutamate 5-phosphate
SJC1043_00895	0	0	proA~~~proA_3~~~proA_1~~~proA_2	Catalyzes the NADPH-dependent reduction of L-glutamate 5-phosphate into L-glutamate 5-semialdehyde and phosphate. The product spontaneously undergoes cyclization to form 1-pyrroline-5- carboxylate
SJC1043_00908	2	4	group_6065	TM2 domain containing protein
SJC1043_00912	3	3	group_1441	NA
SJC1043_00914	3	2	group_1689	Involved in the tonB-independent uptake of proteins
SJC1043_00915	0	0	group_615	NA
SJC1043_00916	1	0	yodB_1~~~yodB_2~~~~~~cybB~~~yodB~~~yodB_3	B-type di-heme cytochrome with a major alpha-absorption peak at 561 nm and a minor peak at 555 nm
SJC1043_00917	1	1	dppA_2~~~dppA_3~~~dppA_5~~~dppA_6~~~dppA_1~~~dppA_4~~~dppA_7~~~~~~hbpA	Bacterial extracellular solute-binding proteins; family 5 Middle
SJC1043_00919	2	3	ytcD~~~~~~ytcD_2~~~ytcD_1	HxlR-like helix-turn-helix
SJC1043_00920	2	1	ywrO_3~~~ywrO_1~~~ywrO_4~~~~~~ywrO_2	NADPH dehydrogenase
SJC1043_00921	0	0	group_6587	NA
SJC1043_00922	1	1	group_5986	Entry exclusion protein 2
SJC1043_00923	0	0	dsbA_1~~~dsbA_2	Thiol disulfide interchange protein
SJC1043_00925	1	0	feaR~~~~~~feaR_1~~~feaR_2	AraC-binding-like domain
SJC1043_00926	0	0	feaB_1~~~feaB~~~feaB_2	Belongs to the aldehyde dehydrogenase family
SJC1043_00927	0	0	leuE~~~leuE_2~~~leuE_1~~~leuE_3	LysE type translocator
SJC1043_00928	2	3	ada_2~~~ada~~~ada_1	Oxygenase; catalysing oxidative methylation of damaged DNA
SJC1043_00929	2	0	ada_2~~~ada~~~ada_1	Oxygenase; catalysing oxidative methylation of damaged DNA
SJC1043_00930	2	3	tehB~~~tehB_2~~~tehB_1	With TehA confers resistance to tellurite
SJC1043_00931	2	1	group_11017	Protein of unknown function (DUF1615)
SJC1043_00932	0	1	ipdC_1~~~ipdC_2~~~~~~kdc~~~ipdC~~~ipdC_3	Belongs to the TPP enzyme family
SJC1043_00934	1	1	pagP_2~~~~~~pagP~~~pagP_1	Transfers a palmitate residue from the sn-1 position of a phospholipid to the N-linked hydroxymyristate on the proximal unit of lipid A or its precursors
SJC1043_00935	0	0	group_10977	Protein of unknown function (DUF2501)
SJC1043_00936	0	0	group_10976	Domain of unknown function (DUF333)
SJC1043_00937	1	0	group_4592	NA
SJC1043_00939	0	1	glpR_3~~~glpR_6~~~glpR_5~~~glpR_2~~~glpR_1~~~~~~glpR_4~~~glpR_8	DeoR C terminal sensor domain
SJC1043_00940	0	1	group_10886	bleomycin resistance protein
SJC1043_00941	0	0	dmlR_21~~~~~~dmlR_17~~~dmlR_19~~~dmlR_8~~~dmlR_13~~~dmlR_32~~~dmlR_3~~~dmlR_7~~~dmlR_6~~~dmlR_48~~~dmlR_2~~~dmlR_40~~~dmlR_25~~~dmlR_10~~~dmlR_9~~~dmlR_18	Transcriptional regulator
SJC1043_00942	1	3	yhhW_1~~~yhhW_3~~~yhhW_2	Belongs to the pirin family
SJC1043_00943	0	1	ycaC_1~~~ycaC_2~~~ycaC_4~~~ycaC_3~~~ycaC_5~~~ycaC_6	Isochorismatase family
SJC1043_00944	0	0	group_10855	NA
SJC1043_00945	0	0	group_3478	Protein of unknown function; DUF393
SJC1043_00946	0	1	group_10781	Membrane
SJC1043_00947	1	2	group_2707	Acetyltransferase (GNAT) domain
SJC1043_00948	2	1	group_10742	Uncharacterized protein conserved in bacteria (DUF2076)
SJC1043_00949	2	2	group_10741	Helix-turn-helix XRE-family like proteins
SJC1043_00950	0	0	ycgJ~~~~~~ycgJ_2~~~ycgJ_1	Methyltransferase
SJC1043_00951	1	0	aqpZ	Channel that permits osmotically driven movement of water in both directions. It is involved in the osmoregulation and in the maintenance of cell turgor during volume expansion in rapidly growing cells. It mediates rapid entry or exit of water in response to abrupt changes in osmolarity
SJC1043_00952	1	2	group_10554	Esterase-like activity of phytase
SJC1043_00954	2	0	ydgH_1~~~ydgH_4~~~ydgH_2~~~ydgH_5	Protein of unknown function (DUF1471)
SJC1043_00955	1	0	group_10277	methyltransferase
SJC1043_00956	0	0	group_10003	Acetyltransferase (GNAT) domain
SJC1043_00957	3	2	group_10004	Periplasmic binding protein
SJC1043_00959	1	1	group_3970	Acetyltransferase (GNAT) domain
SJC1043_00960	2	2	aroL	Catalyzes the specific phosphorylation of the 3-hydroxyl group of shikimic acid using ATP as a cosubstrate
SJC1043_00961	1	1	nimR_5~~~ripA_7~~~nimR_8~~~nimR_3~~~ripA_2~~~~~~ripA_4~~~ripA_1~~~nimR_2~~~ripA_5~~~ripA_3~~~nimR_1~~~nimR_4~~~nimR_7~~~ripA_8~~~nimR_6	Transcriptional regulator
SJC1043_00962	0	2	group_3777	SnoaL-like domain
SJC1043_00964	0	0	ppnP	Catalyzes the phosphorolysis of diverse nucleosides; yielding D-ribose 1-phosphate and the respective free bases. Can use uridine; adenosine; guanosine; cytidine; thymidine; inosine and xanthosine as substrates. Also catalyzes the reverse reactions
SJC1043_00965	0	0	rdgC_1~~~rdgC_2~~~rdgC	May be involved in recombination
SJC1043_00966	0	0	mak~~~mak_1~~~mak_2	Catalyzes phosphorylation of fructose
SJC1043_00967	0	0	group_2291	Antitoxin component of a toxin-antitoxin (TA) module
SJC1043_00968	1	0	group_2833	PIN domain
SJC1043_00969	0	0	licT_1~~~licT_2~~~licT	antiterminator
SJC1043_00970	0	1	sbcC~~~sbcC_1~~~sbcC_2	SbcCD cleaves DNA hairpin structures. These structures can inhibit DNA replication and are intermediates in certain DNA recombination reactions. The complex acts as a 3'- 5' double strand exonuclease that can open hairpins. It also has a 5' single-strand endonuclease activity
SJC1043_00971	0	0	sbcD~~~sbcD_1~~~~~~sbcD_2	SbcCD cleaves DNA hairpin structures. These structures can inhibit DNA replication and are intermediates in certain DNA recombination reactions. The complex acts as a 3'- 5' double strand exonuclease that can open hairpins. It also has a 5' single-strand endonuclease activity
SJC1043_00972	0	0	phoB	Two component response regulator for the phosphate regulon
SJC1043_00973	0	0	phoR_2~~~phoR_1~~~phoR	Membrane-associated histidine protein kinase that phosphorylates phoB in response to environmental signals as part of the two-component phosphate regulatory system phoR phoB
SJC1043_00974	1	0	pstS_2~~~pstS_1~~~~~~pstS_3~~~sphX	Phosphate ABC transporter substrate-binding protein
SJC1043_00975	0	0	brnQ~~~brnQ_2~~~brnQ_1	Component of the transport system for branched-chain amino acids
SJC1043_00976	1	1	proY_2~~~proY_3~~~~~~proY_1	in Salmonella typhimurium; the proY gene is silent unless overexpressed on a multicopy plasmid or activated by a proZ mutation
SJC1043_00977	0	2	group_3106	NA
SJC1043_00978	0	0	ybdG~~~mscM_1~~~mscM~~~~~~ybdG_3~~~ybdG_2~~~ybdG_1	mechanosensitive
SJC1043_00979	0	0	malZ~~~malZ_1~~~malZ_2~~~tvaI~~~malZ_3	Belongs to the glycosyl hydrolase 13 family
SJC1043_00980	0	0	ggt_2~~~ggt_1~~~ggt~~~~~~ggt_4~~~ggt_3	Gamma-glutamyltranspeptidase
SJC1043_00981	0	1	tsaA~~~ahpC_1~~~ahpC	Peroxiredoxin
SJC1043_00982	1	2	acpH	Converts holo-ACP to apo-ACP by hydrolytic cleavage of the phosphopantetheine prosthetic group from ACP
SJC1043_00983	0	1	queA	Transfers and isomerizes the ribose moiety from AdoMet to the 7-aminomethyl group of 7-deazaguanine (preQ1-tRNA) to give epoxyqueuosine (oQ-tRNA)
SJC1043_01035	0	0	tgt	Catalyzes the base-exchange of a guanine (G) residue with the queuine precursor 7-aminomethyl-7-deazaguanine (PreQ1) at position 34 (anticodon wobble position) in tRNAs with GU(N) anticodons (tRNA-Asp; -Asn; -His and -Tyr). Catalysis occurs through a double-displacement mechanism. The nucleophile active site attacks the C1' of nucleotide 34 to detach the guanine base from the RNA; forming a coval…
SJC1043_01036	0	0	yajC	links the SecD SecF YajC YidC complex with the SecY SecE SecG complex
SJC1043_01037	0	0	secD_2~~~secD_1~~~secD	Part of the Sec protein translocase complex. Interacts with the SecYEG preprotein conducting channel. SecDF uses the proton motive force (PMF) to complete protein translocation after the ATP-dependent function of SecA
SJC1043_01038	0	0	secF	Part of the Sec protein translocase complex. Interacts with the SecYEG preprotein conducting channel. SecDF uses the proton motive force (PMF) to complete protein translocation after the ATP-dependent function of SecA
SJC1043_01039	0	0	group_27471	Protein of unknown function (DUF3251)
SJC1043_01040	0	0	nrdR_2~~~nrdR~~~nrdR_1	Negatively regulates transcription of bacterial ribonucleotide reductase nrd genes and operons by binding to NrdR- boxes
SJC1043_01041	0	0	ribD	Converts 2;5-diamino-6-(ribosylamino)-4(3h)-pyrimidinone 5'-phosphate into 5-amino-6-(ribosylamino)-2;4(1h;3h)- pyrimidinedione 5'-phosphate
SJC1043_01042	0	1	ribH~~~ribE_2~~~ribE_1	Catalyzes the formation of 6;7-dimethyl-8- ribityllumazine by condensation of 5-amino-6-(D- ribitylamino)uracil with 3;4-dihydroxy-2-butanone 4-phosphate. This is the penultimate step in the biosynthesis of riboflavin
SJC1043_01043	0	0	nusB	Involved in transcription antitermination. Required for transcription of ribosomal RNA (rRNA) genes. Binds specifically to the boxA antiterminator sequence of the ribosomal RNA (rrn) operons
SJC1043_01044	0	0	thiL	Catalyzes the ATP-dependent phosphorylation of thiamine- monophosphate (TMP) to form thiamine-pyrophosphate (TPP); the active form of vitamin B1
SJC1043_01045	0	0	pgpA	Lipid phosphatase which dephosphorylates phosphatidylglycerophosphate (PGP) to phosphatidylglycerol (PG)
SJC1043_01046	1	1	iolS_1~~~iolS_4~~~iolS_3~~~iolS_5~~~iolS_2~~~yhdN	Aldo/keto reductase family
SJC1043_01047	0	0	dxs_3~~~dxs_4~~~dxs_1~~~dxs_2~~~dxs	Catalyzes the acyloin condensation reaction between C atoms 2 and 3 of pyruvate and glyceraldehyde 3-phosphate to yield 1-deoxy-D-xylulose-5-phosphate (DXP)
SJC1043_01048	0	0	ispA	Belongs to the FPP GGPP synthase family
SJC1043_01049	0	0	xseB	Bidirectionally degrades single-stranded DNA into large acid-insoluble oligonucleotides; which are then degraded further into small acid-soluble oligonucleotides
SJC1043_01050	0	2	thiI~~~thiI_2~~~thiI_1	Catalyzes the ATP-dependent transfer of a sulfur to tRNA to produce 4-thiouridine in position 8 of tRNAs; which functions as a near-UV photosensor. Also catalyzes the transfer of sulfur to the sulfur carrier protein ThiS; forming ThiS-thiocarboxylate. This is a step in the synthesis of thiazole; in the thiamine biosynthesis pathway. The sulfur is donated as persulfide by IscS
SJC1043_01053	0	0	yajL_2~~~yajL	Oxidative-stress-resistance chaperone
SJC1043_01054	0	0	panE	Catalyzes the NADPH-dependent reduction of ketopantoate into pantoic acid
SJC1043_01055	0	0	yajQ	Belongs to the UPF0234 family
SJC1043_01056	0	1	yajR~~~yajR_1~~~yajR_2	Major facilitator Superfamily
SJC1043_01057	0	1	cyoE_1~~~cyoE_2~~~cyoE	Converts heme B (protoheme IX) to heme O by substitution of the vinyl group on carbon 2 of heme B porphyrin ring with a hydroxyethyl farnesyl side group
SJC1043_01058	0	0	cyoD	cytochrome C oxidase
SJC1043_01059	1	3	cyoC	cytochrome o ubiquinol oxidase; subunit III
SJC1043_01060	0	0	cyoB_1~~~cyoB_2~~~cyoB	Belongs to the heme-copper respiratory oxidase family
SJC1043_01061	1	0	cyoA	Ubiquinol oxidase subunit 2
SJC1043_01062	0	0	ampG	Major facilitator Superfamily
SJC1043_01063	0	0	group_2310	Uncharacterized lipoprotein
SJC1043_01064	0	0	bolA	Belongs to the BolA IbaG family
SJC1043_01065	0	0	tig	Involved in protein export. Acts as a chaperone by maintaining the newly synthesized protein in an open conformation. Functions as a peptidyl-prolyl cis-trans isomerase
SJC1043_01066	0	0	clpP_2~~~clpP_3~~~clpP_1	Cleaves peptides in various proteins in a process that requires ATP hydrolysis. Has a chymotrypsin-like activity. Plays a major role in the degradation of misfolded proteins
SJC1043_01067	1	0	clpX~~~clpX_2~~~clpX_1	ATP-dependent specificity component of the Clp protease. It directs the protease to specific substrates. Can perform chaperone functions in the absence of ClpP
SJC1043_01069	1	2	lon_1~~~lon_2~~~lon_3~~~~~~lon~~~lon_4	ATP-dependent serine protease that mediates the selective degradation of mutant and abnormal proteins as well as certain short-lived regulatory proteins. Required for cellular homeostasis and for survival from DNA damage and developmental changes induced by stress. Degrades polypeptides processively to yield small peptide fragments that are 5 to 10 amino acids long. Binds to DNA in a double-stran…
SJC1043_01071	0	0	ppiD	peptidylprolyl isomerase
SJC1043_01072	0	0	group_1943	competence protein ComEA
SJC1043_01073	7	5	fadM	thioesterase
SJC1043_01074	0	0	queC_2~~~queC~~~queC_1	Catalyzes the ATP-dependent conversion of 7-carboxy-7- deazaguanine (CDG) to 7-cyano-7-deazaguanine (preQ(0))
SJC1043_01075	2	2	sgrR_2~~~sgrR_1	Peptide ABC transporter substrate-binding protein
SJC1043_01076	3	1	cof~~~cof_2~~~cof_1	Catalyzes the hydrolysis of 4-amino-2-methyl-5- hydroxymethylpyrimidine pyrophosphate (HMP-PP) to 4-amino-2- methyl-5-hydroxymethylpyrimidine phosphate (HMP-P)
SJC1043_01077	0	0	sbnA~~~cysK_1~~~cysM_2~~~~~~sbnA_1~~~cysK_4	Cysteine synthase
SJC1043_01078	0	0	decR_3~~~decR_1~~~lrp_4~~~lrp_3~~~~~~decR~~~lrp_1~~~lrp_5	helix_turn_helix ASNC type
SJC1043_01079	1	1	yheI_2~~~yheI~~~yheI_1	Multidrug ABC transporter ATP-binding protein
SJC1043_01080	0	0	mdlB~~~mdlB_1~~~mdlB_2~~~mdlB_3	Multidrug ABC transporter ATP-binding protein
SJC1043_01081	0	0	glnK	prevents the phosphorylation of NR-I; the transcriptional activator of the glutamine synthetase gene (glnA)
SJC1043_01082	0	0	amtB~~~amtB_1~~~amtB_2	Ammonium Transporter
SJC1043_01083	0	1	tesB~~~tesB_1~~~tesB_2	Acyl-CoA thioesterase
SJC1043_01084	0	0	ybaY	Type III secretion system lipoprotein chaperone (YscW)
SJC1043_01085	0	1	atl~~~ogt_2~~~ogt_1	Methyltransferase
SJC1043_01094	0	0	ymoA	NA
SJC1043_01095	0	0	tomB	Biofilm formation regulator YbaJ
SJC1043_01097	0	0	fhuC_3~~~~~~fecE~~~fhuC_1~~~fhuC_2~~~znuC_1~~~fhuC_4~~~znuC_2	ATPases associated with a variety of cellular activities
SJC1043_01098	0	0	mntB_3~~~mntB_1	ABC 3 transport family
SJC1043_01099	0	0	mntA~~~fimA_1~~~ssaB~~~~~~fimA_7~~~fimA_3~~~fimA_2~~~fimA_4~~~mtsA	Belongs to the bacterial solute-binding protein 9 family
SJC1043_01100	0	0	ykgO~~~rpmJ2	to what is found with protein L31 and L33 several bacterial genomes contain paralogs which may be regulated by zinc
SJC1043_01101	0	0	rpmE2	Ribosomal protein L31
SJC1043_01102	0	0	acrB_2~~~acrB_1~~~acrB_4~~~acrB_3~~~~~~acrB	Efflux pump membrane transporter
SJC1043_01103	0	0	acrA_2~~~acrA~~~acrA_1	Belongs to the membrane fusion protein (MFP) (TC 8.A.1) family
SJC1043_01104	1	3	acrR~~~acrR_3~~~acrR_1~~~acrR_2	Regulates the acrAB operon which is involved in susceptibility to dephalothin and cephaloridine
SJC1043_01105	0	0	ychN~~~ychN_2~~~ychN_1	DsrE/DsrF-like family
SJC1043_01107	0	0	group_4076	Protein of unknown function (DUF2496)
SJC1043_01108	0	0	priC	Primosomal replication protein priC
SJC1043_01109	0	1	ybaN	membrane
SJC1043_01110	0	0	apt~~~apt_2~~~apt_1	Catalyzes a salvage reaction resulting in the formation of AMP; that is energically less costly than de novo synthesis
SJC1043_01112	0	0	ybaB	Binds to DNA and alters its conformation. May be involved in regulation of gene expression; nucleoid organization and DNA protection
SJC1043_01113	0	0	recR	May play a role in DNA repair. It seems to be involved in an RecBC-independent recombinational process of DNA repair. It may act with RecF and RecO
SJC1043_01114	2	2	htpG_1~~~htpG~~~htpG_2	Molecular chaperone. Has ATPase activity
SJC1043_01115	0	0	adk~~~adk_1~~~adk_2	Catalyzes the reversible transfer of the terminal phosphate group between ATP and AMP. Plays an important role in cellular energy homeostasis and in adenine nucleotide metabolism
SJC1043_01116	0	0	cdaR_2~~~cdaR_1~~~cdaR	Regulates the expression of the operons for the enzymes involved in galactarate; glucarate and glycerate utilization
SJC1043_01117	0	0	gntP~~~~~~ygbN_2~~~ygbN_1~~~ygbN	Na+-H+ antiporter family
SJC1043_01118	4	3	glxK~~~garK_2~~~garK_1~~~~~~garK_3~~~glxK_2~~~glxK_1~~~garK	Belongs to the glycerate kinase type-1 family
SJC1043_01119	0	0	hemH	Catalyzes the ferrous insertion into protoporphyrin IX
SJC1043_01120	0	0	gsk~~~gsk_1~~~gsk_2	Catalyzes the formation of inosine guanosine monophosphate from inosine or guanosine and ATP
SJC1043_01121	0	2	ybaL~~~ybaL_1~~~ybaL_2	Belongs to the monovalent cation proton antiporter 2 (CPA2) transporter (TC 2.A.37) family
SJC1043_01122	0	0	fsr~~~fsr_2~~~fsr_1~~~fsr_3	Fosmidomycin resistance protein
SJC1043_01123	1	0	ushA~~~ushA_2~~~ushA_1	Belongs to the 5'-nucleotidase family
SJC1043_01124	0	1	dacC_2~~~dacC_1~~~dacC_3~~~dac~~~dacC_4	one of four; DD-carboxypeptidase low-molecular weight penicillin-binding proteins that remove terminal D-alanine from pentapeptide side chains
SJC1043_01125	0	0	ybaK~~~~~~ybaK_2~~~ybaK_1	Belongs to the prolyl-tRNA editing family. YbaK EbsC subfamily
SJC1043_01127	0	1	copA_3~~~copA_1~~~copA~~~copA_2	Heavy-metal-associated domain
SJC1043_01128	2	0	cueR~~~cueR_1~~~cueR_2~~~cueR_3	helix_turn_helix; mercury resistance
SJC1043_01130	0	1	ybbJ	membrane
SJC1043_01131	0	1	qmcA~~~qmcA_1~~~~~~qmcA_2~~~qmcA_3	protease
SJC1043_01148	2	2	cfa_2~~~cfa_1~~~cfa_3	Catalyzes the transfer of a methylene group from S-adenosyl-L-methionine to the cis double bond of an unsaturated fatty acid chain resulting in the replacement of the double bond with a methylene bridge
SJC1043_01149	0	0	ybbN~~~ybbN_1~~~ybbN_2	Tetratricopeptide repeat
SJC1043_01150	0	1	sdh_1~~~~~~sdh~~~sdh_2~~~fabG_2~~~fabG_10~~~sadH~~~fabG_1~~~fabG_8	Belongs to the short-chain dehydrogenases reductases (SDR) family
SJC1043_01151	0	1	tesA	Lysophospholipase
SJC1043_01152	1	1	lolD_3~~~lolD_2~~~lolD_1~~~lolD_4	ABC transporter; ATP-binding protein
SJC1043_01154	0	0	purK~~~purK_1~~~purK_2	Catalyzes the ATP-dependent conversion of 5- aminoimidazole ribonucleotide (AIR) and HCO(3)(-) to N5- carboxyaminoimidazole ribonucleotide (N5-CAIR)
SJC1043_01155	0	0	purE	Catalyzes the conversion of N5-carboxyaminoimidazole ribonucleotide (N5-CAIR) to 4-carboxy-5-aminoimidazole ribonucleotide (CAIR)
SJC1043_01156	0	1	lpxH~~~lpxH_2~~~lpxH_1	Hydrolyzes the pyrophosphate bond of UDP-2;3- diacylglucosamine to yield 2;3-diacylglucosamine 1-phosphate (lipid X) and UMP by catalyzing the attack of water at the alpha-P atom. Involved in the biosynthesis of lipid A; a phosphorylated glycolipid that anchors the lipopolysaccharide to the outer membrane of the cell
SJC1043_01157	0	0	ppiB	PPIases accelerate the folding of proteins. It catalyzes the cis-trans isomerization of proline imidic peptide bonds in oligopeptides
SJC1043_01158	0	0	cysS~~~cysS_3~~~cysS_2~~~cysS_1	Belongs to the class-I aminoacyl-tRNA synthetase family
SJC1043_01159	0	0	ybcJ	S4 domain
SJC1043_01160	0	0	folD	Catalyzes the oxidation of 5;10- methylenetetrahydrofolate to 5;10-methenyltetrahydrofolate and then the hydrolysis of 5;10-methenyltetrahydrofolate to 10- formyltetrahydrofolate
SJC1043_01161	0	1	group_1766	NA
SJC1043_01222	1	0	group_5000	NA
SJC1043_01226	0	0	wrbA~~~fldP~~~wrbA_1~~~wrbA_2	Flavodoxin domain
SJC1043_01227	1	1	adrA~~~ydaM~~~ycdT_2~~~ycdT_3~~~ydaM_2~~~ydaM_1~~~dosC_2~~~ycdT_1	Diguanylate cyclase
SJC1043_01229	1	1	csp	Cold-shock protein
SJC1043_01230	2	1	group_6919	Glyoxalase/Bleomycin resistance protein/Dioxygenase superfamily
SJC1043_01231	1	0	artM_3~~~artM_5~~~artM_1~~~artM_2~~~glnQ_2~~~yxeO~~~artM_4~~~artM_6~~~tcyC	ABC transporter; ATP-binding protein
SJC1043_01232	0	0	yecS_4~~~~~~yecS_2	Binding-protein-dependent transport system inner membrane component
SJC1043_01233	0	0	group_6360	Acetyltransferase (GNAT) domain
SJC1043_01235	0	0	moxC~~~moxC_1~~~~~~moxC_2	COG2141 Coenzyme F420-dependent N5;N10-methylene tetrahydromethanopterin reductase and related flavin-dependent oxidoreductases
SJC1043_01236	0	1	yxeP_1~~~yxeP_3~~~yxeP_2~~~yxeP	COG1473 Metal-dependent amidase aminoacylase carboxypeptidase
SJC1043_01238	0	0	bcr_1~~~bcr_2~~~bcr_4~~~~~~bcr_3	Major facilitator Superfamily
SJC1043_01239	2	1	bm3R1_2~~~~~~yfiR~~~bm3R1~~~yfiR_2	Transcriptional regulator
SJC1043_01240	0	1	group_5449	NA
SJC1043_01241	0	0	crcB	Important for reducing fluoride concentration in the cell; thus reducing its toxicity
SJC1043_01243	1	2	adrA~~~dgcC~~~adrA_2~~~dgcC_1~~~adrA_1~~~dgcC_2	adrA overexpression induces cellulose biosynthesis; cell adherence to abiotic surfaces and swimming and swarming motility
SJC1043_01244	0	0	tatA_1~~~~~~tatA_2	Part of the twin-arginine translocation (Tat) system that transports large folded proteins containing a characteristic twin-arginine motif in their signal peptide across membranes. TatE shares overlapping functions with TatA
SJC1043_01245	0	0	lipA	Catalyzes the radical-mediated insertion of two sulfur atoms into the C-6 and C-8 positions of the octanoyl moiety bound to the lipoyl domains of lipoate-dependent enzymes; thereby converting the octanoylated domains into lipoylated derivatives
SJC1043_01250	0	0	lipB~~~lipB_2~~~lipB_1	Catalyzes the transfer of endogenously produced octanoic acid from octanoyl-acyl-carrier-protein onto the lipoyl domains of lipoate-dependent enzymes. Lipoyl-ACP can also act as a substrate although octanoyl-ACP is likely to be the physiological substrate
SJC1043_01251	0	0	ybeD	Belongs to the UPF0250 family
SJC1043_01252	0	1	dacA~~~dacA_2~~~dacA_1	Belongs to the peptidase S11 family
SJC1043_01253	0	0	rlpA	Lytic transglycosylase with a strong preference for naked glycan strands that lack stem peptides
SJC1043_01254	0	0	mrdB~~~mrdB_2~~~mrdB_1	Peptidoglycan polymerase that is essential for cell wall elongation
SJC1043_01255	0	0	mrdA_1~~~mrdA_2~~~ftsI_4~~~ftsI_3~~~ftsI_1~~~mrdA_3	Catalyzes cross-linking of the peptidoglycan cell wall
SJC1043_01256	0	0	rlmH	Specifically methylates the pseudouridine at position 1915 (m3Psi1915) in 23S rRNA
SJC1043_01257	0	0	rsfS~~~ybeB	Functions as a ribosomal silencing factor. Interacts with ribosomal protein L14 (rplN); blocking formation of intersubunit bridge B8. Prevents association of the 30S and 50S ribosomal subunits and the formation of functional ribosomes; thus repressing translation
SJC1043_01258	1	0	nadD~~~nadD_1~~~nadD_2	Catalyzes the reversible adenylation of nicotinate mononucleotide (NaMN) to nicotinic acid adenine dinucleotide (NaAD)
SJC1043_01259	0	0	holA	Required for the assembly and function of the DNAX complex which is required for the assembly of the beta subunit onto primed DNA
SJC1043_01260	0	0	lptE	Together with LptD; is involved in the assembly of lipopolysaccharide (LPS) at the surface of the outer membrane. Required for the proper assembly of LptD. Binds LPS and may serve as the LPS recognition site at the outer membrane
SJC1043_01261	0	0	leuS~~~leuS_2~~~leuS_1	due to the large number of codons that tRNA(Leu) recognizes; the leucyl-tRNA synthetase does not recognize the anticodon loop of the tRNA; but instead recognition is dependent on a conserved discriminator base A37 and a long arm
SJC1043_01262	0	0	group_5273	Zinc-ribbon containing domain
SJC1043_01263	1	0	azoR_4~~~azoR_1~~~azoR_2~~~~~~azoR_3	Catalyzes the reductive cleavage of azo bond in aromatic azo compounds to the corresponding amines. Requires NADH; but not NADPH; as an electron donor for its activity
SJC1043_01264	0	1	rihA~~~rihA_1~~~rihA_2	Belongs to the IUNH family
SJC1043_01266	1	0	artM_5~~~artM_2~~~glnQ_1~~~glnQ_2~~~artM_3~~~artM_4	With ArtMQJI transports arginine across the inner membrane
SJC1043_01267	0	0	gltK_1~~~gltK_2~~~gltK_3	With GltJLPS and GadC for glutamate and GltJLP; DctA and DcuAB for aspartate is involved in the transport of glutamate and aspartate
SJC1043_01268	1	1	yecS_4~~~yecS_1~~~glnM_1~~~glnM_2~~~~~~yecS_2~~~yecS_3	With GltIKL is involved in the transport of glutamate and aspartate
SJC1043_01269	1	3	gltI~~~gltI_2~~~gltI_1	amino acid
SJC1043_01270	0	0	lnt~~~lnt_2~~~lnt_1	Transfers the fatty acyl group on membrane lipoproteins
SJC1043_01271	1	1	corC~~~corC_1~~~corC_2	Involved in the transport of magnesium and cobalt ions
SJC1043_01272	0	0	ybeY_1~~~ybeY~~~ybeY_2	Single strand-specific metallo-endoribonuclease involved in late-stage 70S ribosome quality control and in maturation of the 3' terminus of the 16S rRNA
SJC1043_01273	0	1	ybeZ~~~ybeZ_1~~~ybeZ_2	PhoH-like protein
SJC1043_01274	0	0	group_4663	PhnA Zinc-Ribbon
SJC1043_01275	0	0	miaB	Catalyzes the methylthiolation of N6- (dimethylallyl)adenosine (i(6)A); leading to the formation of 2- methylthio-N6-(dimethylallyl)adenosine (ms(2)i(6)A) at position 37 in tRNAs that read codons beginning with uridine
SJC1043_01276	0	0	ubiF~~~ubiF_1~~~ubiF_2	functions in the biosynthesis of ubiquinone or coenzyme Q
SJC1043_01283	0	0	asnB_2~~~asnB~~~asnB_1	converts glutamine; aspartate; ATP; and water to glutamate; asparagine; pyrophosphate and AMP
SJC1043_01284	0	0	chiD~~~chiD_2	Belongs to the glycosyl hydrolase 18 family
SJC1043_01285	0	0	nagD~~~nagD_1~~~nagD_2	UMP phosphatase
SJC1043_01286	0	0	mlc_2~~~mlc_1~~~nagC_1~~~nagC_2	Regulates the synthesis of glucosamine and N-acetylglucosamine by acting as a repressor of the nagEBACD operon and both a repressor and activator of the glmSU operon
SJC1043_01287	0	1	nagA~~~nagA_1~~~nagA_3~~~~~~nagA_2	Belongs to the metallo-dependent hydrolases superfamily. NagA family
SJC1043_01288	0	0	nagB~~~nagB_1	Catalyzes the reversible isomerization-deamination of glucosamine 6-phosphate (GlcN6P) to form fructose 6-phosphate (Fru6P) and ammonium ion
SJC1043_01289	0	0	nagE~~~ptsG_4~~~ptsG_2~~~ptsG_3~~~nagE_1~~~ptsG_5~~~ptsG_1	IIB is phosphorylated by IIA and then transfers the phosphoryl group to the sugar
SJC1043_01290	0	0	glnS~~~glnS_1	Catalyzes a two-step reaction; first charging a glutamine molecule by linking its carboxyl group to the alpha-phosphate of ATP; followed by transfer of the aminoacyl-adenylate to its tRNA
SJC1043_01291	0	1	chiP~~~~~~chiP_1~~~chiP_2	Outer membrane porin involved in the transport of chitooligosaccharides
SJC1043_01292	0	1	chiQ~~~~~~chiQ_1	YbfN-like lipoprotein
SJC1043_01293	1	0	chb~~~chb_1~~~chb_2~~~chb_3	Beta-N-acetylhexosaminidase
SJC1043_01294	0	1	fur~~~fur_1	Belongs to the Fur family
SJC1043_01295	1	0	fldA~~~fldA_1	Low-potential electron donor to a number of redox enzymes
SJC1043_01296	0	0	ybfE~~~~~~ybfE_1	LexA regulated protein
SJC1043_01297	0	0	ybfF~~~ybfF_3	PGAP1-like protein
SJC1043_01298	0	0	seqA~~~seqA_1	Negative regulator of replication initiation; which contributes to regulation of DNA replication and ensures that replication initiation occurs exactly once per chromosome per cell cycle. Binds to pairs of hemimethylated GATC sequences in the oriC region; thus preventing assembly of replication proteins and re- initiation at newly replicated origins. Repression is relieved when the region becomes…
SJC1043_01299	0	0	pgm_2~~~pgm_1~~~pgm~~~pgm_3	Catalyzes the interconversion of alpha-D-glucose 1-phosphate to alpha-D-glucose 6-phosphate
SJC1043_01300	0	0	yqjI	Transcriptional regulator
SJC1043_01301	0	0	kdpE_2~~~kdpE_1~~~kdpE	Response regulator in two-component regulatory system with KdpD
SJC1043_01302	0	0	kdpE_2~~~kdpE_1~~~kdpE	Response regulator in two-component regulatory system with KdpD
SJC1043_01303	0	0	kdpD_3~~~kdpD~~~kdpD_1~~~kdpD_2	PhoQ Sensor
SJC1043_01304	0	0	kdpC_1~~~kdpC	Part of the high-affinity ATP-driven potassium transport (or Kdp) system; which catalyzes the hydrolysis of ATP coupled with the electrogenic transport of potassium into the cytoplasm. This subunit acts as a catalytic chaperone that increases the ATP- binding affinity of the ATP-hydrolyzing subunit KdpB by the formation of a transient KdpB KdpC ATP ternary complex
SJC1043_01305	0	0	kdpB_1~~~kdpB_2~~~kdpB	Part of the high-affinity ATP-driven potassium transport (or Kdp) system; which catalyzes the hydrolysis of ATP coupled with the electrogenic transport of potassium into the cytoplasm. This subunit is responsible for energy coupling to the transport system
SJC1043_01306	0	1	kdpA_1~~~kdpA~~~kdpA_2	Part of the high-affinity ATP-driven potassium transport (or Kdp) system; which catalyzes the hydrolysis of ATP coupled with the electrogenic transport of potassium into the cytoplasm. This subunit binds and transports the potassium across the cytoplasmic membrane
SJC1043_01307	0	0	group_4769	Protein of unknown function (DUF2517)
SJC1043_01308	0	0	group_4770	Protein of unknown function (DUF1722)
SJC1043_01309	0	0	phrB~~~phrB_1~~~phrB_2	Belongs to the DNA photolyase family
SJC1043_01310	0	0	group_4704	phosphodiesterase
SJC1043_01311	0	0	ybgI~~~ybgI_1~~~ybgI_2	metal-binding protein
SJC1043_01313	3	4	ybgJ~~~~~~kipI~~~ybgK~~~ybgJ_1~~~ybgK_1~~~kipI_1	Allophanate hydrolase subunit 1
SJC1043_01314	2	3	ybgL	Belongs to the UPF0271 (lamB) family
SJC1043_01315	1	1	group_4418	Protein of unknown function (DUF969)
SJC1043_01316	0	0	group_4310	Protein of unknown function (DUF979)
SJC1043_01317	0	0	pcp~~~~~~pcp_1~~~pcp_2	Removes 5-oxoproline from various penultimate amino acid residues except L-proline
SJC1043_01318	0	1	nei~~~nei_1~~~nei_2	Involved in base excision repair of DNA damaged by oxidation or by mutagenic agents. Acts as DNA glycosylase that recognizes and removes damaged bases. Has a preference for oxidized pyrimidines; such as thymine glycol; 5;6-dihydrouracil and 5;6-dihydrothymine. Has AP (apurinic apyrimidinic) lyase activity and introduces nicks in the DNA strand. Cleaves the DNA backbone by beta-delta elimination t…
SJC1043_01319	0	0	gltA~~~gltA_1~~~gltA_2	Belongs to the citrate synthase family
SJC1043_01320	0	0	sdhC	succinate dehydrogenase
SJC1043_01321	0	0	sdhD	Membrane-anchoring subunit of succinate dehydrogenase (SDH)
SJC1043_01322	0	0	sdhA~~~~~~sdhA_1	Belongs to the FAD-dependent oxidoreductase 2 family. FRD SDH subfamily
SJC1043_01323	0	0	sdhB~~~sdhB_1~~~sdhB_2	SdhA B are the catalytic subcomplex and can exhibit succinate dehydrogenase activity in the absence of SdhC D which are the membrane components and form cytochrome b556
SJC1043_01324	0	0	sucA_2~~~sucA_1~~~sucA	2-oxoglutarate dehydrogenase
SJC1043_01325	0	0	sucB_1~~~sucB_2~~~sucB	The 2-oxoglutarate dehydrogenase complex catalyzes the overall conversion of 2-oxoglutarate to succinyl-CoA and CO(2)
SJC1043_01326	0	0	sucC_1~~~sucC_2~~~sucC	Succinyl-CoA synthetase functions in the citric acid cycle (TCA); coupling the hydrolysis of succinyl-CoA to the synthesis of either ATP or GTP and thus represents the only step of substrate-level phosphorylation in the TCA. The beta subunit provides nucleotide specificity of the enzyme and binds the substrate succinate; while the binding sites for coenzyme A and phosphate are found in the alpha …
SJC1043_01327	0	0	sucD	Succinyl-CoA synthetase functions in the citric acid cycle (TCA); coupling the hydrolysis of succinyl-CoA to the synthesis of either ATP or GTP and thus represents the only step of substrate-level phosphorylation in the TCA. The alpha subunit of the enzyme binds the substrates coenzyme A and phosphate; while succinate binding and nucleotide specificity is provided by the beta subunit
SJC1043_01328	1	3	group_27498	Belongs to the 5'-nucleotidase family
SJC1043_01329	0	0	cydA_2~~~cydA_1	oxidase; subunit
SJC1043_01330	0	0	cydB~~~cydB_2~~~cydB_1	oxidase; subunit
SJC1043_01331	0	0	cydX~~~ybgT	Cyd operon protein YbgT
SJC1043_01332	0	0	group_2834	Cyd operon protein YbgE (Cyd_oper_YbgE)
SJC1043_01334	0	0	tolQ_1~~~tolQ_2~~~tolQ_3~~~tolQ	involved in the tonB-independent uptake of group A colicins
SJC1043_01335	0	0	tolR	involved in the tonB-independent uptake of group A colicins
SJC1043_01336	0	0	tolA~~~tolA_2~~~tolA_1~~~tolA_3	NA
SJC1043_01337	0	0	tolB	Involved in the TonB-independent uptake of proteins
SJC1043_01338	0	0	pal	Belongs to the ompA family
SJC1043_01339	0	2	cpoB~~~ybgF~~~cpoB_1~~~cpoB_2	Mediates coordination of peptidoglycan synthesis and outer membrane constriction during cell division
SJC1043_01348	0	2	nadA~~~nadA_1	Catalyzes the condensation of iminoaspartate with dihydroxyacetone phosphate to form quinolinate
SJC1043_01349	1	1	pnuC~~~pnuC_2~~~pnuC_1	Involved in nicotinamide riboside transport
SJC1043_01350	1	3	zitB~~~zitB_1~~~zitB_2	Involved in zinc efflux across the cytoplasmic membrane
SJC1043_01351	0	1	bvgS_1~~~bvgS~~~luxQ_1~~~bvgS_2~~~evgS~~~rcsC_2~~~baeR_1	PhoQ Sensor
SJC1043_01352	0	0	bvgA_2~~~bvgA_1~~~~~~bvgA	helix_turn_helix; Lux Regulon
SJC1043_01353	0	0	aroG_2~~~aroG~~~aroG_1	Stereospecific condensation of phosphoenolpyruvate (PEP) and D-erythrose-4-phosphate (E4P) giving rise to 3-deoxy-D- arabino-heptulosonate-7-phosphate (DAHP)
SJC1043_01354	1	2	yjgN	Bacterial protein of unknown function (DUF898)
SJC1043_01355	1	1	group_3918	Peptidase family M48
SJC1043_01357	0	0	gpmA	Belongs to the phosphoglycerate mutase family. BPG- dependent PGAM subfamily
SJC1043_01359	0	0	galM~~~galM_1~~~galM_2	Converts alpha-aldose to the beta-anomer
SJC1043_01360	0	0	galK~~~galK_2~~~galK_1	Catalyzes the transfer of the gamma-phosphate of ATP to D-galactose to form alpha-D-galactose-1-phosphate (Gal-1-P)
SJC1043_01361	0	0	galT	Catalyzes the interconversion of UDP-galactose and galactose-1-P with UDP-galactose and glucose-1-P
SJC1043_01362	0	3	group_9639	protease
SJC1043_01363	0	2	yecD_1~~~yecD_3~~~yecD_2~~~yecD_4	Isochorismatase
SJC1043_01364	0	0	fbpC~~~fbpC_1~~~xylG_1~~~xylG~~~ykoD~~~yadG_1~~~fbpC_2	Molybdenum ABC transporter ATP-binding protein
SJC1043_01365	1	1	modE~~~~~~modE_1	Represses the modABCD operon and activates the moaABCD and napFDAGHBC operons
SJC1043_01366	0	0	acrZ~~~ybhT_2~~~ybhT~~~acrZ_1~~~ybhT_1~~~acrZ_2	NA
SJC1043_01367	0	0	modA~~~modA_1~~~modA_2	With ModCB is involved in the high-affinity transport of molybdate
SJC1043_01368	0	0	modB_2~~~modB~~~modB_1	inner membrane component
SJC1043_01369	0	1	cysA_1~~~cysA_3~~~cysA_2	Part of the ABC transporter complex ModABC involved in molybdenum import. Responsible for energy coupling to the transport system
SJC1043_01370	0	1	ybhA~~~yidA_1~~~~~~ywpJ	Pyridoxal phosphate phosphatase
SJC1043_01371	0	0	pgl_1~~~pgl_2~~~pgl~~~pgl_3	Catalyzes the hydrolysis of 6-phosphogluconolactone to 6-phosphogluconate
SJC1043_01372	0	0	ybhB~~~ybhB_2~~~ybhB_1	Phosphatidylethanolamine-binding protein
SJC1043_01373	0	0	group_10806	Protein of unknown function (DUF1232)
SJC1043_01374	1	1	bioA	Catalyzes the transfer of the alpha-amino group from S- adenosyl-L-methionine (SAM) to 7-keto-8-aminopelargonic acid (KAPA) to form 7;8-diaminopelargonic acid (DAPA). It is the only animotransferase known to utilize SAM as an amino donor
SJC1043_01375	0	0	bioF~~~bioB~~~~~~bioB_1~~~bioB_2	Catalyzes the decarboxylative condensation of pimeloyl- acyl-carrier protein and L-alanine to produce 8-amino-7- oxononanoate (AON); acyl-carrier protein ; and carbon dioxide
SJC1043_01376	0	0	bioF~~~bioF_1~~~bioF_3~~~bioF_2	Catalyzes the decarboxylative condensation of pimeloyl- acyl-carrier protein and L-alanine to produce 8-amino-7- oxononanoate (AON); acyl-carrier protein ; and carbon dioxide
SJC1043_01377	2	0	bioC~~~bioC_2~~~~~~bioC_1	Converts the free carboxyl group of a malonyl-thioester to its methyl ester by transfer of a methyl group from S-adenosyl- L-methionine (SAM). It allows to synthesize pimeloyl-ACP via the fatty acid synthetic pathway
SJC1043_01378	1	1	group_10961	Catalyzes a mechanistically unusual reaction; the ATP- dependent insertion of CO2 between the N7 and N8 nitrogen atoms of 7;8-diaminopelargonic acid (DAPA) to form an ureido ring
SJC1043_01379	5	3	livF_1~~~artM_1~~~livF_2~~~livF_3~~~livF_4	ABC transporter; ATP-binding protein
SJC1043_01380	0	0	uvrB	damaged site; the DNA wraps around one UvrB monomer. DNA wrap is dependent on ATP binding by UvrB and probably causes local melting of the DNA helix; facilitating insertion of UvrB beta-hairpin between the DNA strands. Then UvrB probes one DNA strand for the presence of a lesion. If a lesion is found the UvrA subunits dissociate and the UvrB-DNA preincision complex is formed. This complex is subs…
SJC1043_01381	0	0	group_10995	DNA-binding protein VF530
SJC1043_01382	0	0	ybhK~~~~~~ybhK_3~~~ybhK_2~~~ybhK_1	Required for morphogenesis under gluconeogenic growth conditions
SJC1043_01384	0	0	moaB	May be involved in the biosynthesis of molybdopterin
SJC1043_01385	0	0	moaC_2~~~moaC~~~moaC_1	Catalyzes the conversion of (8S)-3';8-cyclo-7;8- dihydroguanosine 5'-triphosphate to cyclic pyranopterin monophosphate (cPMP)
SJC1043_01386	1	0	moaD~~~moaD_2~~~moaD_1	Involved in sulfur transfer in the conversion of molybdopterin precursor Z to molybdopterin
SJC1043_01387	0	0	moaE~~~moaE_2~~~~~~moaE_1	Molybdopterin guanine dinucleotide biosynthesis protein MoaE
SJC1043_01388	0	0	ybhL	Belongs to the BI1 family
SJC1043_01389	2	2	ybhR~~~ybhR_1~~~ybhR_2~~~ybhR_3	Transport permease protein
SJC1043_01390	0	0	ybhS~~~ybhS_2~~~ybhS_1	ABC-2 family transporter protein
SJC1043_01391	0	1	ybhF~~~ybhF_1~~~ybhF_2	ABC transporter
SJC1043_01392	0	1	macA_6~~~macA_1~~~macA_4~~~macA_3~~~macA_2	Biotin-lipoyl like
SJC1043_01393	0	4	cecR~~~rutR~~~rutR_3~~~acnR~~~rutR_1~~~rutR_4~~~rutR_2~~~cecR_2~~~cecR_1	Transcriptional regulator
SJC1043_01394	0	0	rhlE	DEAD-box RNA helicase involved in ribosome assembly. Has RNA-dependent ATPase activity and unwinds double-stranded RNA
SJC1043_01396	0	1	serA_2~~~tkrA~~~hprA~~~hprA_1~~~tkrA_2	Belongs to the D-isomer specific 2-hydroxyacid dehydrogenase family
SJC1043_01397	0	0	dusC~~~dus_1	Catalyzes the synthesis of 5;6-dihydrouridine (D); a modified base found in the D-loop of most tRNAs; via the reduction of the C5-C6 double bond in target uridines. Specifically modifies U16 in tRNAs
SJC1043_01398	0	1	group_4092	NA
SJC1043_01399	0	1	ugpC_1~~~ugpC_2	Part of the ABC transporter complex FbpABC involved in Fe(3 ) ions import. Responsible for energy coupling to the transport system
SJC1043_01400	1	1	cysW_2	Binding-protein-dependent transport system inner membrane component
SJC1043_01402	2	2	uhpC_1~~~uhpC_2	ABC-type Fe3 transport system; periplasmic component
SJC1043_01403	0	0	uhpB_2~~~uhpB_1~~~nreB_1~~~~~~nreB_2	Histidine kinase
SJC1043_01404	1	1	uhpA_2~~~uhpA_1	helix_turn_helix; Lux Regulon
SJC1043_01405	0	0	nat~~~rifF~~~nhoA	Belongs to the arylamine N-acetyltransferase family
SJC1043_01407	0	2	gcvA_1~~~gcvA_3~~~gcvA_8~~~gcvA_9~~~gcvA_4~~~gcvA_10~~~perR~~~gcvA_5~~~dsdC_1~~~dsdC_2~~~gcvA_11~~~gcvA_6~~~gcvA_2	LysR substrate binding domain
SJC1043_01408	2	4	group_7935	2OG-Fe(II) oxygenase
SJC1043_01409	0	0	ansP2~~~cycA_1~~~cycA_2~~~proY_1~~~ansP2_1~~~ansP1~~~ansP2_2~~~cycA_3	Amino acid permease
SJC1043_01410	1	1	group_11116	Chlorhexidine efflux transporter
SJC1043_01411	0	0	yhaJ_1~~~catM_4~~~yofA~~~allS_6~~~cynR_1~~~allS_5~~~cynR_6~~~yhaJ_2~~~catM~~~yhaJ_4~~~gbpR~~~cynR_5~~~yhaJ_3~~~~~~gbpR_2~~~gbpR_1	Transcriptional regulator
SJC1043_01412	1	1	yohD~~~~~~yohD_1	SNARE associated Golgi protein
SJC1043_01413	1	0	inhA	biosynthesis protein ThiJ
SJC1043_01414	1	1	rhaS_1~~~rhaS_2~~~cdhR_1~~~rhaS_3~~~cdhR_3~~~cdhR_2~~~rhaS_4	Transcriptional regulator
SJC1043_01415	0	0	ahcY~~~~~~ahcY_1~~~ahcY_2	S-adenosyl-L-homocysteine hydrolase; NAD binding domain
SJC1043_01417	0	2	pbpG_1~~~pbpG_2~~~pbpG	Belongs to the peptidase S11 family
SJC1043_01418	0	0	group_7391	3-demethylubiquinone-9 3-methyltransferase
SJC1043_01421	0	0	yedI~~~yedI_1~~~yedI_2	Protein of unknown function (DUF808)
SJC1043_01422	2	1	pat_1~~~yncA~~~pat_2~~~pat	Acetyltransferase (GNAT) domain
SJC1043_01424	0	0	nlpA~~~~~~nlpA_2~~~nlpA_1	Belongs to the nlpA lipoprotein family
SJC1043_01425	2	3	group_26600	Protein of unknown function (DUF1460)
SJC1043_01426	0	1	group_11143	Acetyltransferase (GNAT) domain
SJC1043_01427	1	1	yrdA_1~~~~~~fdtC~~~glmU_1~~~yrdA_3~~~glmU_2	UDP-3-O-(3-hydroxymyristoyl) glucosamine N-acyltransferase
SJC1043_01428	0	0	yohC	Yip1 domain
SJC1043_01429	5	3	group_11147	EamA-like transporter family
SJC1043_01433	0	0	dld~~~dld_1~~~dld_2	Catalyzes the oxidation of D-lactate to pyruvate
SJC1043_01434	1	1	map_1~~~map_2	generally Co(II) however activity has been shown for some methionine aminopeptidases with Zn; Fe; or Mn
SJC1043_01435	1	1	group_11151	ParD-like antitoxin of type II bacterial toxin-antitoxin system
SJC1043_01436	0	1	ddlA~~~~~~ddlA_1~~~ddlA_2	Belongs to the D-alanine--D-alanine ligase family
SJC1043_01437	0	0	argT_2~~~argT_1~~~~~~argT~~~argT_3~~~argT_4	Belongs to the bacterial solute-binding protein 3 family
SJC1043_01438	0	0	ybdL_4~~~ybdL_1~~~ybdL_3~~~ybdL_2	Aminotransferase
SJC1043_01439	0	0	gcvA_1~~~gcvA_6~~~gcvA_5~~~gcvA_3~~~gcvA_4~~~gcvA_2~~~gcvA_7~~~gcvA_8~~~gcvA_9~~~gcvA_10	Transcriptional regulator
SJC1043_01440	0	2	bglX~~~bglX_1~~~bglX_2~~~bglB_2	Belongs to the glycosyl hydrolase 3 family
SJC1043_01441	0	0	group_5883	peptidase U32
SJC1043_01444	1	0	catD~~~~~~catD_3~~~catD_2~~~catD_1~~~bpoC	alpha/beta hydrolase fold
SJC1043_01445	1	1	cdh_3~~~cdh_1~~~cdh_2	CDP-diacylglycerol pyrophosphatase
SJC1043_01446	1	0	group_11157	NA
SJC1043_01447	0	0	group_11159	VirC1 protein
SJC1043_01448	0	0	group_11161	zinc finger
SJC1043_01449	1	1	dmlR_1~~~dmlR_16~~~dmlR_12~~~dmlR_5~~~dmlR_20~~~dmlR_26~~~dmlR_4~~~dmlR_24~~~dmlR_7~~~dmlR_6~~~dmlR_18~~~dmlR_23~~~dmlR_10~~~dmlR_3~~~dmlR_8~~~dmlR_19	Transcriptional regulator
SJC1043_01450	1	0	nepI_1~~~nepI_3~~~nepI_4~~~nepI~~~nepI_2	Major facilitator Superfamily
SJC1043_01451	2	1	lsrK~~~lsrK_2~~~~~~lsrK_1	Catalyzes the phosphorylation of autoinducer-2 (AI-2) to phospho-AI-2; which subsequently inactivates the transcriptional regulator LsrR and leads to the transcription of the lsr operon. Phosphorylates the ring-open form of (S)-4;5-dihydroxypentane-2;3- dione (DPD); which is the precursor to all AI-2 signaling molecules; at the C5 position
SJC1043_01452	0	0	lsrG	Involved in the degradation of phospho-AI-2; thereby terminating induction of the lsr operon and closing the AI-2 signaling cycle. Catalyzes the conversion of (4S)-4-hydroxy-5- phosphonooxypentane-2;3-dione (P-DPD) to 3-hydroxy-5- phosphonooxypentane-2;4-dione (P-HPD)
SJC1043_01453	1	1	eamA~~~eamA_1~~~eamA_2	EamA-like transporter family
SJC1043_01454	0	0	eamB_2~~~eamB_1	LysE type translocator
SJC1043_01455	0	0	btr_1~~~~~~araC~~~araC_3~~~rhaR_1~~~btr_2~~~araC_1~~~rhaR_3~~~araC_2~~~rhaR	AraC family transcriptional regulator
SJC1043_01456	0	0	group_5360	NA
SJC1043_01457	0	0	group_11167	RIO1 family
SJC1043_01458	0	1	amyA~~~amyS~~~~~~amyA_2~~~amyA_1	Alpha amylase; catalytic domain
SJC1043_01460	1	1	group_5894	helix_turn_helix multiple antibiotic resistance protein
SJC1043_01461	2	0	ybhI_2~~~citT_2	Sodium:sulfate symporter transmembrane region
SJC1043_01462	0	0	bhsA_1~~~bhsA_2~~~bhsA_3~~~bhsA_5~~~bhsA_4	Protein of unknown function (DUF1471)
SJC1043_01463	0	1	bhsA_2~~~bhsA_3~~~bhsA_1~~~bhsA_4~~~bhsA_5	Protein of unknown function (DUF1471)
SJC1043_01464	1	2	comR_1~~~~~~icaR~~~acnR~~~icaR_1~~~icaR_2~~~comR_2	Bacterial regulatory proteins; tetR family
SJC1043_01466	0	0	metP_1~~~metP_3~~~metP~~~metP_2	Binding-protein-dependent transport system inner membrane component
SJC1043_01467	0	0	metN_2~~~metN_1	Part of the ABC transporter complex MetNIQ involved in methionine import. Responsible for energy coupling to the transport system
SJC1043_01468	1	1	yjaB_2~~~yjaB_1	Acetyltransferase (GNAT) domain
SJC1043_01469	5	6	group_8858	Uncharacterized protein conserved in bacteria (DUF2236)
SJC1043_01470	0	0	group_11162	Suppressor of fused protein (SUFU)
SJC1043_01471	0	0	Hgd~~~~~~garR_2~~~garR_1~~~garR	NAD-binding of NADP-dependent 3-hydroxyisobutyrate dehydrogenase
SJC1043_01472	0	2	trpS2~~~trpS2_1~~~trpS2_2~~~trpS2_3	tRNA synthetases class I (W and Y)
SJC1043_01473	0	0	phnC_2~~~phnC~~~ftsE_1	Part of the ABC transporter complex PhnCDE involved in phosphonates import. Responsible for energy coupling to the transport system
SJC1043_01474	0	0	phnD_2~~~phnD~~~pbpG_1	phosphonate ABC transporter
SJC1043_01475	0	0	phnE_3~~~phnE_2~~~phnE_1	phosphonate ABC transporter
SJC1043_01476	1	2	phnE_1~~~phnE_2~~~phnE	phosphonate ABC transporter
SJC1043_01477	0	0	group_11152	Protein of unknown function (DUF1456)
SJC1043_01480	1	2	accA1	Biotin carboxylase
SJC1043_01481	4	4	ydfH_1~~~ydfH_2~~~ydfH_3~~~rspR_2~~~ydfH	GntR family
SJC1043_01482	0	0	group_11148	ABC transporter substrate-binding protein
SJC1043_01483	1	0	livH_1~~~livH_4~~~livH_5~~~livH_3	Belongs to the binding-protein-dependent transport system permease family
SJC1043_01484	0	0	group_11145	Belongs to the binding-protein-dependent transport system permease family
SJC1043_01485	0	0	lptB_3~~~cbiO~~~lptB_1~~~lptB_2	urea ABC transporter; ATP-binding protein
SJC1043_01486	1	0	livF_3~~~livF_2~~~livF_4~~~livF_1	urea ABC transporter; ATP-binding protein UrtE
SJC1043_01487	2	3	group_6962	Predicted small integral membrane protein (DUF2165)
SJC1043_01488	0	0	paiA	GCN5 family acetyltransferase
SJC1043_01489	0	0	ubiF_2~~~pcpB~~~ubiF_1~~~oxyE	FAD binding domain
SJC1043_01491	4	4	yofA_2~~~yofA~~~allS_4~~~yofA_1	LysR family transcriptional regulator
SJC1043_01492	1	1	sseA~~~~~~sseA_1~~~sseA_2	Sulfurtransferase
SJC1043_01493	0	2	group_7563	DNA mismatch repair protein MutT
SJC1043_01494	0	0	norG_2~~~yjiR_1~~~norG_1~~~norG_3~~~yjiR_2	GntR family transcriptional regulator
SJC1043_01496	0	0	gstB_1~~~gstB_2~~~gstB_5~~~gstB_4~~~~~~gstB_3~~~gstB_6	Glutathione S-transferase
SJC1043_01497	0	0	gfo~~~ntdC~~~gfo_1	Myo-inositol 2-dehydrogenase
SJC1043_01500	1	0	ycaC~~~ycaC_2~~~~~~ycaC_3~~~ycaC_1	Isochorismatase family
SJC1043_01501	0	0	yhaJ_2~~~yhaJ_4~~~allS_3~~~allS_1~~~allS_2~~~allS_4~~~allS_5	Transcriptional regulator
SJC1043_01502	1	1	group_27482	TolA C-terminal
SJC1043_01503	3	6	group_11091	Fatty acid desaturase
SJC1043_01504	0	0	yehZ~~~opuBC~~~opuBC_2	Substrate binding domain of ABC-type glycine betaine transport system
SJC1043_01505	1	1	yehY~~~yehY_1~~~yehY_2	Osmoprotectant uptake system permease
SJC1043_01506	0	2	yehX~~~cysA_2~~~proV_1~~~proV_2~~~cysA_1~~~yehX_1~~~yehX_2	ABC transporter
SJC1043_01507	0	2	yehW~~~yehW_3~~~~~~yehW_1	system; permease
SJC1043_01508	0	2	group_11080	ABC transporter; phosphonate; periplasmic substrate-binding protein
SJC1043_01513	0	0	group_14211	NA
SJC1043_01514	1	2	yedA	Multidrug DMT transporter
SJC1043_01515	0	0	group_8055	Protein of unknown function (DUF2878)
SJC1043_01516	0	1	group_11019	Transcriptional regulator
SJC1043_01517	0	0	group_11018	Major facilitator Superfamily
SJC1043_01521	0	0	sutR_1~~~puuR_1~~~puuR_3~~~puuR_2~~~puuR_4~~~puuR_5~~~sutR_3~~~sutR_4~~~sutR_2	Helix-turn-helix domain
SJC1043_01522	1	0	ttr~~~ttr_1~~~ttr_2	GCN5 family acetyltransferase
SJC1043_01523	0	1	hel~~~hel_1~~~hel_2	HAD superfamily; subfamily IIIB (Acid phosphatase)
SJC1043_01524	1	1	group_7918	FR47-like protein
SJC1043_01525	2	2	phoE_1~~~phoE_2~~~ompC_2~~~phoE_3	Belongs to the Gram-negative porin family
SJC1043_01526	3	3	gstB_1~~~gstB_4~~~gstB_5~~~gst~~~gstB_3~~~gstB_2	Glutathione S-Transferase
SJC1043_01527	1	0	group_10522	Carboxymuconolactone decarboxylase family
SJC1043_01528	0	0	group_10521	Tautomerase enzyme
SJC1043_01529	0	1	dinG_1~~~dinG_3~~~dinG_2	Helicase involved in DNA repair and perhaps also replication
SJC1043_01530	0	0	lrpC~~~lrpC_2	AsnC family transcriptional regulator
SJC1043_01531	0	1	eamA_2~~~eamA~~~rhtA_2~~~rhtA_1	Multidrug DMT transporter permease
SJC1043_01532	0	0	prpR~~~prpR_2~~~prpR_1	Bacterial regulatory protein; Fis family
SJC1043_01533	0	0	group_7521	Phosphoenolpyruvate phosphomutase
SJC1043_01534	2	3	prpC~~~prpC_1~~~prpC_2	Belongs to the citrate synthase family
SJC1043_01535	0	0	prpD_1~~~prpD	2-methylcitrate dehydratase
SJC1043_01536	0	1	leuE_2~~~leuE_1	Amino acid transporter
SJC1043_01539	0	0	paiB~~~paiB_1	Transcriptional regulator
SJC1043_01540	0	0	ybiB~~~trpD2~~~~~~trpD_2~~~ybiB_2~~~ybiB_1~~~trpD_1	glycosyl transferase
SJC1043_01541	0	1	group_8411	peptidase
SJC1043_01542	0	0	cynT_1~~~cynT_2~~~cynT	Reversible hydration of carbon dioxide
SJC1043_01543	0	0	bhsA_1~~~bhsA_2~~~bhsA_3~~~bhsA_4	Protein of unknown function (DUF1471)
SJC1043_01544	0	0	group_8385	Asp Glu hydantoin racemase
SJC1043_01545	0	0	rlmF	Specifically methylates the adenine in position 1618 of 23S rRNA
SJC1043_01546	0	0	bdlA	Methyl-accepting chemotaxis-like domains (chemotaxis sensory transducer).
SJC1043_01550	4	7	ybiO~~~mscS_1~~~~~~mscS_2~~~glnQ_2~~~glnQ_1~~~glnQ_3~~~glnQ	Mechanosensitive ion channel
SJC1043_01551	0	2	ybiO~~~mscS_1~~~~~~mscS_2~~~glnQ_2~~~glnQ_1~~~glnQ_3~~~glnQ	Mechanosensitive ion channel
SJC1043_01552	0	0	glnP~~~glnP_2~~~glnP_1	mutations impair ability of Escherichia coli to transport and utilize glutamine
SJC1043_01553	0	1	glnH_1~~~glnH_2~~~glnH_3~~~glnH	Belongs to the bacterial solute-binding protein 3 family
SJC1043_01554	0	0	ybiI~~~~~~ybiI_1~~~ybiI_2	Prokaryotic dksA/traR C4-type zinc finger
SJC1043_01555	0	0	dps~~~dps_1~~~dps_2	During stationary phase; binds the chromosome non- specifically; forming a highly ordered and stable dps-DNA co- crystal within which chromosomal DNA is condensed and protected from diverse damages. It protects DNA from oxidative damage by sequestering intracellular Fe(2 ) ion and storing it in the form of Fe(3 ) oxyhydroxide mineral; which can be released after reduction. One hydrogen peroxide o…
SJC1043_01556	1	0	group_2536	Adenylate kinase
SJC1043_01557	0	0	group_27536	Domain of unknown function (DUF386)
SJC1043_01558	3	0	rhtA~~~rhtA_2~~~rhtA_1~~~rhtA_3	Threonine transporter
SJC1043_01559	0	0	ompX~~~ompX_1~~~ompX_2	mutations in the gene increase cell-surface contact in fimbriated strains but decrease contact in nonfimbriated strains
SJC1043_01561	0	3	ramA_1~~~ramA_2~~~ramA_4~~~ramA_3	Carbon-nitrogen hydrolase
SJC1043_01562	0	0	hcaR_3~~~benM_1~~~benM_3~~~hcaR~~~hcaR_1~~~hcaR_5~~~hcaR_2~~~benM_5~~~benM_2	LysR substrate binding domain
SJC1043_01563	1	1	group_8775	Acetyltransferase (GNAT) domain
SJC1043_01578	0	0	kinB~~~tcrY~~~senX3~~~cssS~~~sasA	PhoQ Sensor
SJC1043_01579	1	1	walR~~~yycF~~~yycF_1~~~~~~phoP_1	Transcriptional regulatory protein; C terminal
SJC1043_01580	1	2	yedZ1_1~~~yedZ1_2~~~~~~yedZ1	Prokaryotic cytochrome b561
SJC1043_01581	0	0	yedY1_2~~~yedY_2~~~yedY_1~~~yedY1~~~yedY1_1	Oxidoreductase
SJC1043_01582	0	0	mrpX	NA
SJC1043_01583	1	0	rclC~~~ykgB~~~ykgB_2~~~rclC_1	Protein of unknown function; DUF417
SJC1043_01584	2	1	betP_1~~~betP_2~~~betT_1~~~betT_2~~~betT_3	Belongs to the BCCT transporter (TC 2.A.15) family
SJC1043_01585	0	0	yvdT~~~~~~fadR_1~~~yvdT_1	Repressor involved in choline regulation of the bet genes
SJC1043_01586	0	0	betB_1~~~betB_3~~~betB_2	Involved in the biosynthesis of the osmoprotectant glycine betaine. Catalyzes the reversible oxidation of betaine aldehyde to the corresponding acid
SJC1043_01587	0	0	betA_1~~~betA_2~~~betA	Involved in the biosynthesis of the osmoprotectant glycine betaine. Catalyzes the oxidation of choline to betaine aldehyde and betaine aldehyde to glycine betaine at the same rate
SJC1043_01588	0	0	gltA_3~~~gltB_1~~~gltB_2~~~gltS_1	Belongs to the glutamate synthase family
SJC1043_01589	0	0	group_7764	response regulator
SJC1043_01590	0	0	pdeH_1~~~yhjH_2~~~~~~pdeH~~~yhjH_1~~~pdeH_2	Putative diguanylate phosphodiesterase
SJC1043_01596	1	0	rob_4~~~rob_6~~~rob_5~~~rob_1~~~rob_3~~~rob_2~~~rob_7	AraC family transcriptional regulator
SJC1043_01597	0	0	group_9081	malate quinone oxidoreductase
SJC1043_01598	2	0	phoA~~~phoA_2~~~phoA_1	Belongs to the alkaline phosphatase family
SJC1043_01599	1	1	yfcG_2~~~yfcG_3~~~yfcG_1	Belongs to the GST superfamily
SJC1043_01600	0	0	group_8686	ArsR family transcriptional regulator
SJC1043_01609	0	0	group_5198	Catalyzes the reaction of cyanate with bicarbonate to produce ammonia and carbon dioxide
SJC1043_01610	0	1	cynR_4~~~cynT~~~cynT_2~~~cynT_3~~~cynR_3~~~cynR_2~~~cynR_1~~~~~~cynT_1~~~cynR_5	Bacterial regulatory helix-turn-helix protein; lysR family
SJC1043_01611	0	1	cynR_4~~~cynT~~~cynT_2~~~cynT_3~~~cynR_3~~~cynR_2~~~cynR_1~~~~~~cynT_1~~~cynR_5	Bacterial regulatory helix-turn-helix protein; lysR family
SJC1043_01618	0	0	ybiT~~~yheS_1~~~yheS_3~~~~~~ybiT_1~~~yheS_2	ABC transporter
SJC1043_01619	1	1	moeB~~~moeB_1~~~moeB_2~~~moeB_3	ThiF family
SJC1043_01620	4	2	moeA~~~moeA_2~~~moeA_1	Is involved in the formation of active molybdenum cofactor and the chelation of molybdenum
SJC1043_01621	1	1	group_4860	Bacterial protein of unknown function (DUF924)
SJC1043_01623	0	0	gsiA_1~~~gsiA~~~gsiA_2~~~gsiA_3~~~gsiA_7~~~~~~gsiA_12~~~gsiA_16~~~gsiA_13~~~gsiA_15~~~gsiA_4~~~gsiA_5~~~gsiA_10~~~gsiA_9~~~gsiA_8	Belongs to the ABC transporter superfamily
SJC1043_01624	0	0	gsiB_1~~~gsiB_3~~~gsiB_2~~~gsiB	ABC-type dipeptide transport system; periplasmic component
SJC1043_01625	1	1	gsiC_1~~~gsiC~~~gsiC_2	COG0601 ABC-type dipeptide oligopeptide nickel transport systems; permease components
SJC1043_01626	1	0	gsiD_1~~~gsiD_2~~~gsiD	With GsiABD is involved in the transport of glutathione into the cell
SJC1043_01627	1	0	yeiG~~~yeiG_1~~~yeiG_2	Serine hydrolase involved in the detoxification of formaldehyde
SJC1043_01628	1	0	frmA_2~~~frmA~~~frmA_1	Belongs to the zinc-containing alcohol dehydrogenase family. Class-III subfamily
SJC1043_01629	0	2	gltR_1~~~gltR_2~~~gltR_3	Transcriptional regulator
SJC1043_01630	1	2	group_4728	Major facilitator Superfamily
SJC1043_01631	2	2	folE_1~~~folE	catalyzes the formation of formate and 2-amino-4-hydroxy-6-(erythro-1;2; 3-trihydroxypropyl)dihydropteridine triphosphate from GTP and water
SJC1043_01632	0	0	group_4665	Protein of unknown function (DUF418)
SJC1043_01633	0	0	galS_1~~~galS_3~~~galS_2~~~galS	Transcriptional regulator
SJC1043_01634	0	0	mglB~~~mglB_2~~~mglB_3~~~mglB_1	Wtih MglAC is involved in the transport of beta-methylgalactoside
SJC1043_01635	1	2	mglA_4~~~mglA_1~~~mglA_3~~~mglA_2	Part of the ABC transporter complex MglABC involved in galactose methyl galactoside import. Responsible for energy coupling to the transport system
SJC1043_01636	1	2	mglC~~~mglC_2~~~mglC_1	Belongs to the binding-protein-dependent transport system permease family
SJC1043_01637	0	1	group_4262	Involved in vancomycin sensitivity and other barrier functions of the cell envelope
SJC1043_01638	0	0	maeA~~~maeA_1~~~maeA_2	Malic enzyme
SJC1043_01639	2	3	cdd~~~~~~cdd_1~~~cdd_2	This enzyme scavenges exogenous and endogenous cytidine and 2'-deoxycytidine for UMP synthesis
SJC1043_01640	1	0	yohK_1~~~yohK_2	LrgB-like family
SJC1043_01641	0	1	yohJ	UPF0299 membrane protein
SJC1043_01642	0	2	group_3233	MFS_1 like family
SJC1043_01643	0	3	group_2845	Sugar ABC transporter substrate-binding protein
SJC1043_01644	0	1	metG~~~~~~metG_1~~~metG_2	Is required not only for elongation of protein synthesis but also for the initiation of all mRNA translation through initiator tRNA(fMet) aminoacylation
SJC1043_01645	0	0	apbC_2~~~apbC~~~apbC_1~~~minD_1~~~minD_2	Binds and transfers iron-sulfur (Fe-S) clusters to target apoproteins. Can hydrolyze ATP
SJC1043_01647	0	0	group_26847	Cytidine monophosphokinase
SJC1043_01648	0	0	dcd_3~~~dcd	Belongs to the dCTP deaminase family
SJC1043_01649	2	0	group_26848	Membrane assembly protein AsmA
SJC1043_01650	4	1	dcuD~~~dcuD_2~~~dcuD_1	Responsible for the transport of C4-dicarboxylates during anaerobic growth
SJC1043_01651	1	0	yoaE_1~~~yoaE_2	membrane
SJC1043_01669	2	0	group_10027	COG2931; RTX toxins and related Ca2 -binding proteins
SJC1043_01670	0	1	prsD_1~~~prsD~~~prsD_2~~~prsD_3	ABC transporter transmembrane region
SJC1043_01671	0	0	prsE_1~~~prsE~~~~~~prsE_2	secretion protein
SJC1043_01672	0	0	tolC_1~~~tolC_2	Outer membrane efflux protein
SJC1043_01673	0	0	galE~~~galE_1~~~galE_3~~~galE_2~~~~~~galE_4	UDP-glucose 4-epimerase
SJC1043_01682	0	0	gnd_1~~~gnd~~~gnd_2	Catalyzes the oxidative decarboxylation of 6- phosphogluconate to ribulose 5-phosphate and CO(2); with concomitant reduction of NADP to NADPH
SJC1043_01685	0	0	hisE	Histidine biosynthesis bifunctional protein HisIE
SJC1043_01686	0	0	hisF_1~~~hisF~~~hisF_2	IGPS catalyzes the conversion of PRFAR and glutamine to IGP; AICAR and glutamate. The HisF subunit catalyzes the cyclization activity that produces IGP and AICAR from PRFAR using the ammonia provided by the HisH subunit
SJC1043_01687	0	0	hisA_1~~~hisA_2~~~hisA	1-(5-phosphoribosyl)-5- (5-phosphoribosylamino)methylideneamino imidazole-4-carboxamide isomerase
SJC1043_01688	0	0	hisH	IGPS catalyzes the conversion of PRFAR and glutamine to IGP; AICAR and glutamate. The HisH subunit provides the glutamine amidotransferase activity that produces the ammonia necessary to HisF for the synthesis of IGP and AICAR
SJC1043_01689	0	0	hisB_3~~~hisB_2~~~hisB~~~hisB_1	belongs to the histidinol- phosphatase family
SJC1043_01690	0	0	hisC~~~~~~hisC_2~~~hisC_1	Belongs to the class-II pyridoxal-phosphate-dependent aminotransferase family. Histidinol-phosphate aminotransferase subfamily
SJC1043_01691	0	0	hisD_1~~~hisD_2~~~hisD	Catalyzes the sequential NAD-dependent oxidations of L- histidinol to L-histidinaldehyde and then to L-histidine
SJC1043_01692	0	0	hisG	forms active dimers and inactive hexamers which is dependent on concentration of substrates and inhibitors
SJC1043_01694	0	0	group_26019	NAD binding domain of 6-phosphogluconate dehydrogenase
SJC1043_01697	1	1	cysL_3~~~cysL_4~~~cysL_1~~~cysL_2~~~allS_3	Transcriptional regulator
SJC1043_01698	0	0	gbuA~~~gbuA_1~~~gbuA_2~~~gbh	Belongs to the arginase family
SJC1043_01699	2	4	putP_1~~~putP_2	Belongs to the sodium solute symporter (SSF) (TC 2.A.21) family
SJC1043_01703	0	0	group_5713	Acetyltransferase (GNAT) domain
SJC1043_01704	1	0	yliI~~~~~~yliI_2~~~yliI_1	Glucose / Sorbosone dehydrogenase
SJC1043_01705	1	0	gstB_3~~~gstB_2~~~gstB_4~~~gstB_1	Glutathione S-transferase
SJC1043_01706	0	0	serB_2~~~serB_3~~~~~~serB_1	Hydrolase
SJC1043_01707	1	2	efe	Belongs to the iron ascorbate-dependent oxidoreductase family
SJC1043_01708	0	0	mccB~~~metC_1~~~~~~metC_2	Cys/Met metabolism PLP-dependent enzyme
SJC1043_01709	0	1	cbs~~~~~~cysK_2	Pyridoxal-phosphate dependent enzyme
SJC1043_01710	1	0	dacC~~~dacC_1~~~dacC_2~~~dacC_3	Belongs to the peptidase S11 family
SJC1043_01711	1	0	sdaB~~~sdaB_2~~~sdaB_1	Catalyzes the formation of pyruvate from serine
SJC1043_01712	1	0	sdaC_2~~~sdaC_1~~~sdaC_3	Tryptophan/tyrosine permease family
SJC1043_01713	1	0	deoR~~~deoR_1~~~deoR_2	Transcriptional regulator
SJC1043_01714	0	0	deoC1~~~deoC_2	Catalyzes a reversible aldol reaction between acetaldehyde and D-glyceraldehyde 3-phosphate to generate 2-deoxy- D-ribose 5-phosphate
SJC1043_01715	2	0	group_27521	Domain of unknown function (DUF4432)
SJC1043_01716	0	0	ybjG_2~~~ybjG~~~ybjG_1	Acid phosphatase homologues
SJC1043_01717	0	0	group_8263	PAP2 superfamily
SJC1043_01719	0	0	group_8261	General inhibitor of pancreatic serine proteases inhibits chymotrypsin; trypsin; elastases; factor X; kallikrein as well as a variety of other proteases
SJC1043_01737	0	2	aspT~~~~~~aspT_2~~~aspT_1	transport protein
SJC1043_01738	0	2	ybjM	Putative inner membrane protein of Enterobacteriaceae
SJC1043_01739	0	0	grxA	Functions as an electron carrier in the glutathione-dependent synthesis of deoxyribonucleotides by the enzyme ribonucleotide reductase
SJC1043_01740	0	1	group_6779	Protein of unknown function (DUF1418)
SJC1043_01741	0	0	rimK~~~lysX	Belongs to the RimK family
SJC1043_01742	0	0	ybjN	sensory transduction regulator
SJC1043_01743	0	0	potF~~~potF_2~~~potF_1	Required for the activity of the bacterial periplasmic transport system of putrescine
SJC1043_01744	0	0	potA_1~~~potA_4~~~~~~potA_2~~~potA_3	Part of the ABC transporter complex PotABCD involved in spermidine putrescine import. Responsible for energy coupling to the transport system
SJC1043_01745	1	0	potH~~~ydcV_3~~~ydcV_1~~~potH_2~~~potH_1	Spermidine putrescine ABC transporter permease
SJC1043_01747	1	1	group_7314	Protein of unknown function (DUF2593)
SJC1043_01748	0	0	rlmC~~~rlmC_1~~~rlmC_2~~~~~~rlmC_3	Catalyzes the formation of 5-methyl-uridine at position 747 (m5U747) in 23S rRNA
SJC1043_01749	0	0	artJ	Belongs to the bacterial solute-binding protein 3 family
SJC1043_01750	0	0	artM_3~~~artM_1~~~artM_6~~~artM_2	With ArtPQJI acts to transport arginine across the inner membrane
SJC1043_01751	0	0	artQ_2~~~artQ_1~~~artQ	Arginine transporter permease subunit ArtQ
SJC1043_01752	1	0	artI~~~artI_2~~~artI_1	Belongs to the bacterial solute-binding protein 3 family
SJC1043_01753	0	0	artP_2~~~artP_1~~~artP	ABC transporter
SJC1043_01754	0	1	ybjP~~~ybjP_1~~~ybjP_2	Protein of unknown function (DUF3828)
SJC1043_01755	0	0	ybjQ	Belongs to the UPF0145 family
SJC1043_01758	0	0	oleD	Male sterility protein
SJC1043_01760	0	0	group_4409	Protein of unknown function (DUF1294)
SJC1043_01763	2	1	nanE~~~~~~ltaE~~~ltaE_3~~~ltaE_2~~~ltaE_1	Converts N-acetylmannosamine-6-phosphate (ManNAc-6-P) to N-acetylglucosamine-6-phosphate (GlcNAc-6-P)
SJC1043_01765	0	1	poxB_2~~~poxB_1~~~poxB	Belongs to the TPP enzyme family
SJC1043_01766	0	0	hcr_2~~~hcr~~~hcr_1	Oxidoreductase
SJC1043_01767	0	0	hcp~~~hcp_2~~~hcp_1~~~hcp_3	Catalyzes the reduction of hydroxylamine to form NH(3) and H(2)O
SJC1043_01768	0	0	lysO~~~~~~lysO_1~~~lysO_2	membrane
SJC1043_01769	0	0	group_2591	Protein of unknown function (DUF2813)
SJC1043_01770	0	0	group_1952	Protein of unknown function (DUF535)
SJC1043_01771	0	1	macA_2~~~macA_5~~~macA_3~~~macA_1~~~macA~~~~~~macA_4	Belongs to the membrane fusion protein (MFP) (TC 8.A.1) family
SJC1043_01772	0	1	macB_4~~~macB_2~~~macB_1~~~macB_3~~~macB	Part of the tripartite efflux system MacAB-TolC. MacB is a non-canonical ABC transporter that contains transmembrane domains (TMD); which form a pore in the inner membrane; and an ATP-binding domain (NBD); which is responsible for energy generation. Confers resistance against macrolides
SJC1043_01773	0	0	cspD	Inhibits DNA replication at both initiation and elongation steps
SJC1043_01774	0	0	clpS	Involved in the modulation of the specificity of the ClpAP-mediated ATP-dependent protein degradation
SJC1043_01775	0	0	clpA_1~~~clpA_2~~~clpA	Belongs to the ClpA ClpB family
SJC1043_01776	0	0	infA	One of the essential components for the initiation of protein synthesis. Stabilizes the binding of IF-2 and IF-3 on the 30S subunit to which N-formylmethionyl-tRNA(fMet) subsequently binds. Helps modulate mRNA selection; yielding the 30S pre- initiation complex (PIC). Upon addition of the 50S ribosomal subunit IF-1; IF-2 and IF-3 are released leaving the mature 70S translation initation complex
SJC1043_01777	1	2	aat_2~~~aat_1~~~aat	Functions in the N-end rule pathway of protein degradation where it conjugates Leu; Phe and; less efficiently; Met from aminoacyl-tRNAs to the N-termini of proteins containing an N-terminal arginine or lysine
SJC1043_01778	0	0	msbA_2~~~msbA_1~~~msbA_3	In Escherichia coli the CydCD ABC transporter exports cysteine and glutathione into the periplasm in order to maintain redox balance
SJC1043_01779	0	0	cydD~~~cydD_2~~~cydD_1	In Escherichia coli the CydCD ABC transporter exports cysteine and glutathione into the periplasm in order to maintain redox balance
SJC1043_01780	0	0	trxB~~~trxB_1	Belongs to the class-II pyridine nucleotide-disulfide oxidoreductase family
SJC1043_01781	1	0	lrp_2~~~lrp_3~~~~~~lrp_5	Transcriptional regulator
SJC1043_01782	3	4	ftsK~~~ftsK_1~~~ftsK_2	cell division protein FtsK
SJC1043_01783	0	1	lolA~~~lolA_2~~~lolA_1	Participates in the translocation of lipoproteins from the inner membrane to the outer membrane. Only forms a complex with a lipoprotein if the residue after the N-terminal Cys is not an aspartate (The Asp acts as a targeting signal to indicate that the lipoprotein should stay in the inner membrane)
SJC1043_01784	0	0	rarA_2~~~rarA~~~rarA_1	Recombination factor protein RarA
SJC1043_01785	0	0	serS~~~serS_2~~~serS_1	Catalyzes the attachment of serine to tRNA(Ser). Is also able to aminoacylate tRNA(Sec) with serine; to form the misacylated tRNA L-seryl-tRNA(Sec); which will be further converted into selenocysteinyl-tRNA(Sec)
SJC1043_01786	0	1	group_1951	Domain of unknown function (DU1801)
SJC1043_01787	0	0	ycaD~~~ycaD_3~~~ycaD_1~~~ycaD_2	Major facilitator Superfamily
SJC1043_01788	0	0	pflA~~~pflA_2~~~pflA_1	Activation of pyruvate formate-lyase under anaerobic conditions by generation of an organic free radical; using S- adenosylmethionine and reduced flavodoxin as cosubstrates to produce 5'-deoxy-adenosine
SJC1043_01789	0	0	pflB~~~pflB_2~~~pflB_1~~~~~~pflB_3	catalyzes the formation of formate and acetyl-CoA from pyruvate
SJC1043_01790	1	0	focA~~~focA_1~~~focA_2~~~focA_3	Formate transporter
SJC1043_01791	0	0	ycaO~~~~~~ycaO_1~~~ycaO_2	YcaO cyclodehydratase; ATP-ad Mg2+-binding
SJC1043_01792	0	1	ansB~~~ansB_1~~~ansB_2	Belongs to the asparaginase 1 family
SJC1043_01793	0	0	serC	Catalyzes the reversible conversion of 3- phosphohydroxypyruvate to phosphoserine and of 3-hydroxy-2-oxo-4- phosphonooxybutanoate to phosphohydroxythreonine
SJC1043_01794	1	0	aroA~~~aroA_1~~~aroA_2	Catalyzes the transfer of the enolpyruvyl moiety of phosphoenolpyruvate (PEP) to the 5-hydroxyl of shikimate-3- phosphate (S3P) to produce enolpyruvyl shikimate-3-phosphate and inorganic phosphate
SJC1043_01795	0	0	cmk	Belongs to the cytidylate kinase family. Type 1 subfamily
SJC1043_01796	0	1	rpsA_2~~~rpsA~~~~~~rpsA_1	acts as an RNA chaperone to unfold structured mRNA on the ribosome but is not essential for mRNAs with strong SDs and little 5'-UTR structure; thus it may help fine-tune which mRNAs that are translated. Unwinds dsRNA by binding to transiently formed ssRNA regions
SJC1043_01798	3	4	comEC	Competence protein ComEC
SJC1043_01799	0	0	msbA~~~msbA_2~~~msbA_1	Involved in lipid A export and possibly also in glycerophospholipid export and for biogenesis of the outer membrane. Transmembrane domains (TMD) form a pore in the inner membrane and the ATP-binding domain (NBD) is responsible for energy generation
SJC1043_01800	0	0	lpxK	Transfers the gamma-phosphate of ATP to the 4'-position of a tetraacyldisaccharide 1-phosphate intermediate (termed DS-1- P) to form tetraacyldisaccharide 1;4'-bis-phosphate (lipid IVA)
SJC1043_01801	0	0	group_6440	DUF1338
SJC1043_01803	0	0	cspE~~~cspE_3~~~cspE_2	Cold-shock protein
SJC1043_01804	0	0	group_6916	Winged helix DNA-binding domain
SJC1043_01805	0	0	ycaR	Belongs to the UPF0434 family
SJC1043_01806	0	0	kdsB	Activates KDO (a required 8-carbon sugar) for incorporation into bacterial lipopolysaccharide in Gram-negative bacteria
SJC1043_01807	0	0	group_4038	Phosphotransferase enzyme family
SJC1043_01808	0	0	group_7365	DUF218 domain
SJC1043_01809	0	0	smtA~~~cmoM~~~cmoM_1~~~cmoM_2	Catalyzes the methylation of 5-carboxymethoxyuridine (cmo5U) to form 5-methoxycarbonylmethoxyuridine (mcmo5U) at position 34 in tRNAs
SJC1043_01810	0	0	mukF~~~mukF_2~~~mukF_1	Involved in chromosome condensation; segregation and cell cycle progression. May participate in facilitating chromosome segregation by condensation DNA from both sides of a centrally located replisome during cell division. Not required for mini-F plasmid partitioning. Probably acts via its interaction with MukB and MukE. Overexpression results in anucleate cells. It has a calcium binding activity
SJC1043_01811	1	0	mukE~~~mukE_2~~~mukE_1	Involved in chromosome condensation; segregation and cell cycle progression. May participate in facilitating chromosome segregation by condensation DNA from both sides of a centrally located replisome during cell division. Probably acts via its interaction with MukB and MukF
SJC1043_01812	0	0	mukB~~~mukB_1~~~mukB_2~~~mukB_3	Plays a central role in chromosome condensation; segregation and cell cycle progression. Functions as a homodimer; which is essential for chromosome partition. Involved in negative DNA supercoiling in vivo; and by this means organize and compact chromosomes. May achieve or facilitate chromosome segregation by condensation DNA from both sides of a centrally located replisome during cell division
SJC1043_01813	0	4	group_7774	Putative peptidoglycan binding domain
SJC1043_01814	0	0	group_7775	Bacterial protein of unknown function (DUF882)
SJC1043_01815	0	0	gloC~~~gloC_1~~~gloC_2	Metallo-beta-lactamase superfamily
SJC1043_01818	0	0	aspC~~~aspC_3~~~aspC_1~~~aspC_2	Aminotransferase
SJC1043_01819	3	2	ompN_2~~~ompC_3~~~ompF~~~ompN~~~ompD~~~ompC_1~~~ompC_2~~~ompN_1	Belongs to the Gram-negative porin family
SJC1043_01820	0	0	asnS~~~asnS_2	asparaginyl-tRNA synthetase
SJC1043_01821	0	0	pncB~~~pncB_1~~~pncB_2	Catalyzes the synthesis of beta-nicotinate D- ribonucleotide from nicotinate and 5-phospho-D-ribose 1-phosphate at the expense of ATP
SJC1043_01822	0	3	pleD~~~adrA_1~~~adrA~~~ydaM_2~~~ycdT_2~~~ycdT_1~~~adrA_2~~~dosC_1	Diguanylate cyclase
SJC1043_01823	0	0	pepN~~~pepN_1~~~pepN_2	Domain of unknown function (DUF3458_C) ARM repeats
SJC1043_01824	0	0	ssuB_2~~~ssuB_1~~~ssuB_3	Part of the ABC transporter complex SsuABC involved in aliphatic sulfonates import. Responsible for energy coupling to the transport system
SJC1043_01825	0	1	ssuC_2~~~ssuC_1~~~ssuC_3	ABC-type nitrate sulfonate bicarbonate transport system; permease component
SJC1043_01826	1	0	ssuD_2~~~ssuD_1~~~ssuD~~~ssuD_3~~~ssuD_4	Catalyzes the desulfonation of aliphatic sulfonates
SJC1043_01827	0	1	ssuA_3~~~ssuA_1~~~~~~ssuA_2~~~ssuA~~~ssuA_4	Part of the ABC type transport system SsuABC for aliphatic sulfonates
SJC1043_01828	0	0	ssuE~~~ssuE_2	NADPH-dependent FMN reductase
SJC1043_01829	0	0	pyrD~~~~~~pyrD_2~~~pyrD_1	Catalyzes the conversion of dihydroorotate to orotate with quinone as electron acceptor
SJC1043_01830	0	1	zapC	Contributes to the efficiency of the cell division process by stabilizing the polymeric form of the cell division protein FtsZ. Acts by promoting interactions between FtsZ protofilaments and suppressing the GTPase activity of FtsZ
SJC1043_01831	0	0	ycbX~~~ycbX_2~~~~~~ycbX_1	MOSC N-terminal beta barrel domain
SJC1043_01832	0	1	rlmL_2~~~rlmL~~~rlmL_1	Specifically methylates the guanine in position 2445 (m2G2445) and the guanine in position 2069 (m7G2069) of 23S rRNA
SJC1043_01833	0	0	uup_1~~~~~~uup_2~~~uup_3	mutations in this gene affect RecA-independent excision of transposons and affects Mu bacteriophage growth
SJC1043_01839	0	0	fabA	Necessary for the introduction of cis unsaturation into fatty acids. Catalyzes the dehydration of (3R)-3-hydroxydecanoyl- ACP to E-(2)-decenoyl-ACP and then its isomerization to Z-(3)- decenoyl-ACP. Can catalyze the dehydratase reaction for beta- hydroxyacyl-ACPs with saturated chain lengths up to 16 0; being most active on intermediate chain length
SJC1043_01840	0	0	lon_1~~~lon1	Belongs to the peptidase S16 family
SJC1043_01841	0	0	matP~~~~~~matP_2~~~matP_1	Required for spatial organization of the terminus region of the chromosome (Ter macrodomain) during the cell cycle. Prevents early segregation of duplicated Ter macrodomains during cell division. Binds specifically to matS; which is a 13 bp signature motif repeated within the Ter macrodomain
SJC1043_01842	0	2	ompA_2~~~ompA_1~~~ompA_3~~~ompA~~~ompA_4	OmpA is believed to be a porin; involved in diffusion of nonspecific small solutes across the outer membrane. It is the most abundant integral protein of the outer membrane of E. coli; and it is known to play a role as a phage receptor; a mediator of F-factor dependent conjugation; and in maintaining the structural shape of the outer membrane
SJC1043_01843	2	2	sulA	Component of the SOS system and an inhibitor of cell division. Accumulation of SulA causes rapid cessation of cell division and the appearance of long; non-septate filaments. In the presence of GTP; binds a polymerization-competent form of FtsZ in a 1 1 ratio; thus inhibiting FtsZ polymerization and therefore preventing it from participating in the assembly of the Z ring. This mechanism prevents …
SJC1043_01844	2	2	sxy	TfoX N-terminal domain
SJC1043_01845	1	1	yccS~~~yccS_1~~~yccS_2~~~yccS_3	membrane
SJC1043_01846	0	0	yccF~~~yccF_1	membrane
SJC1043_01847	1	1	helD~~~helD_2~~~helD_1	Catalyzes the ATP-dependent unwinding of duplex DNA in the 3' to 5' direction with respect to the bound single strand
SJC1043_01848	0	0	mgsA	methylglyoxal synthase
SJC1043_01849	0	2	group_2839	Belongs to the UPF0319 family
SJC1043_01850	0	0	yccU	CoA binding domain
SJC1043_01851	0	0	hspQ	Involved in the degradation of certain denaturated proteins; including DnaA; during heat shock stress
SJC1043_01852	0	0	rlmI~~~rlmI_1~~~rlmI_2	Specifically methylates the cytosine at position 1962 (m5C1962) of 23S rRNA
SJC1043_01896	0	0	yccX	Catalyzes the hydrolysis of acylphosphate
SJC1043_01897	0	0	tusE	Part of a sulfur-relay system
SJC1043_01898	0	0	yccA_1~~~yccA_2~~~yccA	Belongs to the BI1 family
SJC1043_01900	0	0	group_5021	NA
SJC1043_01911	0	0	nucA~~~nucA_2~~~nucA_1	endonuclease
SJC1043_01913	1	1	group_8318	NA
SJC1043_01914	1	0	wrbA_1~~~wrbA_3~~~wrbA_2	Belongs to the WrbA family
SJC1043_01916	1	1	puuR_3~~~puuR_2~~~~~~sutR_2~~~puuR_1~~~puuR_5~~~sutR_1~~~sutR_3~~~sutR_4~~~puuR_4	Transcriptional regulator
SJC1043_01917	0	1	group_8571	EamA-like transporter family
SJC1043_01918	0	0	cycA_2~~~cycA~~~cycA_3	Amino acid permease
SJC1043_01920	1	1	yabI_3~~~yabI_1~~~yqjA_1~~~yabI_2~~~yghB_1~~~yqjA_2~~~yohD_2~~~yohD_1~~~yghB_2	SNARE associated Golgi protein
SJC1043_01921	6	4	rhmT_2~~~rhmT_3~~~rhmT_4~~~rhmT_5~~~rhmT~~~rhmT_1	Major Facilitator Superfamily
SJC1043_01922	5	4	ycnE_2~~~ycnE_1	Antibiotic biosynthesis monooxygenase
SJC1043_01923	5	5	group_5581	NA
SJC1043_01924	2	0	ydaF_3~~~ydaF_2~~~ydaF_1	Acetyltransferase (GNAT) domain
SJC1043_01926	0	0	pbuE_1~~~pbuE_2~~~~~~pbuE_3~~~pbuE	Major Facilitator Superfamily
SJC1043_01930	0	0	anoR~~~sdiA	Transcriptional regulator
SJC1043_01931	0	0	uspG~~~~~~uspF	Universal stress protein
SJC1043_01933	0	2	yveA~~~yveA_1~~~yveA_2~~~yveA_3~~~yveA_4~~~allD~~~ybiC_1~~~ybiC_2~~~lhpD~~~lhpD_2~~~lhpD_1	Aspartate proton symporter
SJC1043_01934	1	0	yveA~~~yveA_1~~~yveA_2~~~yveA_3~~~yveA_4~~~allD~~~ybiC_1~~~ybiC_2~~~lhpD~~~lhpD_2~~~lhpD_1	Aspartate proton symporter
SJC1043_01935	3	2	aldH_1~~~~~~aldH~~~aldH_2	Dehydrogenase
SJC1043_01936	0	1	dapA_1~~~~~~dapA_2~~~dapAL~~~yjhH~~~dapA_3	Belongs to the DapA family
SJC1043_01937	0	0	chbR_2~~~~~~rhaS_6~~~chbR_1~~~rhaS_3	AraC family transcriptional regulator
SJC1043_01938	0	3	group_7328	Belongs to the proline racemase family
SJC1043_01939	0	0	thiO~~~hcnC	D-amino acid oxidase
SJC1043_01940	3	2	hcnA	2Fe-2S iron-sulfur cluster binding domain
SJC1043_01941	1	0	thcD_1~~~~~~hcnB~~~thcD_2~~~noxE~~~camA~~~thcD	pyridine nucleotide-disulfide oxidoreductase
SJC1043_01942	2	1	group_5160	NA
SJC1043_01945	3	1	group_1761	NA
SJC1043_01946	0	0	ydgC	GlpM protein
SJC1043_01947	0	0	group_27286	Protein of unknown function (DUF2594)
SJC1043_01948	0	0	uvrY_2~~~uvrY~~~uvrY_1	In Escherichia coli the protein UvrY is part of a two-component system along with BarA that is needed for efficient switching between glycolytic and gluconeogenic carbon sources possibly by regulating the Csr system
SJC1043_01949	0	0	group_26370	The UvrABC repair system catalyzes the recognition and processing of DNA lesions. UvrC both incises the 5' and 3' sides of the lesion. The N-terminal half is responsible for the 3' incision and the C-terminal half is responsible for the 5' incision
SJC1043_01950	0	0	group_22704	This protein catalyzes the committed step to the synthesis of the acidic phospholipids
SJC1043_01956	0	2	dcuB~~~dcuB_2~~~dcuB_1	Responsible for the transport of C4-dicarboxylates from the periplasm across the inner membrane
SJC1043_01957	2	4	group_22106	protein possibly involved in aromatic compounds catabolism
SJC1043_01958	0	0	group_25987	NA
SJC1043_01959	2	0	group_8871	Unnamed protein
SJC1043_01960	2	0	group_8872	NA
SJC1043_01962	0	1	proP_4~~~proP_3~~~proP_1~~~proP_7~~~ousA~~~proP_6	Osmosensory transporter coiled coil
SJC1043_01963	0	0	tdeA_1~~~tdeA_2~~~ttgC~~~ttgC_2~~~tdeA~~~ttgC_1~~~~~~oprM_3~~~oprM_2~~~oprM_1	RND transporter
SJC1043_01964	0	1	macB_2~~~macB_1~~~macB_3~~~macB_4	Part of the tripartite efflux system MacAB-TolC. MacB is a non-canonical ABC transporter that contains transmembrane domains (TMD); which form a pore in the inner membrane; and an ATP-binding domain (NBD); which is responsible for energy generation. Confers resistance against macrolides
SJC1043_01965	3	0	macA_2~~~~~~macA_4~~~macA_3~~~macA_1	Belongs to the membrane fusion protein (MFP) (TC 8.A.1) family
SJC1043_01966	1	0	group_7857	GIY-YIG type nucleases (URI domain)
SJC1043_01968	0	0	group_8109	NA
SJC1043_01969	0	0	ylaC	Inner membrane protein YlaC
SJC1043_01970	0	0	group_8086	NA
SJC1043_01971	1	1	cvrA~~~cvrA_2~~~cvrA_1~~~nhaP2	K( ) H( ) antiporter that extrudes potassium in exchange for external protons and maintains the internal concentration of potassium under toxic levels
SJC1043_01972	1	0	group_8019	NA
SJC1043_01973	0	1	mdoC~~~mdoC_1~~~mdoC_2	Necessary for the succinyl substitution of periplasmic glucans. Could catalyze the transfer of succinyl residues from the cytoplasmic side of the membrane to the nascent glucan backbones on the periplasmic side of the membrane
SJC1043_01974	0	0	mdoG~~~mdoG_1~~~mdoG_2	Involved in the biosynthesis of osmoregulated periplasmic glucans (OPGs)
SJC1043_01975	0	1	mdoH~~~mdoH_2~~~mdoH_1	Involved in the biosynthesis of osmoregulated periplasmic glucans (OPGs)
SJC1043_01976	0	0	group_7973	Protein of unknown function (DUF1375)
SJC1043_01977	1	0	group_7919	#NAME?
SJC1043_01978	1	1	group_7917	MsyB protein
SJC1043_01979	1	0	leuA_2~~~leuA_1	Catalyzes the condensation of the acetyl group of acetyl-CoA with 3-methyl-2-oxobutanoate (2-oxoisovalerate) to form 3-carboxy-3-hydroxy-4-methylpentanoate (2-isopropylmalate)
SJC1043_01980	0	1	nimR_2~~~~~~nimR_4~~~soxS_1~~~nimR_1~~~ypdC~~~nimR_3~~~nimR_9~~~nimR_5~~~nimR_8~~~soxS_2~~~nimR_7~~~nimR_6	AraC-like ligand binding domain
SJC1043_01981	0	0	bigR~~~bigR_2	helix_turn_helix; Arsenical Resistance Operon Repressor
SJC1043_01982	2	4	group_3425	Transporter Component
SJC1043_01983	0	1	yycE~~~~~~yycE_1	PFAM Glyoxalase bleomycin resistance protein dioxygenase
SJC1043_01984	2	4	yycE~~~~~~yycE_1	PFAM Glyoxalase bleomycin resistance protein dioxygenase
SJC1043_01985	0	0	dtpT~~~dtpT_2~~~dtpT_1~~~dtpB	amino acid
SJC1043_01986	2	1	tetA~~~~~~ymfD~~~tetA_1~~~tetA_2	Major facilitator Superfamily
SJC1043_02004	0	0	group_5258	NA
SJC1043_02005	0	0	rcsA_2~~~~~~rcsA_1~~~rcsA_3	LuxR family transcriptional regulator
SJC1043_02006	0	0	solA~~~solA_2~~~solA_1	Belongs to the MSOX MTOX family. MTOX subfamily
SJC1043_02007	0	0	bssS	disruption of this gene in Escherichia coli led to effects on biofilm formation; alteration in expression of a number of genes and mutations in bssS led to defects in indole transport and autoinducer-2 uptake and processing
SJC1043_02008	2	2	group_5454	NA
SJC1043_02009	0	0	dinI_2~~~dinI_1~~~dinI~~~dinI_3	Damage-inducible protein I
SJC1043_02010	0	0	pyrC~~~pyrC_1~~~pyrC_2	Catalyzes the reversible cyclization of carbamoyl aspartate to dihydroorotate
SJC1043_02011	0	0	ycnE~~~ycnE_2~~~ycnE_1	Antibiotic biosynthesis monooxygenase
SJC1043_02012	2	2	rne~~~~~~rne_2~~~rne_1	Endoribonuclease that plays a central role in RNA processing and decay. Required for the maturation of 5S and 16S rRNAs and the majority of tRNAs. Also involved in the degradation of most mRNAs
SJC1043_02014	0	1	rluC~~~~~~rluC_2~~~rluC_1	Responsible for synthesis of pseudouridine from uracil
SJC1043_02015	0	0	yceF~~~yhdE_1~~~maf~~~yceF_1~~~yceF_2~~~yhdE_2	Maf-like protein
SJC1043_02016	0	0	yceD	Uncharacterized ACR; COG1399
SJC1043_02017	0	0	rpmF	Belongs to the bacterial ribosomal protein bL32 family
SJC1043_02018	0	0	plsX~~~plsX_2~~~plsX_1	Catalyzes the reversible formation of acyl-phosphate (acyl-PO(4)) from acyl- acyl-carrier-protein (acyl-ACP). This enzyme utilizes acyl-ACP as fatty acyl donor; but not acyl-CoA
SJC1043_02019	0	0	fabH_1~~~fabH~~~fabH_2	Catalyzes the condensation reaction of fatty acid synthesis by the addition to an acyl acceptor of two carbons from malonyl-ACP. Catalyzes the first condensation reaction which initiates fatty acid synthesis and may therefore play a role in governing the total rate of fatty acid production. Possesses both acetoacetyl-ACP synthase and acetyl transacylase activities. Its substrate specificity deter…
SJC1043_02020	0	0	fabD~~~fabD_2~~~fabD_1	malonyl CoA-acyl carrier protein transacylase
SJC1043_02021	0	0	fabG_2~~~fabG_10~~~fabG_5~~~fabG_12~~~fabG_7~~~fabG_6~~~fabG_8	Catalyzes the first of the two reduction steps in the elongation cycle of fatty acid synthesis
SJC1043_02022	0	0	acpP_1~~~acpP_3~~~acpP_2	Carrier of the growing fatty acid chain in fatty acid biosynthesis
SJC1043_02023	0	0	fabF_2~~~fabF_4~~~fabF_5~~~fabF_6~~~fabF_1~~~fabF_3	Catalyzes the condensation reaction of fatty acid synthesis by the addition to an acyl acceptor of two carbons from malonyl-ACP
SJC1043_02025	0	0	mltG~~~~~~yceG	Functions as a peptidoglycan terminase that cleaves nascent peptidoglycan strands endolytically to terminate their elongation
SJC1043_02026	0	1	tmk~~~~~~tmk_2~~~tmk_1	Phosphorylation of dTMP to form dTDP in both de novo and salvage pathways of dTTP synthesis
SJC1043_02027	0	0	holB~~~holB_1~~~holB_2	the delta' subunit seems to interact with the gamma subunit to transfer the beta subunit on the DNA
SJC1043_02028	0	0	ycfH	TatD related DNase
SJC1043_02029	0	1	ptsG_2~~~ptsG_1~~~~~~ptsG~~~ptsG_4	IIB is phosphorylated by IIA and then transfers the phosphoryl group to the sugar
SJC1043_02032	0	1	mntR	Helix-turn-helix diphteria tox regulatory element
SJC1043_02033	0	0	mntH_1~~~mntH_2~~~mntH_3~~~mntH_4	H( )-stimulated; divalent metal cation uptake system
SJC1043_02034	0	2	fabG_15~~~fabG_9~~~fabG_11~~~baiA_1~~~fabG_5~~~fabG_8~~~fabG_7~~~LRA5~~~gdhIV~~~fabG_4~~~fabG_3~~~fabG_1~~~fabG_10~~~fabG_12~~~fabG_13~~~fabG_2	Enoyl-(Acyl carrier protein) reductase
SJC1043_02035	0	2	yybR_3~~~~~~yybR_2~~~yybR_1~~~ytcD~~~yybR~~~yybR_5	HxlR-like helix-turn-helix
SJC1043_02036	0	0	fliY_3~~~fliY_2~~~~~~fliY_5	Bacterial periplasmic substrate-binding proteins
SJC1043_02037	0	0	hinT	Purine nucleoside phosphoramidase
SJC1043_02038	0	0	group_6914	Protein of unknown function (DUF1425)
SJC1043_02039	0	0	lpoB	Regulator of peptidoglycan synthesis that is essential for the function of penicillin-binding protein 1B (PBP1b)
SJC1043_02040	3	3	thiK	Catalyzes the phosphorylation of thiamine to thiamine phosphate
SJC1043_02041	0	2	nagZ~~~nagZ_2~~~nagZ_1	Plays a role in peptidoglycan recycling by cleaving the terminal beta-1;4-linked N-acetylglucosamine (GlcNAc) from peptide-linked peptidoglycan fragments; giving rise to free GlcNAc; anhydro-N-acetylmuramic acid and anhydro-N-acetylmuramic acid-linked peptides
SJC1043_02042	0	0	group_7361	Belongs to the UPF0227 family
SJC1043_02043	0	1	ndh~~~ndh_1~~~ndh_2	NADH dehydrogenase
SJC1043_02044	0	0	group_7532	Glycine zipper 2TM domain
SJC1043_02045	0	12	group_3938	Transcriptional regulator
SJC1043_02046	3	3	mexB_1~~~oqxB8~~~bepE~~~~~~bepE_2~~~oqxB9~~~mexB	AcrB/AcrD/AcrF family
SJC1043_02047	0	0	acrA_1~~~bepF_1~~~acrA_2~~~bepF_2~~~bepF~~~bepD	Belongs to the membrane fusion protein (MFP) (TC 8.A.1) family
SJC1043_02052	1	2	dtpA_1~~~dtpA_2	amino acid peptide transporter
SJC1043_02053	1	0	ghrA_2~~~ghrA	Catalyzes the NADPH-dependent reduction of glyoxylate and hydroxypyruvate into glycolate and glycerate; respectively
SJC1043_02055	0	0	ycdX~~~ycdX_2	Belongs to the PHP family
SJC1043_02056	0	0	ycdY	chaperone
SJC1043_02057	0	1	yebE	Protein of unknown function (DUF533)
SJC1043_02058	0	1	ptrB~~~ptrB_2~~~ptrB_1	oligopeptidase that cleaves peptide bonds following arginine and lysine residues
SJC1043_02059	0	0	exoX~~~exoX_1	DNA polymerase III
SJC1043_02061	0	0	group_7475	NA
SJC1043_02065	0	1	ftnA	Iron-storage protein
SJC1043_02066	2	1	yobA	CopC domain
SJC1043_02067	0	0	yebZ	Copper resistance protein
SJC1043_02068	0	0	group_7269	Protein of unknown function (DUF2511)
SJC1043_02074	0	0	group_8355	Domain of unknown function (DUF4377)
SJC1043_02076	0	0	fabV_2~~~fabV~~~fabV_1	Involved in the final reduction of the elongation cycle of fatty acid synthesis (FAS II). Catalyzes the reduction of a carbon-carbon double bond in an enoyl moiety that is covalently linked to an acyl carrier protein (ACP)
SJC1043_02081	0	0	group_6875	NA
SJC1043_02082	0	0	dcuR	Transcriptional regulatory protein
SJC1043_02083	1	0	dcuS~~~dcuS_2~~~dcuS_1	Signal transduction histidine kinase regulating citrate malate metabolism
SJC1043_02084	1	0	lsrF	Aldolase
SJC1043_02085	0	0	mglB_3~~~xypA_1~~~~~~mglB_2~~~mglB_1~~~xypA~~~xypA_2	Periplasmic binding protein-like domain
SJC1043_02086	0	2	mglA_2~~~xylG_1~~~mglA_1~~~mglA_3~~~rbsA_1~~~rbsA_3	Part of an ABC transporter complex involved in carbohydrate import. Could be involved in ribose; galactose and or methyl galactoside import. Responsible for energy coupling to the transport system
SJC1043_02087	0	0	rbsC_4~~~~~~rbsC_3~~~rbsC_5~~~rbsC_7~~~rbsC_1	Belongs to the binding-protein-dependent transport system permease family
SJC1043_02088	0	1	rbsB_2~~~rbsB_4~~~rbsB_1~~~mglB_5~~~mglB_2~~~thpA~~~rbsB_3	Periplasmic binding protein domain
SJC1043_02090	1	2	gdhI_2~~~gdhI_1~~~bacC_2~~~bacC_3	Enoyl-(Acyl carrier protein) reductase
SJC1043_02095	1	2	metQ_2~~~metQ_3~~~metQ_4~~~metQ_1	Belongs to the nlpA lipoprotein family
SJC1043_02096	1	1	group_7793	NA
SJC1043_02097	0	0	uspA_2~~~uspA_1~~~~~~uspA_4~~~uspA_3	Universal stress protein
SJC1043_02104	0	0	ziaR~~~czrA~~~cmtR~~~~~~cmtR_2	helix_turn_helix; Arsenical Resistance Operon Repressor
SJC1043_02105	0	0	group_7873	glyoxalase III activity
SJC1043_02106	2	3	clpP_1~~~clpP_2	Cleaves peptides in various proteins in a process that requires ATP hydrolysis. Has a chymotrypsin-like activity. Plays a major role in the degradation of misfolded proteins
SJC1043_02117	0	0	engD~~~ychF	ATPase that binds to both the 70S ribosome and the 50S ribosomal subunit in a nucleotide-independent manner
SJC1043_02119	0	1	pth	The natural substrate for this enzyme may be peptidyl- tRNAs which drop off the ribosome during protein synthesis
SJC1043_02120	1	1	group_22817	transcription activated by CRP (cyclic AMP receptor protein); a global transcription factor involved in regulation of metabolism in enteric bacteria
SJC1043_02121	1	1	prs_2~~~prs_1~~~prs	Involved in the biosynthesis of the central metabolite phospho-alpha-D-ribosyl-1-pyrophosphate (PRPP) via the transfer of pyrophosphoryl group from ATP to 1-hydroxyl of ribose-5-phosphate (Rib-5-P)
SJC1043_02122	1	1	ispE~~~ispE_1~~~ispE_2	Catalyzes the phosphorylation of the position 2 hydroxy group of 4-diphosphocytidyl-2C-methyl-D-erythritol
SJC1043_02123	0	0	lolB	Plays a critical role in the incorporation of lipoproteins in the outer membrane after they are released by the LolA protein
SJC1043_02124	0	1	hemA~~~hemA_1~~~hemA_2~~~hemA_3	Catalyzes the NADPH-dependent reduction of glutamyl- tRNA(Glu) to glutamate 1-semialdehyde (GSA)
SJC1043_02125	0	0	prfA~~~prfA_2~~~prfA_1	Peptide chain release factor 1 directs the termination of translation in response to the peptide chain termination codons UAG and UAA
SJC1043_02126	0	1	prmC	Methylates the class 1 translation termination release factors RF1 PrfA and RF2 PrfB on the glutamine residue of the universally conserved GGQ motif
SJC1043_02127	0	0	ychQ~~~sirB2	Invasion gene expression up-regulator SirB
SJC1043_02128	0	1	group_7034	Transglutaminase-like superfamily
SJC1043_02129	0	0	dauA_1~~~dauA_2~~~ychM_1~~~kdsA~~~dauA	member of the SulP family of sulfate transporters
SJC1043_02132	1	2	group_7448	Belongs to the UPF0303 family
SJC1043_02134	1	0	mfd~~~mfd_1~~~mfd_2	Couples transcription and DNA repair by recognizing RNA polymerase (RNAP) stalled at DNA lesions. Mediates ATP-dependent release of RNAP and its truncated transcript from the DNA; and recruitment of nucleotide excision repair machinery to the damaged site
SJC1043_02137	0	0	lolC~~~~~~lolC_1~~~lolC_2	responsible for the localization of lipoproteins to the periplasmic surface of the outer membrane
SJC1043_02138	0	1	lolD_1~~~lolD_2~~~lolD_3	Part of the ABC transporter complex LolCDE involved in the translocation of lipoproteins; in an ATP-dependent manner
SJC1043_02139	0	0	lolE~~~~~~lolE_2	responsible for the localization of lipoproteins to the periplasmic surface of the outer membrane
SJC1043_02140	0	1	nagK~~~nagK_2~~~nagK_3~~~nagK_1	Catalyzes the phosphorylation of N-acetyl-D-glucosamine (GlcNAc) derived from cell-wall degradation; yielding GlcNAc-6-P
SJC1043_02141	0	1	cobB~~~~~~cobB_2~~~cobB_1	NAD-dependent lysine deacetylase and desuccinylase that specifically removes acetyl and succinyl groups on target proteins. Modulates the activities of several proteins which are inactive in their acylated form
SJC1043_02143	0	0	potD~~~potD_1	Required for the activity of the bacterial periplasmic transport system of putrescine
SJC1043_02144	0	0	ydcV_2~~~ydcV~~~~~~ydcV_1~~~ydcV_3	Binding-protein-dependent transport system inner membrane component
SJC1043_02145	0	0	potB	Binding-protein-dependent transport system inner membrane component
SJC1043_02146	0	0	potA_2~~~potA~~~potA_3~~~potA_4	Part of the ABC transporter complex PotABCD involved in spermidine putrescine import. Responsible for energy coupling to the transport system
SJC1043_02152	0	0	roxA~~~roxA_2~~~roxA_1	A domain family that is part of the cupin metalloenzyme superfamily.
SJC1043_02153	1	2	phoQ~~~phoQ_1~~~phoQ_2	PhoQ Sensor
SJC1043_02154	0	0	phoP_2~~~phoP_1~~~phoP_3~~~phoP	NA
SJC1043_02156	1	1	yurK~~~~~~yvoA_1~~~yegW_2~~~yvoA_2~~~frlR~~~yegW_1	UTRA
SJC1043_02157	0	1	gabR_1~~~gabR_3~~~gabR_2~~~gabR_5~~~gabR_4	helix_turn_helix gluconate operon transcriptional repressor
SJC1043_02158	0	0	group_7068	Acetyltransferase (GNAT) family
SJC1043_02159	1	1	group_6777	Acetyltransferase (GNAT) domain
SJC1043_02160	0	0	purB~~~purB_2~~~purB_3~~~purB_1	Belongs to the lyase 1 family. Adenylosuccinate lyase subfamily
SJC1043_02161	0	0	hflD_1~~~hflD~~~hflD_2	High frequency lysogenization protein HflD homolog
SJC1043_02162	1	1	group_25656	Responsible for the low-affinity transport of potassium into the cell; with the
SJC1043_02163	2	1	mnmA~~~~~~mnmA_1~~~mnmA_2	Catalyzes the 2-thiolation of uridine at the wobble position (U34) of tRNA(Lys); tRNA(Glu) and tRNA(Gln); leading to the formation of s(2)U34; the first step of tRNA-mnm(5)s(2)U34 synthesis. Sulfur is provided by IscS; via a sulfur-relay system. Binds ATP and its substrate tRNAs
SJC1043_02164	0	0	nudJ	Belongs to the Nudix hydrolase family. NudJ subfamily
SJC1043_02165	2	3	group_6099	4-amino-4-deoxy-alpha-L-arabinopyranosyl undecaprenyl phosphate biosynthetic process
SJC1043_02166	2	0	rluE~~~rluE_1~~~rluE_2	Belongs to the pseudouridine synthase RsuA family
SJC1043_02168	4	4	group_27989	Universal stress protein family
SJC1043_02173	1	0	group_5401	NA
SJC1043_02176	0	0	ydiK_1~~~ydiK_2	AI-2E family transporter
SJC1043_02178	2	1	smvA_2~~~smvA_1	Uncharacterised MFS-type transporter YbfB
SJC1043_02179	0	0	group_1859	NA
SJC1043_02180	1	0	group_4195	Protein of unknown function (DUF2000)
SJC1043_02181	0	3	group_3863	Glutathione-dependent formaldehyde-activating enzyme
SJC1043_02182	0	0	group_5383	NA
SJC1043_02185	0	3	pipB2_1~~~pipB2~~~pipB2_3	Fluoroquinolone resistance protein
SJC1043_02190	1	2	uspA_3~~~uspA_1~~~uspA_4~~~uspA_2	Universal stress protein
SJC1043_02191	0	0	bacC_2~~~cpnA_1~~~bacC_1~~~cpnA~~~lvr_1~~~lvr_2~~~~~~bacC_3~~~fabG3	Enoyl-(Acyl carrier protein) reductase
SJC1043_02192	0	0	puuB_3~~~puuB_2~~~puuB_1	Catalyzes the formation of gamma-glutamyl-gamma-aminobutyraldehyde from gamma-glutamylputrescine
SJC1043_02193	0	0	puuC~~~puuC_1~~~puuC_2	Belongs to the aldehyde dehydrogenase family
SJC1043_02194	0	0	puuR_3~~~puuD~~~puuD_2~~~puuD_1~~~puuR_1~~~puuR_4~~~puuR_2	Regulates genes involved in putrescine degradation
SJC1043_02195	0	0	puuR_3~~~puuD~~~puuD_2~~~puuD_1~~~puuR_1~~~puuR_4~~~puuR_2	Regulates genes involved in putrescine degradation
SJC1043_02197	0	1	puuP_2~~~plaP_2~~~puuP~~~puuP_1~~~plaP_1	Putrescine importer PuuP
SJC1043_02198	1	1	yddG~~~yddG_2~~~yddG_1	Aromatic amino acid exporter
SJC1043_02199	1	1	group_10712	NA
SJC1043_02200	0	0	tsx	Nucleoside-specific channel-forming protein; Tsx
SJC1043_02201	2	3	group_11218	response to cobalt ion
SJC1043_02202	2	1	pheA2~~~~~~pheA2_1	Catalyzes the Claisen rearrangement of chorismate to prephenate
SJC1043_02203	1	1	dap~~~dap_2~~~dap_1	beta-lactamase
SJC1043_02204	1	1	group_10801	N-formylglutamate amidohydrolase
SJC1043_02205	0	1	hutI	Catalyzing the hydrolysis of 4-imidazolone-5-propionate to N-formimidoyl-L-glutamate; the third step in the histidine degradation pathway
SJC1043_02206	0	0	yvoA_2~~~~~~yvoA~~~yvoA_1~~~yvoA_3	GntR family
SJC1043_02208	1	1	atzA~~~ssnA	Catalyzes the deimination of N-formimino-L-glutamate to ammonia and N-formyl-L-glutamate
SJC1043_02213	0	1	proP_7~~~proP_9~~~proP_5~~~proP_2~~~proP_1~~~proP_3~~~proP_4~~~proP_6~~~kgtP_2	Major facilitator superfamily
SJC1043_02217	0	0	pckA_1~~~pckA_2~~~~~~pckA_3	Involved in the gluconeogenesis. Catalyzes the conversion of oxaloacetate (OAA) to phosphoenolpyruvate (PEP) through direct phosphoryl transfer between the nucleoside triphosphate and OAA
SJC1043_02218	0	0	cimH_2~~~cimH_1	2-hydroxycarboxylate transporter family
SJC1043_02220	4	1	prtA~~~~~~prtA_1~~~prtA_2~~~aprA	Metallo-peptidase family M12
SJC1043_02221	0	0	group_11210	NA
SJC1043_02222	0	1	group_11211	NA
SJC1043_02225	0	0	group_11212	ASCH
SJC1043_02226	2	1	group_11244	NA
SJC1043_02227	0	0	yebV	Protein of unknown function (DUF1480)
SJC1043_02228	0	0	group_4148	Spore coat
SJC1043_02229	0	1	caf1A~~~yehB~~~fimD_1~~~caf1A_1~~~fimD_3~~~fimD_2	Outer membrane usher protein
SJC1043_02230	0	0	group_3805	Pili and flagellar-assembly chaperone; PapD N-terminal domain
SJC1043_02232	0	0	group_4149	Spore coat
SJC1043_02235	0	0	rsmF~~~rsmF_1~~~rsmF_2	Specifically methylates the cytosine at position 1407 (m5C1407) of 16S rRNA
SJC1043_02236	1	1	group_6670	MlaD protein
SJC1043_02237	2	2	yebS~~~yebS_1~~~yebS_2~~~~~~yebS_3	membrane
SJC1043_02238	1	0	msrC	GAF domain
SJC1043_02239	2	0	proQ~~~proQ_1~~~~~~proQ_2	RNA chaperone with significant RNA binding; RNA strand exchange and RNA duplexing activities. May regulate ProP activity through an RNA-based; post-transcriptional mechanism
SJC1043_02240	0	0	prc~~~prc_4~~~prc_1~~~prc_3~~~prc_2	Belongs to the peptidase S41A family
SJC1043_02247	0	0	htpX~~~htpX_1~~~htpX_2	Belongs to the peptidase M48B family
SJC1043_02248	2	2	ribZ_1~~~ribZ_2~~~stp_3~~~ribZ~~~stp_2~~~stp_4~~~stp_6~~~stp_7~~~stp_1~~~stp_5~~~ribZ_3	NA
SJC1043_02249	1	2	kdgR_2~~~kdgR_3~~~kdgR_1~~~kdgR	Transcriptional regulator
SJC1043_02250	0	0	phnV_2	2-aminoethylphosphonate ABC transport system; membrane component PhnV
SJC1043_02251	0	0	phnU~~~~~~potH_2~~~potH_1	Binding-protein-dependent transport system inner membrane component
SJC1043_02252	3	4	phnT~~~~~~phnT_1~~~phnT_2~~~potA_3~~~potA_2~~~potA_1	TOBE domain
SJC1043_02254	0	0	phnR~~~yvoA_1~~~yvoA_2~~~yegW_2~~~phnR_1	UTRA domain
SJC1043_02255	0	1	phnW~~~~~~phnW_2~~~phnW_1	Belongs to the class-V pyridoxal-phosphate-dependent aminotransferase family. PhnW subfamily
SJC1043_02256	0	0	phnX~~~phnX_1	Belongs to the HAD-like hydrolase superfamily. PhnX family
SJC1043_02257	2	3	tcyP~~~~~~tcyP_1~~~tcyP_2	Belongs to the dicarboxylate amino acid cation symporter (DAACS) (TC 2.A.23) family
SJC1043_02258	0	0	ydjM_1~~~ydjM_2~~~ydjM	LexA-binding; inner membrane-associated putative hydrolase
SJC1043_02259	1	1	hxpB~~~yniC~~~hxpB_2~~~hxpB_1	catalyzes the dephosphorylation of 2-deoxyglucose 6-phosphate; mannose 6-phosphate and p-nitrophenyl phosphate
SJC1043_02261	0	0	group_7525	YniB-like protein
SJC1043_02262	1	1	group_7528	Fructosamine kinase
SJC1043_02263	1	0	mntB_2~~~mntB_1~~~mntB_3	ABC 3 transport family
SJC1043_02264	0	1	mntB_1~~~mntB_2~~~mntB_3~~~mntB_4	ABC 3 transport family
SJC1043_02265	0	0	znuC_2~~~modC~~~ecfA1~~~~~~ecfA3~~~skfE~~~ecfA1_1~~~znuC_3	ABC transporter
SJC1043_02266	0	0	yfeA~~~~~~yfeA_2~~~yfeA_1	Belongs to the bacterial solute-binding protein 9 family
SJC1043_02267	0	0	group_7249	Endoribonuclease GhoS
SJC1043_02268	1	2	emtA_2~~~emtA_1~~~emtA_3	Lytic transglycosylase
SJC1043_02269	0	0	group_7046	Gluconate 2-dehydrogenase
SJC1043_02270	0	0	group_6762	GMC oxidoreductase
SJC1043_02271	0	0	group_6691	Cytochrome C oxidase; cbb3-type; subunit III
SJC1043_02273	0	0	sdaC_1~~~~~~sdaC_2~~~sdaC_3	amino acid
SJC1043_02274	3	3	group_6168	Periplasmic binding protein
SJC1043_02275	0	2	marC_2~~~marC_1	UPF0056 membrane protein
SJC1043_02277	1	0	group_8873	NA
SJC1043_02281	0	1	thrS~~~thrS_2~~~thrS_1	Catalyzes the attachment of threonine to tRNA(Thr) in a two-step reaction L-threonine is first activated by ATP to form Thr-AMP and then transferred to the acceptor end of tRNA(Thr)
SJC1043_02282	0	0	infC	Belongs to the IF-3 family
SJC1043_02283	0	1	rpmI	Belongs to the bacterial ribosomal protein bL35 family
SJC1043_02284	0	0	rplT	Binds directly to 23S ribosomal RNA and is necessary for the in vitro assembly process of the 50S ribosomal subunit. It is not involved in the protein synthesizing functions of that subunit
SJC1043_02286	0	0	pheS~~~pheS_2~~~pheS_1	Belongs to the class-II aminoacyl-tRNA synthetase family. Phe-tRNA synthetase alpha subunit type 1 subfamily
SJC1043_02287	0	0	pheT~~~pheT_1~~~pheT_2	Belongs to the phenylalanyl-tRNA synthetase beta subunit family. Type 1 subfamily
SJC1043_02288	0	0	ihfA	This protein is one of the two subunits of integration host factor; a specific DNA-binding protein that functions in genetic recombination as well as in transcriptional and translational control
SJC1043_02290	0	0	group_5706	Protein of unknown function (DUF2502)
SJC1043_02291	2	0	btuC	Part of the ABC transporter complex BtuCDF involved in vitamin B12 import. Involved in the translocation of the substrate across the membrane
SJC1043_02292	0	0	btuE~~~bsaA_2~~~bsaA_1	Non-specific peroxidase that can use thioredoxin or glutathione as a reducing agent
SJC1043_02293	1	1	btuD~~~btuD_2~~~btuD_1	Part of the ABC transporter complex BtuCDF involved in vitamin B12 import. Responsible for energy coupling to the transport system
SJC1043_02294	0	0	arnB~~~arnB_1~~~arnB_2~~~arnB_3	Catalyzes the conversion of UDP-4-keto-arabinose (UDP- Ara4O) to UDP-4-amino-4-deoxy-L-arabinose (UDP-L-Ara4N). The modified arabinose is attached to lipid A and is required for resistance to polymyxin and cationic antimicrobial peptides
SJC1043_02295	0	0	arnC	Catalyzes the transfer of 4-deoxy-4-formamido-L- arabinose from UDP to undecaprenyl phosphate. The modified arabinose is attached to lipid A and is required for resistance to polymyxin and cationic antimicrobial peptides
SJC1043_02297	0	0	arnD	Catalyzes the deformylation of 4-deoxy-4-formamido-L- arabinose-phosphoundecaprenol to 4-amino-4-deoxy-L-arabinose- phosphoundecaprenol. The modified arabinose is attached to lipid A and is required for resistance to polymyxin and cationic antimicrobial peptides
SJC1043_02298	0	2	arnT_1~~~arnT~~~arnT_2	Catalyzes the transfer of the L-Ara4N moiety of the glycolipid undecaprenyl phosphate-alpha-L-Ara4N to lipid A. The modified arabinose is attached to lipid A and is required for resistance to polymyxin and cationic antimicrobial peptides
SJC1043_02299	0	1	arnE	Translocates 4-amino-4-deoxy-L-arabinose- phosphoundecaprenol (alpha-L-Ara4N-phosphoundecaprenol) from the cytoplasmic to the periplasmic side of the inner membrane
SJC1043_02300	0	0	arnF	Translocates 4-amino-4-deoxy-L-arabinose- phosphoundecaprenol (alpha-L-Ara4N-phosphoundecaprenol) from the cytoplasmic to the periplasmic side of the inner membrane
SJC1043_02301	0	0	mepS_1~~~spr_2~~~spr_1	NlpC/P60 family
SJC1043_02302	0	0	lplA~~~lplA_1~~~lplA_2	Catalyzes both the ATP-dependent activation of exogenously supplied lipoate to lipoyl-AMP and the transfer of the activated lipoyl onto the lipoyl domains of lipoate-dependent enzymes
SJC1043_02303	2	4	ydiV~~~cdgR~~~ydiV_1~~~cdgR_2~~~cdgR_1~~~~~~ydiV_2	Diguanylate phosphodiesterase
SJC1043_02304	1	4	ydiV~~~cdgR~~~ydiV_1~~~cdgR_2~~~cdgR_1~~~~~~ydiV_2	Diguanylate phosphodiesterase
SJC1043_02306	0	1	group_7799	Belongs to the UPF0061 (SELO) family
SJC1043_02307	1	1	hmuV_1~~~hmuV_2~~~hmuV~~~hmuV_3	Part of the ABC transporter complex HmuTUV involved in hemin import. Responsible for energy coupling to the transport system
SJC1043_02308	0	0	hmuU_2~~~yfhA~~~hmuU_1~~~hmuU~~~fecD~~~~~~hmuU_3~~~yfhA_2	Belongs to the binding-protein-dependent transport system permease family. FecCD subfamily
SJC1043_02309	0	0	hmuT~~~hmuT_1~~~hmuT_2	Hemin ABC transporter substrate-binding protein
SJC1043_02310	0	0	hemS~~~hemS_2~~~hemS_1	Haem utilisation ChuX/HutX
SJC1043_02311	3	3	hemR~~~hemR_3~~~hemR_2~~~hemR_1~~~hxuC~~~hxuC_2~~~~~~hxuC_1	TonB dependent receptor
SJC1043_02312	0	1	group_7990	Hemin uptake protein
SJC1043_02313	0	0	gpx1~~~bsaA_1~~~~~~bsaA_2	Belongs to the glutathione peroxidase family
SJC1043_02314	2	1	aroH~~~aroG_1~~~aroG_2~~~aroH_2~~~aroH_1	Stereospecific condensation of phosphoenolpyruvate (PEP) and D-erythrose-4-phosphate (E4P) giving rise to 3-deoxy-D- arabino-heptulosonate-7-phosphate (DAHP)
SJC1043_02315	0	1	ydiA~~~ppsR~~~ppsR_2~~~ppsR_1~~~ydiA_1~~~ydiA_2	Bifunctional serine threonine kinase and phosphorylase involved in the regulation of the phosphoenolpyruvate synthase (PEPS) by catalyzing its phosphorylation dephosphorylation
SJC1043_02316	0	1	ppsA_3~~~ppsA~~~~~~ppsA_1~~~ppsA_2	Catalyzes the phosphorylation of pyruvate to phosphoenolpyruvate
SJC1043_02318	1	1	ydiK~~~~~~ydiK_2~~~ydiK_1	ydiK promoter presents a PurR sequence; suggesting that its expression is purine-regulated
SJC1043_02319	0	0	group_8228	FAD linked oxidases; C-terminal domain
SJC1043_02320	0	0	menI~~~ydiI	Catalyzes the hydrolysis of 1;4-dihydroxy-2-naphthoyl- CoA (DHNA-CoA) to 1;4-dihydroxy-2-naphthoate (DHNA)
SJC1043_02321	0	0	group_8227	NA
SJC1043_02322	0	0	sufA	Belongs to the HesB IscA family
SJC1043_02323	0	0	sufB~~~sufB_3~~~sufB_2~~~sufB_1	With SufCD activates cysteine desulfurase SufS
SJC1043_02324	0	0	sufC~~~sufC_1~~~sufC_2	the SufBCD complex stimulates the cysteine desulfurase SufS in conjunction with SufE
SJC1043_02325	0	0	sufD~~~sufD_1~~~sufD_2	Uncharacterized protein family (UPF0051)
SJC1043_02326	2	2	sufS_1~~~sufS~~~sufS_2~~~sufS_3	Cysteine desulfurases mobilize the sulfur from L- cysteine to yield L-alanine; an essential step in sulfur metabolism for biosynthesis of a variety of sulfur-containing biomolecules. Component of the suf operon; which is activated and required under specific conditions such as oxidative stress and iron limitation. Acts as a potent selenocysteine lyase in vitro; that mobilizes selenium from L-sele…
SJC1043_02327	0	0	sufE	Participates in cysteine desulfuration mediated by SufS. Cysteine desulfuration mobilizes sulfur from L-cysteine to yield L-alanine and constitutes an essential step in sulfur metabolism for biosynthesis of a variety of sulfur-containing biomolecules. Functions as a sulfur acceptor for SufS; by mediating the direct transfer of the sulfur atom from the S-sulfanylcysteine of SufS; an intermediate p…
SJC1043_02328	1	1	ycfS~~~ynhG~~~~~~ycfS_1~~~ycfS_2	L;D-transpeptidase catalytic domain
SJC1043_02329	0	0	lpp	interacts with peptidoglycan to maintain the integrity of the cell envelope
SJC1043_02330	0	0	pykF~~~pykF_1	Pyruvate kinase
SJC1043_02331	3	2	group_942	Cupin 2; conserved barrel domain protein
SJC1043_02335	2	0	mdtK_2~~~mdtK_1~~~mdtK	Multidrug efflux pump that functions probably as a Na( ) drug antiporter
SJC1043_02336	0	0	ribC~~~ribE	Riboflavin synthase
SJC1043_02337	0	0	group_7204	Peptidase inhibitor I78 family
SJC1043_02338	1	1	cfa_1~~~cfa_2~~~cfa_3	Catalyzes the transfer of a methylene group from S-adenosyl-L-methionine to the cis double bond of an unsaturated fatty acid chain resulting in the replacement of the double bond with a methylene bridge
SJC1043_02339	4	4	ydhC_1~~~ydhC_2~~~ydhC~~~ydhC_3~~~ydhC_4	Major facilitator Superfamily
SJC1043_02340	4	5	yahB_3~~~~~~allS_3~~~allS_7~~~allS_4~~~allS_1~~~yahB_1~~~yahB~~~allS_6~~~allS_5~~~yhaJ_3	Transcriptional regulator
SJC1043_02341	0	0	purR~~~purR_2~~~purR_1~~~purR_4	Is the main repressor of the genes involved in the de novo synthesis of purine nucleotides; regulating purB; purC; purEK; purF; purHD; purL; purMN and guaBA expression. PurR is allosterically activated to bind its cognate DNA by binding the purine corepressors; hypoxanthine or guanine; thereby effecting transcription repression
SJC1043_02343	0	0	sodB	Destroys radicals which are normally produced within the cells and which are toxic to biological systems
SJC1043_02344	0	1	mepH~~~yafL	NlpC/P60 family
SJC1043_02345	0	0	grxD	Belongs to the glutaredoxin family. Monothiol subfamily
SJC1043_02347	0	0	gloA_2~~~gloA~~~gloA_1	catalyzes the formation of S-lactoylglutathione from methylglyoxal and glutathione
SJC1043_02348	0	0	nemA~~~nemA_4~~~nemA_1~~~nemA_2	catalyzes the formation of N-ethylsuccinimide from N-ethylmaleimide
SJC1043_02349	0	1	nemR~~~nemR_2~~~nemR_1	Represses nemA which is involved in degradation of N-ethylmaleimide
SJC1043_02350	1	2	eptA~~~~~~eptA_1	Hydrolase
SJC1043_02351	0	0	group_8215	3-beta hydroxysteroid dehydrogenase
SJC1043_02352	0	2	dmlR_13~~~dmlR_10~~~~~~dmlR_16~~~dmlR_39~~~dmlR_11~~~dmlR_12~~~dmlR_14~~~dmlR_43~~~dmlR_41~~~dmlR_6~~~dmlR_17~~~dmlR_4~~~dmlR_28~~~dmlR_15~~~cmpR_2~~~dmlR_7~~~dmlR_9	Transcriptional regulator
SJC1043_02353	1	1	group_7141	Protein of unknown function (DUF1289)
SJC1043_02354	1	1	ydhF~~~ydhF_1~~~ydhF_2	Aldo/keto reductase family
SJC1043_02355	1	0	group_3712	Haemolysin-type calcium-binding repeat (2 copies)
SJC1043_02356	0	0	sodC~~~~~~sodC1~~~sodC_1~~~sodC_2	Destroys radicals which are normally produced within the cells and which are toxic to biological systems
SJC1043_02357	0	0	aaeB_1~~~aaeB_3~~~aaeB_2	Fusaric acid resistance protein
SJC1043_02358	1	0	aaeA_2~~~yibH_2~~~yibH_6~~~aaeA_1~~~yibH_1~~~yibH_3~~~yibH_5~~~aaeA_3~~~yibH_4~~~aaeA_4	Belongs to the membrane fusion protein (MFP) (TC 8.A.1) family
SJC1043_02360	0	2	slyA~~~slyA_1~~~slyA_2	Transcription regulator that can specifically activate or repress expression of target genes
SJC1043_02361	0	0	slyB~~~slyB_2	Membrane
SJC1043_02362	1	1	anmK~~~anmK_1~~~anmK_2	Catalyzes the specific phosphorylation of 1;6-anhydro-N- acetylmuramic acid (anhMurNAc) with the simultaneous cleavage of the 1;6-anhydro ring; generating MurNAc-6-P. Is required for the utilization of anhMurNAc either imported from the medium or derived from its own cell wall murein; and thus plays a role in cell wall recycling
SJC1043_02363	0	0	mliC	Membrane-bound lysozyme-inhibitor of c-type lysozyme
SJC1043_02364	0	0	pdxH	Catalyzes the oxidation of either pyridoxine 5'- phosphate (PNP) or pyridoxamine 5'-phosphate (PMP) into pyridoxal 5'-phosphate (PLP)
SJC1043_02365	1	1	tyrS~~~tyrS_2~~~tyrS_1	Catalyzes the attachment of tyrosine to tRNA(Tyr) in a two-step reaction tyrosine is first activated by ATP to form Tyr- AMP and then transferred to the acceptor end of tRNA(Tyr)
SJC1043_02366	0	1	pdxY~~~~~~pdxY_2~~~pdxY_1	Pyridoxal kinase involved in the salvage pathway of pyridoxal 5'-phosphate (PLP). Catalyzes the phosphorylation of pyridoxal to PLP
SJC1043_02367	1	0	gstB_4~~~gstB_1~~~gstB_2~~~gstB_3~~~gstA~~~gstB_5	Belongs to the GST superfamily
SJC1043_02368	0	0	dapA_2~~~dapA_1~~~dapA_4~~~dapA_3	Catalyzes the condensation of (S)-aspartate-beta- semialdehyde (S)-ASA and pyruvate to 4-hydroxy- tetrahydrodipicolinate (HTPA)
SJC1043_02370	0	0	group_8168	YjbD family (DUF3811)
SJC1043_02371	2	3	yedJ~~~~~~yedJ_1~~~yedJ_2	Metal dependent phosphohydrolases with conserved 'HD' motif.
SJC1043_02372	0	0	group_3637	SnoaL-like domain
SJC1043_02373	0	0	group_8200	NA
SJC1043_02374	0	1	group_8195	SnoaL-like domain
SJC1043_02375	4	3	yabJ_2~~~tdcF_2~~~tdcF_1~~~amnD_2~~~amnD_1~~~amnD~~~yabJ_1~~~tdcF~~~amnD_3	endoribonuclease L-PSP
SJC1043_02376	0	0	group_8192	Aminoglycoside/hydroxyurea antibiotic resistance kinase
SJC1043_02377	0	0	group_8193	Protein of unknown function (DUF861)
SJC1043_02379	0	0	ydcO~~~ydcO_1~~~ydcO_2	membrane
SJC1043_02380	1	0	sutR_3~~~sutR_1~~~puuR_2~~~puuR_3~~~sutR_2~~~~~~puuR_4~~~puuR_5~~~puuR_1~~~sutR_4	Helix-turn-helix domain
SJC1043_02381	1	0	group_8199	Prolyl oligopeptidase
SJC1043_02383	0	0	dtpA_1~~~dtpA_2~~~dtpA~~~dtpA_3	Proton-dependent permease that transports di- and tripeptides
SJC1043_02385	0	0	nth	DNA repair enzyme that has both DNA N-glycosylase activity and AP-lyase activity. The DNA N-glycosylase activity releases various damaged pyrimidines from DNA by cleaving the N- glycosidic bond; leaving an AP (apurinic apyrimidinic) site. The AP-lyase activity cleaves the phosphodiester bond 3' to the AP site by a beta-elimination; leaving a 3'-terminal unsaturated sugar and a product with a term…
SJC1043_02386	0	2	rsxE~~~rnfE	Part of a membrane complex involved in electron transport
SJC1043_02387	0	0	rsxG	Part of a membrane complex involved in electron transport
SJC1043_02388	0	0	rsxD~~~nqrB_1~~~nqrB_2	Part of a membrane complex involved in electron transport
SJC1043_02389	1	2	rob_1~~~rob_3~~~rob_4~~~rob_5~~~rob_2~~~~~~rob_6	AraC family transcriptional regulator
SJC1043_02390	5	1	rsxC~~~rnfC	Part of a membrane complex involved in electron transport
SJC1043_02391	0	0	rsxB~~~rnfB	Part of a membrane complex involved in electron transport
SJC1043_02392	0	1	rnfA~~~rsxA~~~rsxA_1~~~rsxA_2	Part of a membrane complex involved in electron transport
SJC1043_02393	0	0	ydgK	Protein of unknown function (DUF2569)
SJC1043_02394	2	1	ydgJ~~~ydgJ_1~~~ydgJ_2~~~ydgJ_3	Oxidoreductase
SJC1043_02395	0	0	group_8217	SBF-like CPA transporter family (DUF4137)
SJC1043_02396	0	0	group_8219	adenosine
SJC1043_02399	0	0	group_4772	nUDIX hydrolase
SJC1043_02400	0	0	malY~~~malY_1~~~malY_2	also acts a a negative regulator for the mal regulon but interacting with the transcriptional activator MalT
SJC1043_02401	1	1	ptsG_4~~~malX~~~ptsG_1~~~ptsG_2~~~ptsG_3~~~ptsG_6~~~ptsG_5~~~malX_2~~~malX_1	catalyzes the phosphorylation of maltose and glucose concomitant with their translocation across the cell membrane
SJC1043_02402	1	0	ccpA_2~~~malI~~~~~~degA_2~~~degA_3~~~ccpA_1~~~degA_1~~~malI_2~~~malI_1~~~degA	Transcriptional regulator
SJC1043_02403	0	0	ampR_1~~~ampR_2~~~ampR	LysR substrate binding domain
SJC1043_02404	0	0	ampC~~~ampC_2~~~ampC_1	beta-lactamase
SJC1043_02410	5	6	group_22019	NA
SJC1043_02411	0	0	fumC	Involved in the TCA cycle. Catalyzes the stereospecific interconversion of fumarate to L-malate
SJC1043_02414	0	0	niaR	DNA-binding protein
SJC1043_02415	2	0	ehpR~~~ehpR_3~~~ehpR_2	Glyoxalase/Bleomycin resistance protein/Dioxygenase superfamily
SJC1043_02416	0	1	tus	Trans-acting protein required for termination of DNA replication. Binds to DNA replication terminator sequences (terA to terF) to prevent the passage of replication forks. The termination efficiency will be affected by the affinity of this protein for the terminator sequence
SJC1043_02417	0	2	nagZ_2~~~nagZ_1~~~ybbD	Glycosyl hydrolase family 3 N terminal domain
SJC1043_02418	1	2	group_22173	Glycosyl hydrolase-like 10
SJC1043_02419	3	5	ynfM_4~~~ynfM~~~ynfM_1~~~ynfM_2	Major facilitator Superfamily
SJC1043_02420	0	2	benM_3~~~benM_2~~~benM_1~~~benM_4~~~hcaR_1~~~hcaR_4~~~hcaR_3	Transcriptional regulator
SJC1043_02421	0	2	mlc_2~~~mlc~~~mlc_1~~~mlc_3	Mlc; controls the expression of genes involved in the phosphotransferase and phosphoenolpyruvate systems; regulates genes involved in the uptake of sugars
SJC1043_02422	1	1	bioD1_1~~~bioD1_2	Catalyzes a mechanistically unusual reaction; the ATP- dependent insertion of CO2 between the N7 and N8 nitrogen atoms of 7;8-diaminopelargonic acid (DAPA) to form an ureido ring
SJC1043_02423	3	4	group_26030	Protein of unknown function (DUF2938)
SJC1043_02424	0	1	soxR_2~~~cueR_2~~~cueR_1~~~soxR_1~~~cueR_3	helix_turn_helix; mercury resistance
SJC1043_02425	1	0	clcB~~~clcB_2~~~clcB_1	Probably acts as an electrical shunt for an outwardly- directed proton pump that is linked to amino acid decarboxylation; as part of the extreme acid resistance (XAR) response
SJC1043_02426	1	2	proV_2~~~~~~proV_1~~~osmV	ATPases associated with a variety of cellular activities
SJC1043_02427	1	0	bmr3_2~~~bmr3_1~~~~~~bmr3_3~~~bmr3	drug resistance transporter
SJC1043_02428	0	0	ynfD	Protein of unknown function (DUF1161)
SJC1043_02429	1	0	ynfB	Belongs to the UPF0482 family
SJC1043_02430	0	0	ynfA	UPF0060 membrane protein
SJC1043_02432	1	1	group_10972	Acetyltransferase (GNAT) domain
SJC1043_02433	0	1	fecA_1~~~fecA_2~~~fecA_4~~~fecA_3	TonB dependent receptor
SJC1043_02434	0	1	fecI~~~fecI_3~~~~~~fecR~~~fecR_2~~~fecI_1~~~fecI_2~~~fecR_1~~~fecR_3	ECF sigma factor
SJC1043_02459	0	0	iorA_2~~~iorA_1~~~iorA	[2Fe-2S] binding domain
SJC1043_02460	0	0	fdhC_3~~~~~~fdhC~~~fdhC_4~~~fdhC_1	Cytochrome C oxidase; cbb3-type; subunit III
SJC1043_02463	0	1	oxdD~~~oxdC	Oxalate decarboxylase
SJC1043_02464	0	0	benM_3~~~~~~benM_2~~~benM_1~~~benM_6	Transcriptional regulator
SJC1043_02465	1	0	chrA1~~~srpC	Chromate transporter
SJC1043_02466	0	0	srpC	Chromate transporter
SJC1043_02467	0	0	inh_2~~~inh_1~~~inh_3	Protease inhibitor Inh
SJC1043_02468	0	0	prtC~~~prtC_2~~~prtC_1~~~prtB	Zinc-dependent metalloprotease
SJC1043_02470	0	0	yyaP~~~yyaP_1~~~yyaP_2	RibD C-terminal domain
SJC1043_02471	0	0	hsaD~~~~~~dhmA	Alpha beta hydrolase
SJC1043_02472	0	0	group_11322	Pfam:DUF1795
SJC1043_02487	0	0	phzF~~~phzF_1~~~~~~phzF_2	Phenazine biosynthesis protein PhzF
SJC1043_02488	0	0	group_7643	Multidrug DMT transporter permease
SJC1043_02489	2	3	rhaS_3~~~btr_1~~~~~~rhaS_2~~~rhaS~~~tetD_1~~~tetD~~~rhaS_1~~~rhaS_4~~~rhaS_5	AraC family transcriptional regulator
SJC1043_02490	1	1	rhaS_3~~~btr_1~~~~~~rhaS_2~~~rhaS~~~tetD_1~~~tetD~~~rhaS_1~~~rhaS_4~~~rhaS_5	AraC family transcriptional regulator
SJC1043_02492	2	0	group_7743	MoaF N-terminal domain
SJC1043_02493	0	0	group_7838	SnoaL-like polyketide cyclase
SJC1043_02494	1	0	yjhB_1~~~tetA_2~~~~~~tetA~~~tetA_1	Major facilitator Superfamily
SJC1043_02495	0	0	group_2777	Transcriptional regulator
SJC1043_02496	0	0	group_8048	Family of unknown function
SJC1043_02497	1	0	mrdA_3~~~~~~mrdA_4~~~mrdA_5~~~ftsI_1~~~ftsI_4~~~ftsI_2~~~ftsI_3~~~mrdA_1~~~mrdA_2	Catalyzes cross-linking of the peptidoglycan cell wall
SJC1043_02498	0	0	ftsI_2~~~ftsI_3~~~~~~ftsI_1~~~ftsI_4	Catalyzes cross-linking of the peptidoglycan cell wall at the division septum
SJC1043_02503	7	9	tsr_1~~~tsr_3~~~tsr_4~~~tsr_2~~~tar_2~~~~~~tar~~~tsr_5	Methyl-accepting chemotaxis-like domains (chemotaxis sensory transducer).
SJC1043_02504	0	0	group_8104	Glycine zipper 2TM domain
SJC1043_02505	8	9	group_2996	Domain of unknown function (DUF427)
SJC1043_02506	1	1	ywnA	Transcriptional regulator
SJC1043_02507	0	0	acrZ_1~~~acrZ_2~~~ybhT_1~~~ybhT_2	AcrA-AcrB-AcrZ-TolC is a drug efflux protein complex with a broad substrate specificity. This protein binds to AcrB and is required for efflux of some but not all substrates; suggesting it may influence the specificity of drug export
SJC1043_02512	0	0	glpR_6~~~glcR_3~~~glpR_2~~~glpR_3	Transcriptional regulator
SJC1043_02513	1	0	ydgJ_4~~~ydgJ_2~~~ydgJ_1~~~~~~ydgJ_3	Oxidoreductase
SJC1043_02514	3	4	ribZ_2~~~stp_2~~~ribZ_1~~~stp_5~~~stp_1~~~stp_3~~~stp_4~~~norB~~~hsrA_4~~~hsrA_3~~~hsrA_2~~~ribZ_3	Transmembrane secretion effector
SJC1043_02516	0	0	group_8799	Glyoxalase/Bleomycin resistance protein/Dioxygenase superfamily
SJC1043_02519	0	0	group_9246	copG family
SJC1043_02520	1	1	group_9271	Spermidine synthase
SJC1043_02521	2	1	fabZ_1~~~fabZ_2	dehydratase
SJC1043_02522	1	0	group_9396	UPF0114 protein
SJC1043_02525	1	0	group_9418	Rdx family
SJC1043_02530	1	2	adhA~~~adhP~~~adhA_2~~~adhA_1	alcohol dehydrogenase
SJC1043_02531	1	2	aldB_1~~~aldB_2~~~aldB~~~ald1	Belongs to the aldehyde dehydrogenase family
SJC1043_02532	1	0	acoR~~~acoR_2~~~acoR_1	ATPase AAA
SJC1043_02533	0	1	fliY_1~~~fliY_4~~~~~~fliY_3~~~fliY_2	Bacterial periplasmic substrate-binding proteins
SJC1043_02535	0	0	gmr_1~~~~~~gmr_2~~~dosP~~~pdeR_2	Diguanylate cyclase
SJC1043_02537	0	0	ptrA_1~~~ptrA_2	Insulinase (Peptidase family M16)
SJC1043_02542	2	2	group_11260	Zn-dependent dipeptidase; microsomal dipeptidase
SJC1043_02543	4	6	pcpR~~~pcpR_1~~~syrM1_1~~~syrM1_2~~~nodD2_2~~~pcpR_3~~~nodD2_1~~~nodD2_3~~~nodD2~~~pcpR_2	Transcriptional regulator
SJC1043_02545	0	0	ddc_2~~~ddc_1~~~ddc	decarboxylase
SJC1043_02546	0	0	group_11247	Belongs to the class-III pyridoxal-phosphate-dependent aminotransferase family
SJC1043_02547	1	2	group_10188	NADH:flavin oxidoreductase / NADH oxidase family
SJC1043_02548	0	1	merR1~~~merR1_2	transcriptional regulator; MerR family
SJC1043_02591	0	1	group_11093	Membrane
SJC1043_02592	0	0	group_11085	COG2133 Glucose sorbosone dehydrogenases
SJC1043_02594	8	5	group_11073	Protein of unknown function (DUF2946)
SJC1043_02595	0	2	cirA_2~~~cirA_1~~~fepA_1	TonB dependent receptor
SJC1043_02600	2	1	ywrO_2~~~ywrO_1~~~ywrO_3	Flavodoxin-like fold
SJC1043_02602	0	0	dauR_2~~~dauR_3~~~dauR_1	YheO-like PAS domain
SJC1043_02604	0	0	gdhA_1	Belongs to the Glu Leu Phe Val dehydrogenases family
SJC1043_02606	0	0	yfkM~~~yfkM_2~~~~~~yraA~~~yhbO	Intracellular protease
SJC1043_02607	0	0	group_11084	Protein of unknown function (DUF1493)
SJC1043_02609	0	0	aguA	Porphyromonas-type peptidyl-arginine deiminase
SJC1043_02610	0	2	gcvA_2~~~gcvA_6~~~gcvA_8~~~gcvA_3~~~gcvA_5~~~gcvA_4~~~gcvA_1~~~gcvA_7	LysR substrate binding domain
SJC1043_02611	0	0	ggt_2~~~ggt_1	Gamma-glutamyltranspeptidase
SJC1043_02615	0	0	group_11117	Domain of Unknown Function with PDB structure (DUF3857)
SJC1043_02616	1	1	sutR_4~~~sutR_3~~~sinR_1~~~sinR~~~sutR_2	Cro/C1-type HTH DNA-binding domain
SJC1043_02617	4	3	group_11119	EamA-like transporter family
SJC1043_02619	0	1	drgA	Nitroreductase family
SJC1043_02624	1	1	ybbH_3~~~ybbH_2~~~ybbH_1~~~~~~glvR	Helix-turn-helix domain; rpiR family
SJC1043_02625	0	0	group_11154	Belongs to the glycosyl hydrolase 1 family
SJC1043_02628	1	1	group_11166	3-demethylubiquinone-9 3-methyltransferase
SJC1043_02629	1	1	group_11168	Protein of unknown function (DUF1428)
SJC1043_02630	2	2	ycdT_1~~~~~~ycdT_2~~~pleD~~~ydaM_1~~~ycdT_3~~~pleD_1	Diguanylate cyclase
SJC1043_02634	0	2	group_2554	NA
SJC1043_02635	1	3	kefA_1~~~kefA_2~~~~~~mscK_2	Mechanosensitive ion channel
SJC1043_02636	8	9	yheS_1~~~yheS_2~~~~~~yheS_3	ABC transporter
SJC1043_02637	1	3	yheS_1~~~yheS_2~~~~~~yheS_3	ABC transporter
SJC1043_02638	0	2	fieF_1~~~~~~suhB_1~~~suhB_2	Belongs to the cation diffusion facilitator (CDF) transporter (TC 2.A.4) family
SJC1043_02639	0	1	fieF_1~~~~~~suhB_1~~~suhB_2	Belongs to the cation diffusion facilitator (CDF) transporter (TC 2.A.4) family
SJC1043_02640	1	3	group_8186	NA
SJC1043_02641	0	0	group_8181	NA
SJC1043_02642	2	2	group_8180	Divalent cation transporter
SJC1043_02644	0	0	oppA_1~~~oppA_3~~~mppA_1~~~oppA_4~~~oppA_5	Bacterial extracellular solute-binding proteins; family 5 Middle
SJC1043_02648	2	0	tap_2~~~tap_1~~~caeA	TAP-like protein
SJC1043_02649	0	1	group_8149	Bacterial protein of unknown function (DUF883)
SJC1043_02650	0	0	fusA_1~~~fusA_2~~~fusA_4~~~fusA_3	Catalyzes the GTP-dependent ribosomal translocation step during translation elongation. During this step; the ribosome changes from the pre-translocational (PRE) to the post- translocational (POST) state as the newly formed A-site-bound peptidyl-tRNA and P-site-bound deacylated tRNA move to the P and E sites; respectively. Catalyzes the coordinated movement of the two tRNA molecules; the mRNA and…
SJC1043_02651	0	3	ytfF_2~~~ytfF_1~~~ytfF	EamA-like transporter family
SJC1043_02652	0	0	adaA~~~btr_1~~~~~~adaA_1~~~btr_2	AraC-like ligand binding domain
SJC1043_02653	1	0	gabD_2~~~gabD_1~~~gabD_4~~~gabD_3~~~~~~araE~~~araE_2~~~araE_1	Aldehyde dehydrogenase
SJC1043_02657	0	0	comR_3~~~comR_2~~~comR_1	Bacterial regulatory proteins; tetR family
SJC1043_02672	0	1	group_7851	helix_turn_helix; Arsenical Resistance Operon Repressor
SJC1043_02673	0	0	group_7811	Activator of Hsp90 ATPase homolog 1-like protein
SJC1043_02674	3	3	zntB_1~~~~~~zntB_2	transporter
SJC1043_02679	0	0	luxA_1~~~~~~limB_1~~~limB_2	Luciferase-like monooxygenase
SJC1043_02680	0	0	ydcR_1~~~ptsJ~~~ydcR_2~~~~~~ptsJ_1~~~ptsJ_2	helix_turn_helix gluconate operon transcriptional repressor
SJC1043_02681	0	0	group_7411	NA
SJC1043_02682	2	2	guaA_1~~~guaA_3	Glutamine amidotransferase class-I
SJC1043_02683	0	0	pdxK~~~pdxK_2~~~pdxK_1	Belongs to the pyridoxine kinase family
SJC1043_02684	1	4	ycgR~~~ycgR_2~~~ycgR_1	Acts as a flagellar brake; regulating swimming and swarming in a bis-(3'-5') cyclic diguanylic acid (c-di-GMP)- dependent manner. Binds 1 c-di-GMP dimer per subunit. Increasing levels of c-di-GMP lead to decreased motility
SJC1043_02685	0	1	group_8209	N-formylglutamate amidohydrolase
SJC1043_02686	1	3	group_8207	Acyltransferase
SJC1043_02695	1	1	agaS	SIS domain
SJC1043_02696	0	0	gatY_1~~~gatY	in enteric bacteria there are two D-tagatose 1;6-bisphosphate-specific aldolases KbaY (also called AgaY); involved in catabolism of N-acetyl-galactosamine and D-galactosamine; and GatY which is part of the galactitol catabolism pathway
SJC1043_02697	0	0	group_23105	NA
SJC1043_02698	1	0	ogt_2~~~ogt_1~~~ogt	Involved in the cellular defense against the biological effects of O6-methylguanine (O6-MeG) and O4-methylthymine (O4-MeT) in DNA. Repairs the methylated nucleobase in DNA by stoichiometrically transferring the methyl group to a cysteine residue in the enzyme. This is a suicide reaction the enzyme is irreversibly inactivated
SJC1043_02700	0	0	fnr	Global transcription factor that controls the expression of over 100 target genes in response to anoxia
SJC1043_02701	2	1	uspE_2~~~uspE_1~~~uspE	Universal stress protein
SJC1043_02702	2	1	pntB~~~pntB_1~~~pntB_2	The transhydrogenation between NADH and NADP is coupled to respiration and ATP hydrolysis and functions as a proton pump across the membrane
SJC1043_02703	0	0	pntA	The transhydrogenation between NADH and NADP is coupled to respiration and ATP hydrolysis and functions as a proton pump across the membrane
SJC1043_02704	0	1	ydgH_1~~~ydgH_2~~~~~~ydgH	Protein of unknown function (DUF1471)
SJC1043_02706	1	0	group_8169	Amino acid permease
SJC1043_02707	1	0	group_8169	Amino acid permease
SJC1043_02709	0	0	group_8158	NA
SJC1043_02710	1	1	folM~~~folM_2~~~folM_1	reductase
SJC1043_02711	0	0	group_8148	Response regulator in two-component regulatory system with RstB
SJC1043_02712	0	1	rstB~~~rstB_2~~~rstB_1	PhoQ Sensor
SJC1043_02713	0	0	ypwA	Broad specificity carboxypetidase that releases amino acids sequentially from the C-terminus; including neutral; aromatic; polar and basic residues
SJC1043_02714	1	1	rdmC~~~catD_2~~~~~~rdmC_1~~~catD~~~catD_1	Alpha beta hydrolase
SJC1043_02715	1	0	group_8128	NA
SJC1043_02716	0	0	blaSE	Trypsin-like serine protease
SJC1043_02719	0	0	group_8047	Involved in the post-transcriptional processing of the daa operon mRNA; which encodes proteins involved in fimbrial biogenesis of an enteropathogenic E. coli strain
SJC1043_02720	0	0	azoR~~~azoR_2~~~azoR_3~~~azoR_1	Catalyzes the reductive cleavage of azo bond in aromatic azo compounds to the corresponding amines. Requires NADH; but not NADPH; as an electron donor for its activity
SJC1043_02721	2	1	group_8008	Protein of unknown function (DUF1318)
SJC1043_02722	0	0	group_7964	YnbE-like lipoprotein
SJC1043_02723	0	1	group_7963	Dicarboxylate transport
SJC1043_02724	0	1	ldhA	Belongs to the D-isomer specific 2-hydroxyacid dehydrogenase family
SJC1043_02725	0	0	hslJ	META domain
SJC1043_02726	0	0	group_7836	Domain of unknown function (DUF333)
SJC1043_02727	0	0	emrE_1~~~emrE	Multidrug DMT transporter
SJC1043_02728	1	1	porA~~~nifJ_2~~~nifJ~~~nifJ_1~~~nifJ_3~~~~~~por_1	Oxidoreductase required for the transfer of electrons from pyruvate to flavodoxin
SJC1043_02730	0	1	ttcA~~~ttcA_2~~~ttcA_1	Catalyzes the ATP-dependent 2-thiolation of cytidine in position 32 of tRNA; to form 2-thiocytidine (s(2)C32). The sulfur atoms are provided by the cysteine cysteine desulfurase (IscS) system
SJC1043_02731	0	1	group_7737	Glyoxalase/Bleomycin resistance protein/Dioxygenase superfamily
SJC1043_02733	0	1	zntB_1~~~zntB_2~~~zntB	Mediates efflux of zinc ions
SJC1043_02734	2	3	group_27380	alpha beta
SJC1043_02736	0	0	mppA_2~~~mppA_1~~~mppA	Is involved in the transport of the murein peptide L-alanyl-gamma-D-glutamyl-meso-diaminopimelate
SJC1043_02737	0	0	group_7904	NA
SJC1043_02738	0	0	mpaA	Murein peptide amidase A
SJC1043_02739	0	0	ycjG	Belongs to the mandelate racemase muconate lactonizing enzyme family
SJC1043_02740	0	0	tpx~~~tpx_1~~~tpx_2	Thiol-specific peroxidase that catalyzes the reduction of hydrogen peroxide and organic hydroperoxides to water and alcohols; respectively. Plays a role in cell protection against oxidative stress by detoxifying peroxides
SJC1043_02741	0	0	tyrR~~~tyrR_1~~~tyrR_2	Regulates genes involved in the biosynthesis and transport of aromatic amino acids
SJC1043_02742	1	1	ycjF	UPF0283 membrane protein
SJC1043_02743	0	0	ycjX~~~~~~ycjX_1~~~ycjX_2~~~ycjX_3	YcjX-like family; DUF463
SJC1043_02744	0	0	pspD	Phage shock protein PspD (Phageshock_PspD)
SJC1043_02745	0	0	pspC	activates the psp operon in response to phage infection; exposure to ethanol or osmotic shock
SJC1043_02746	0	0	pspB	acts together with PspC to induce psp operon during infection with phage; exposure to ethanol or osmotic shock
SJC1043_02747	0	0	pspA~~~pspA_2~~~pspA_1	also acts as a negative transcriptional regulator of the phage shock protein (psp) operon(pspABCDE) by regulating the transcriptional activator PspF
SJC1043_02750	1	0	yciC~~~yjiA_2~~~~~~yjiA_1~~~yciC_1~~~yciC_2	Cobalamin synthesis protein cobW C-terminal domain
SJC1043_02751	1	0	yrdA_2~~~yrdA_1	Bacterial transferase hexapeptide (six repeats)
SJC1043_02752	0	0	folE2	Converts GTP to 7;8-dihydroneopterin triphosphate
SJC1043_02753	0	1	sapA~~~dppA_3~~~dppA_2~~~dppA_4~~~sapA_1~~~sapA_2	ABC transporter substrate-binding protein
SJC1043_02754	0	0	sapB~~~sapB_1~~~~~~sapB_2	Peptide ABC transporter permease
SJC1043_02755	0	0	sapC~~~sapC_2~~~sapC_1	Peptide ABC transporter permease
SJC1043_02757	0	0	sapF~~~gsiA_10~~~gsiA_6~~~gsiA_3~~~gsiA_4~~~gsiA_11	Peptide ABC transporter ATP-binding protein
SJC1043_02761	0	0	group_7456	protein conserved in bacteria
SJC1043_02762	1	1	oxyR_1~~~~~~cmpR~~~cmpR_3~~~oxyR_2~~~cysB_1~~~cysB_2~~~cmpR_2~~~cysL_2~~~oxyR_3~~~cmpR_1	Transcriptional regulator
SJC1043_02763	0	0	dacD	Belongs to the peptidase S11 family
SJC1043_02764	0	1	ydeP~~~fdhF_1~~~fdhF_2~~~fdhF_3~~~ydeP_1	Belongs to the prokaryotic molybdopterin-containing oxidoreductase family
SJC1043_02765	0	1	gltR_2~~~gltR_1~~~~~~gltR_3~~~gltR_4	LysR substrate binding domain
SJC1043_02766	0	1	gloA_1~~~gloA_2	Glyoxalase/Bleomycin resistance protein/Dioxygenase superfamily
SJC1043_02767	0	1	rnb~~~rnb_2~~~rnb_1	Involved in mRNA degradation. Hydrolyzes single-stranded polyribonucleotides processively in the 3' to 5' direction
SJC1043_02768	5	6	proP_1~~~proP_2~~~proP_3~~~proP_4~~~kgtP_2~~~proP_5	Sugar (and other) transporter
SJC1043_02769	1	4	yxeP_1~~~yxeP_2~~~hipO_2~~~hipO~~~hipO_1	amidohydrolase
SJC1043_02770	0	1	cstA~~~cstA_1~~~cstA_2	Carbon starvation protein
SJC1043_02775	0	1	kefA_1~~~kefA_2~~~~~~mscK_2	Mechanosensitive ion channel
SJC1043_02786	0	0	fsaA_1~~~fsaA~~~fsaB~~~fsaA_2	Transaldolase is important for the balance of metabolites in the pentose-phosphate pathway
SJC1043_02787	0	0	cutD_3~~~~~~hpdA_2~~~hpdA_1~~~hpdA~~~bssD~~~cutD~~~cutD_1	4Fe-4S single cluster domain
SJC1043_02788	2	3	csdB_1~~~csdB~~~hpdB~~~~~~cutC_2~~~cutC_3~~~cutC_1	Pyruvate formate lyase-like
SJC1043_02789	1	2	srlR_1~~~glpR_3~~~srlR_4~~~srlR~~~glpR_1~~~glpR_2~~~deoR_2~~~srlR_6~~~srlR_2~~~glpR_5	Transcriptional regulator
SJC1043_02790	1	1	osmB_2~~~osmB_1~~~osmB	Glycine zipper 2TM domain
SJC1043_02791	0	0	yciH	Translation initiation factor SUI1
SJC1043_02792	0	0	pyrF~~~pyrF_2~~~pyrF_1	Catalyzes the decarboxylation of orotidine 5'- monophosphate (OMP) to uridine 5'-monophosphate (UMP)
SJC1043_02793	0	0	bhsA_3~~~mcbA~~~~~~bhsA_1~~~bhsA_4~~~bhsA_2~~~bhsA_5~~~bhsA_7~~~bhsA_6	Protein of unknown function (DUF1471)
SJC1043_02794	0	0	group_8045	Arc-like DNA binding domain
SJC1043_02797	1	0	lapB~~~~~~lapB_2~~~lapB_1	Modulates cellular lipopolysaccharide (LPS) levels by regulating LpxC; which is involved in lipid A biosynthesis. May act by modulating the proteolytic activity of FtsH towards LpxC. May also coordinate assembly of proteins involved in LPS synthesis at the plasma membrane
SJC1043_02798	0	0	lapA~~~yciS	Involved in the assembly of lipopolysaccharide (LPS)
SJC1043_02799	0	0	pgpB~~~pgpB_2~~~pgpB_1	Acid phosphatase homologues
SJC1043_02800	1	1	ribA	Catalyzes the conversion of GTP to 2;5-diamino-6- ribosylamino-4(3H)-pyrimidinone 5'-phosphate (DARP); formate and pyrophosphate
SJC1043_02801	0	0	acnA_1~~~acnA~~~acnA_2~~~acnA_3	Catalyzes the isomerization of citrate to isocitrate via cis-aconitate
SJC1043_02804	0	0	cysB	in Escherichia coli this protein regulates cysteine biosynthesis by controlling expression of the cys regulon
SJC1043_02806	1	0	topA_1~~~topA_2	Releases the supercoiling and torsional tension of DNA; which is introduced during the DNA replication and transcription; by transiently cleaving and rejoining one strand of the DNA duplex. Introduces a single-strand break via transesterification at a target site in duplex DNA. The scissile phosphodiester is attacked by the catalytic tyrosine of the enzyme; resulting in the formation of a DNA-(5'…
SJC1043_02807	2	2	yciN	Protein of unknown function (DUF2498)
SJC1043_02808	1	0	sohB~~~sohB_1	peptidase
SJC1043_02809	0	0	yciK~~~~~~yciK_1	reductase
SJC1043_02810	0	0	btuR~~~btuR_2~~~btuR_1	Required for both de novo synthesis of the corrin ring for the assimilation of exogenous corrinoids. Participates in the adenosylation of a variety of incomplete and complete corrinoids
SJC1043_02811	1	1	rluB	Belongs to the pseudouridine synthase RsuA family
SJC1043_02812	0	0	hod	alpha/beta hydrolase fold
SJC1043_02813	1	0	group_7731	NA
SJC1043_02814	2	0	yciO	Belongs to the SUA5 family
SJC1043_02815	0	1	yciV	S-adenosylmethionine tRNA ribosyltransferase
SJC1043_02817	0	0	trpE	With component II; the glutamine amidotransferase; catalyzes the formation of anthranilate from chorismate and glutamine
SJC1043_02818	1	1	trpG	Anthranilate synthase
SJC1043_02819	0	0	trpGD~~~trpD~~~trpD_2	Catalyzes the transfer of the phosphoribosyl group of 5- phosphorylribose-1-pyrophosphate (PRPP) to anthranilate to yield N-(5'-phosphoribosyl)-anthranilate (PRA)
SJC1043_02820	0	0	trpC_2~~~trpC~~~trpC_1	Belongs to the TrpC family
SJC1043_02821	0	0	trpB~~~trpB_1~~~trpB_2	The beta subunit is responsible for the synthesis of L- tryptophan from indole and L-serine
SJC1043_02822	0	0	trpA~~~trpA_3~~~trpA_1~~~trpA_4	The alpha subunit is responsible for the aldol cleavage of indoleglycerol phosphate to indole and glyceraldehyde 3- phosphate
SJC1043_02823	0	0	osmY_2~~~osmY_1~~~~~~osmY_3	bacterial OsmY and nodulation domain
SJC1043_02824	0	0	ompW	Receptor for colicin S4
SJC1043_02825	0	1	group_7070	Putative zinc- or iron-chelating domain
SJC1043_02826	0	2	group_6893	UPF0259 membrane protein
SJC1043_02827	0	0	group_6819	Sulfate permease
SJC1043_02828	1	1	yciB	probably involved in intracellular septation
SJC1043_02829	0	0	group_4791	Acyl-CoA esterase
SJC1043_02830	0	1	tonB~~~~~~tonB_2~~~tonB_1	Interacts with outer membrane receptor proteins that carry out high-affinity binding and energy dependent uptake into the periplasmic space of specific substrates. It could act to transduce energy from the cytoplasmic membrane to specific energy- requiring processes in the outer membrane; resulting in the release into the periplasm of ligands bound by these outer membrane proteins
SJC1043_02831	0	0	queH	Catalyzes the conversion of epoxyqueuosine (oQ) to queuosine (Q); which is a hypermodified base found in the wobble positions of tRNA(Asp); tRNA(Asn); tRNA(His) and tRNA(Tyr)
SJC1043_02832	0	0	yciI	YciI from Haemophilus influenzae presents crystal structure similarity to a muconolactone isomerase; but does not seem to catalyze any of the
SJC1043_02834	0	1	ttgW	TetR family transcriptional regulator
SJC1043_02835	0	0	smvA~~~smvA_1~~~smvA_2	Major facilitator superfamily
SJC1043_02836	1	1	group_2040	Belongs to the Dps family
SJC1043_02837	0	0	clsA~~~cls~~~cls_2~~~clsA_1~~~clsA_2~~~cls_1	Catalyzes the reversible phosphatidyl group transfer from one phosphatidylglycerol molecule to another to form cardiolipin (CL) (diphosphatidylglycerol) and glycerol
SJC1043_02838	0	0	yciU	Belongs to the UPF0263 family
SJC1043_02839	0	0	oppF_2~~~gsiA_3~~~gsiA_2~~~dppD_2~~~gsiA_17	ABC transporter; ATP-binding protein
SJC1043_02840	0	0	oppD_2~~~gsiA_2~~~gsiA_1~~~oppD_1~~~gsiA_12~~~gsiA_6~~~gsiA_16~~~gsiA_9~~~gsiA_13~~~gsiA_5	Belongs to the ABC transporter superfamily
SJC1043_02841	0	0	oppC~~~oppC_1~~~oppC_2	With OppABDF is involved in the transport of oligopeptides of up to 5 amino acids into the cell
SJC1043_02842	0	0	oppB~~~oppB_2~~~oppB_1	Oligopeptide transporter permease
SJC1043_02843	1	0	oppA_1~~~oppA_2~~~oppA_3	Is involved in the transport of the murein peptide L-alanyl-gamma-D-glutamyl-meso-diaminopimelate
SJC1043_02844	0	0	oppA_2~~~oppA_1~~~oppA_4~~~~~~oppA_3	Bacterial extracellular solute-binding proteins; family 5 Middle
SJC1043_02845	1	1	marC_2	membrane
SJC1043_02846	0	1	adhE~~~adhE_4~~~adhE_5~~~adhE_6~~~adhE_1~~~adhE_3~~~adhE_2	NA
SJC1043_02847	0	0	tdk	thymidine kinase
SJC1043_02848	0	0	hns	Belongs to the histone-like protein H-NS family
SJC1043_02849	0	0	wbgU~~~rffG_1~~~rffG_2	Polysaccharide biosynthesis protein
SJC1043_02850	0	0	rkpK_2~~~rkpK_1~~~tuaD~~~rkpK	Belongs to the UDP-glucose GDP-mannose dehydrogenase family
SJC1043_02851	1	1	galU_1~~~galU_3~~~galU_2	Together with GalF subunit composes the UTP--glucose-1-phosphate uridylyltransferase; an enzyme that catalyzes the formation of UDP-glucose from UTP and alpha-D-glucose 1-phosphate
SJC1043_02852	1	1	rssB~~~hnr~~~rssB_2~~~rssB_1~~~rssB_3	Regulates the turnover of the sigma S factor (RpoS) by promoting its proteolysis in exponentially growing cells. Acts by binding and delivering RpoS to the ClpXP protease. RssB is not co- degraded with RpoS; but is released from the complex and can initiate a new cycle of RpoS recognition and degradation
SJC1043_02853	1	0	rssA_2~~~rssA~~~rssA_1	Patatin-like phospholipase
SJC1043_02854	0	0	ychJ	Belongs to the UPF0225 family
SJC1043_02855	0	0	purU~~~purU_2	Catalyzes the hydrolysis of 10-formyltetrahydrofolate (formyl-FH4) to formate and tetrahydrofolate (FH4)
SJC1043_02861	0	1	yvdD	Belongs to the LOG family
SJC1043_02862	0	0	xthA~~~nudG	exodeoxyribonuclease III
SJC1043_02863	0	1	nudG~~~~~~nudG_1	Belongs to the Nudix hydrolase family
SJC1043_02864	0	0	group_4103	NA
SJC1043_02865	0	0	topB~~~topB_2~~~topB_1~~~topB_3	Releases the supercoiling and torsional tension of DNA; which is introduced during the DNA replication and transcription; by transiently cleaving and rejoining one strand of the DNA duplex. Introduces a single-strand break via transesterification at a target site in duplex DNA. The scissile phosphodiester is attacked by the catalytic tyrosine of the enzyme; resulting in the formation of a DNA-(5'…
SJC1043_02866	2	0	selU~~~~~~selU_1~~~selU_2	Catalyzes the transfer of selenium from selenophosphate for conversion of 2-thiouridine to 2-selenouridine at the wobble position in tRNA
SJC1043_02867	0	0	selD~~~selD_1~~~selD_2~~~selD_3	Synthesizes selenophosphate from selenide and ATP
SJC1043_02868	0	0	ydjA	Nitroreductase family
SJC1043_02869	0	0	sppA~~~sppA_1~~~sppA_2	signal peptide peptidase
SJC1043_02870	1	0	ansA	Converts asparagine to aspartate and ammonia
SJC1043_02871	0	0	pncA~~~rutB~~~rutB_2~~~rutB_1	Isochorismatase family
SJC1043_02872	0	1	chiA1~~~chiA1_2	Belongs to the glycosyl hydrolase 18 family
SJC1043_02873	0	0	group_2984	Protein of unknown function (DUF1315)
SJC1043_02874	0	0	msrB~~~msrB_1~~~msrB_2	Belongs to the MsrB Met sulfoxide reductase family
SJC1043_02875	0	1	gapA	Belongs to the glyceraldehyde-3-phosphate dehydrogenase family
SJC1043_02876	1	1	yeaD~~~yeaD_1~~~~~~yeaD_2	Belongs to the glucose-6-phosphate 1-epimerase family
SJC1043_02877	0	5	mipA~~~~~~mipA_1~~~mipA_2	Scaffolding protein for the murein polymerase MrcB and the lytic transglycosylase MltA
SJC1043_02878	0	0	group_24786	serine threonine protein kinase
SJC1043_02879	0	0	group_27420	Belongs to the UPF0229 family
SJC1043_02883	0	0	group_790	NA
SJC1043_02884	0	1	ghoT	Toxin GhoT_OrtT
SJC1043_02886	2	1	group_24609	NA
SJC1043_02888	0	3	group_6246	NA
SJC1043_02889	1	1	group_9102	NA
SJC1043_02890	1	1	group_7592	3' exoribonuclease; RNase T-like
SJC1043_02891	0	2	mdtL~~~~~~mdtL_1~~~mdtL_2	Sugar (and other) transporter
SJC1043_02892	0	0	dadX~~~~~~dadX_2~~~dadX_1	Catalyzes the interconversion of L-alanine and D- alanine. May also act on other amino acids
SJC1043_02893	0	1	dadA~~~soxB~~~dadA_1~~~dadA_2~~~soxB_2	Oxidative deamination of D-amino acids
SJC1043_02895	0	0	zinT	ZinT (YodA) periplasmic lipocalin-like zinc-recruitment
SJC1043_02896	0	0	group_7593	SpoVR family
SJC1043_02897	3	1	fadR~~~fadR_1~~~fadR_2	Multifunctional regulator of fatty acid metabolism
SJC1043_02898	0	1	nhaB_2~~~nhaB~~~nhaB_1	) H( ) antiporter that extrudes sodium in exchange for external protons
SJC1043_02899	0	0	dsbB	Required for disulfide bond formation in some periplasmic proteins. Acts by oxidizing the DsbA protein
SJC1043_02901	0	0	group_7821	Belongs to the UPF0260 family
SJC1043_02902	0	0	ycgM~~~ycgM_1~~~ycgM_2	Fumarylacetoacetate (FAA) hydrolase family
SJC1043_02903	0	0	mltB_1~~~mltB_2	Transglycosylase SLT domain
SJC1043_02904	0	0	ycgL	YcgL domain-containing protein
SJC1043_02905	0	0	minC~~~minC_1~~~minC_2~~~minC_3	Cell division inhibitor that blocks the formation of polar Z ring septums. Rapidly oscillates between the poles of the cell to destabilize FtsZ filaments that have formed before they mature into polar Z rings. Prevents FtsZ polymerization
SJC1043_02906	0	1	minD~~~minD_2~~~minD_1	Belongs to the ParA family
SJC1043_02907	0	0	minE	Prevents the cell division inhibition by proteins MinC and MinD at internal division sites while permitting inhibition at polar sites. This ensures cell division at the proper site by restricting the formation of a division septum at the midpoint of the long axis of the cell
SJC1043_02908	0	0	rnd~~~rnd_1~~~rnd_2	Exonuclease involved in the 3' processing of various precursor tRNAs. Initiates hydrolysis at the 3'-terminus of an RNA molecule and releases 5'-mononucleotides
SJC1043_02909	0	0	fadD~~~fadD_2~~~fadD_1	Activates fatty acids by binding to coenzyme A
SJC1043_02910	0	1	slp	membrane
SJC1043_02911	0	0	tsaB~~~yeaZ	Glycoprotease family
SJC1043_02912	0	1	dinG_2~~~dinG_1~~~~~~dinG_4	helicase
SJC1043_02913	0	0	yabJ~~~amnD_1~~~amnD_2	endoribonuclease L-PSP
SJC1043_02914	0	0	mdtI	Catalyzes the excretion of spermidine
SJC1043_02915	0	0	mdtJ~~~~~~mdtJ_1	Catalyzes the excretion of spermidine
SJC1043_02917	0	0	zwf_2~~~zwf_1~~~zwf	Catalyzes the oxidation of glucose 6-phosphate to 6- phosphogluconolactone
SJC1043_02918	0	0	hexR~~~ybbH_1~~~~~~hexR_2~~~hexR_1~~~ybbH_3~~~ybbH_4~~~ybbH_2~~~hexR_3	Transcriptional regulator
SJC1043_02919	0	0	pykA_3~~~pykA_2~~~pykA~~~pykA_1	Pyruvate kinase
SJC1043_02920	2	0	slrP	NA
SJC1043_02921	0	0	lpxM~~~msbB	Catalyzes the transfer of myristate from myristoyl-acyl carrier protein (ACP) to Kdo(2)-(lauroyl)-lipid IV(A) to form Kdo(2)-lipid A
SJC1043_02922	0	0	mepM~~~lytM~~~mepM_1~~~mepM_2	peptidase
SJC1043_02923	1	0	znuA	Involved in transport of zinc(II) with ZnuA and C
SJC1043_02924	0	0	znuC~~~znuC_2	Part of the ABC transporter complex ZnuABC involved in zinc import. Responsible for energy coupling to the transport system
SJC1043_02925	0	1	znuB	Involved in transport of zinc(II) with ZnuA and C
SJC1043_02926	0	1	ruvB_2~~~ruvB_1~~~ruvB	The RuvA-RuvB complex in the presence of ATP renatures cruciform structure in supercoiled DNA with palindromic sequence; indicating that it may promote strand exchange reactions in homologous recombination. RuvAB is a helicase that mediates the Holliday junction migration by localized denaturation and reannealing
SJC1043_02927	0	0	ruvA_1~~~ruvA_2~~~ruvA	The RuvA-RuvB complex in the presence of ATP renatures cruciform structure in supercoiled DNA with palindromic sequence; indicating that it may promote strand exchange reactions in homologous recombination. RuvAB is a helicase that mediates the Holliday junction migration by localized denaturation and reannealing. RuvA stimulates; in the presence of DNA; the weak ATPase activity of RuvB
SJC1043_02928	0	0	ruvC	Nuclease that resolves Holliday junction intermediates in genetic recombination. Cleaves the cruciform structure in supercoiled DNA by nicking to strands with the same polarity at sites symmetrically opposed at the junction in the homologous arms and leaves a 5'-terminal phosphate and a 3'-terminal hydroxyl group
SJC1043_02929	0	0	yebC~~~yebC_1~~~yebC_2	Transcriptional regulatory protein
SJC1043_02930	0	0	nudB	Catalyzes the formation of dihydroneopterin phosphate from dihydroneopterin triphosphate
SJC1043_02931	0	0	aspS~~~aspS_1~~~aspS_2~~~aspS_3	Catalyzes the attachment of L-aspartate to tRNA(Asp) in a two-step reaction L-aspartate is first activated by ATP to form Asp-AMP and then transferred to the acceptor end of tRNA(Asp)
SJC1043_02932	0	0	yecD~~~yecD_1~~~yecD_2~~~yecD_4~~~yecD_3	Isochorismatase family
SJC1043_02933	1	1	yecE~~~yecE_2~~~yecE_1	Protein of unknown function DUF72
SJC1043_02934	0	0	yecN	MAPEG family
SJC1043_02935	0	0	cmoA~~~cmoA_1	Catalyzes the conversion of S-adenosyl-L-methionine (SAM) to carboxy-S-adenosyl-L-methionine (Cx-SAM)
SJC1043_02936	0	0	cmoB	Catalyzes carboxymethyl transfer from carboxy-S- adenosyl-L-methionine (Cx-SAM) to 5-hydroxyuridine (ho5U) to form 5-carboxymethoxyuridine (cmo5U) at position 34 in tRNAs
SJC1043_02937	2	2	fkpA_3~~~fkpA_1~~~fkpA_2	peptidylprolyl isomerase
SJC1043_02938	1	2	group_4824	NA
SJC1043_02939	0	0	cutC_2~~~cutC~~~cutC_1~~~cutC_3	Participates in the control of copper homeostasis
SJC1043_02940	1	1	patB_2~~~patB~~~patB_1~~~patB_3	Aminotransferase
SJC1043_02941	1	1	yecM~~~yecM_2~~~yecM_1	YecM protein
SJC1043_02943	0	0	argS~~~argS_2~~~argS_1	Arginyl-tRNA synthetase
SJC1043_02944	0	0	murJ~~~murJ_2~~~murJ_1	Involved in peptidoglycan biosynthesis. Transports lipid-linked peptidoglycan precursors from the inner to the outer leaflet of the cytoplasmic membrane
SJC1043_02945	2	2	mviM~~~yceM~~~yceM_2~~~yceM_1	Oxidoreductase family; NAD-binding Rossmann fold
SJC1043_02946	0	0	yceH~~~~~~yceH_1~~~yceH_2	Belongs to the UPF0502 family
SJC1043_02947	0	0	ydaF_1~~~~~~ydaF~~~ydaF_2~~~ydaF_3~~~ydaF_5	Acetyltransferase (GNAT) domain
SJC1043_02948	0	2	mdtH_2~~~mdtH~~~mdtH_1	Multidrug resistance protein MdtH
SJC1043_02949	0	0	group_7897	NA
SJC1043_02950	0	0	grxB~~~~~~grxB_2~~~grxB_1	Glutaredoxin
SJC1043_02951	1	0	ubiB_2~~~ubiB_1~~~ubiB_3~~~ubiB	ABC1 family
SJC1043_02952	0	1	yceB~~~yceB_2~~~yceB_1	Protein of unknown function (DUF1439)
SJC1043_02953	0	1	yebF	YebF-like protein
SJC1043_02954	0	0	yqfB	Belongs to the UPF0267 family
SJC1043_02955	1	0	group_4702	YebG protein
SJC1043_02958	0	0	purT_1~~~purT_2~~~purT	Involved in the de novo purine biosynthesis. Catalyzes the transfer of formate to 5-phospho-ribosyl-glycinamide (GAR); producing 5-phospho-ribosyl-N-formylglycinamide (FGAR). Formate is provided by PurU via hydrolysis of 10-formyl-tetrahydrofolate
SJC1043_02959	0	0	group_4542	Belongs to the UPF0181 family
SJC1043_02960	1	0	hyaD_1~~~hyaD_2~~~~~~hyaD~~~hyaD_3~~~kfoC_1~~~epsJ	glycosyl transferase
SJC1043_02961	0	2	pabB~~~pabB_1~~~pabB_2	catalyzes the formation of 4-amino-4-deoxychorismate from chorismate and L-glutamine
SJC1043_02962	0	0	group_4278	Belongs to the Nudix hydrolase family. PCD1 subfamily
SJC1043_02963	0	0	sdaA~~~sdaA_2~~~sdaA_1	NA
SJC1043_02964	0	0	pdeD~~~~~~ycgG_2~~~ycgG_1~~~ycgG_4~~~pdeD_2~~~pdeD_1	CSS motif domain associated with EAL
SJC1043_02965	0	1	group_3793	membrane
SJC1043_02966	1	1	manX~~~manX_2~~~manX_1~~~manX_4~~~manX_7~~~manX_3	catalyzes the phosphorylation of incoming sugar substrates concomitant with their translocation across the cell membrane
SJC1043_02967	0	0	manY~~~manY_3~~~~~~manY_2	the IIC domain forms the PTS system translocation channel and contains the specific substrate-binding site
SJC1043_02968	0	0	manZ_2~~~manZ_1~~~manZ_3~~~manZ_5~~~manZ	Hosphoenolpyruvate-dependent sugar phosphotransferase system catalyzes the phosphorylation of incoming sugar substrates concomitant with their translocation across the cell membrane
SJC1043_02969	0	1	yobD	UPF0266 membrane protein
SJC1043_03010	1	1	group_10184	Fatty acid desaturase
SJC1043_03011	0	0	desA3	Fatty acid desaturase
SJC1043_03012	0	0	group_9289	Fatty acid hydroxylase
SJC1043_03013	0	2	group_4830	PAP2 superfamily
SJC1043_03014	0	0	group_7875	coenzyme F390 synthetase
SJC1043_03015	1	0	aiiB~~~ahlD~~~aiiA	Metallo-beta-lactamase superfamily
SJC1043_03016	1	0	auaH~~~~~~oleD~~~oleD_1~~~auaH_1~~~auaH_2~~~oleD_2	NmrA-like family
SJC1043_03017	0	0	fabH_2~~~fabH_1~~~fabH_3	3-Oxoacyl-[acyl-carrier-protein (ACP)] synthase III
SJC1043_03018	0	0	narI~~~narI_1~~~narI_2	TIGRFAM respiratory nitrate reductase; gamma subunit
SJC1043_03019	0	0	narJ~~~narJ_2~~~narJ_1	TIGRFAM nitrate reductase molybdenum cofactor assembly chaperone
SJC1043_03020	0	0	narH~~~narH_2~~~narH_1	beta' subunit
SJC1043_03021	3	2	narG~~~narG_3~~~narG_2~~~narG_1	Belongs to the prokaryotic molybdopterin-containing oxidoreductase family
SJC1043_03023	0	1	tuaG~~~spsA_2~~~spsA~~~spsA_1	glycosyl transferase
SJC1043_03024	0	1	pglH~~~gtf1~~~tagE_1~~~tagE~~~tagE_2~~~bshA_2	glycosyl transferase
SJC1043_03025	0	0	kfoC_1~~~kfoC_3	glycosyl transferase
SJC1043_03028	2	0	group_9320	Polysaccharide biosynthesis protein
SJC1043_03029	1	0	wzc_2~~~wzc_1~~~~~~wzc_3~~~wzc	Tyrosine protein kinase
SJC1043_03030	0	0	group_8118	export protein
SJC1043_03031	0	1	wecA_1~~~wecA_2	Catalyzes the transfer of the GlcNAc-1-phosphate moiety from UDP-GlcNAc onto the carrier lipid undecaprenyl phosphate (C55-P); yielding GlcNAc-pyrophosphoryl-undecaprenyl (GlcNAc-PP- C55)
SJC1043_03033	2	3	gnu~~~~~~rmlB~~~galE_1~~~gnu_2~~~gnu_1	Male sterility protein
SJC1043_03035	2	2	narK~~~narK_2~~~narK_1	Major Facilitator Superfamily
SJC1043_03036	0	2	narX_1~~~narX_2~~~narX_3~~~narX	Histidine kinase
SJC1043_03037	0	2	narL_2~~~narL_1~~~narL~~~~~~narL_3	response regulator
SJC1043_03038	0	0	eae	Inverse autotransporter; beta-domain
SJC1043_03039	1	3	outO_1~~~outO	Belongs to the peptidase A24 family
SJC1043_03041	1	0	dppA_5~~~dppA_2~~~ddpA_3~~~dppA_3~~~ddpA_2~~~dppA_7~~~dppA_1~~~ddpA_1~~~ddpA_4~~~dppA_4	Bacterial extracellular solute-binding proteins; family 5 Middle
[truncated: 1,500 more rows]
