# Supplementary material for: Competitive behaviors in Serratia marcescens are coordinately regulated by a lifestyle switch frequently inactivated in the clinical environment
Source: Cell Host Microbe. Author manuscript; Available in PMC 2026 Mar 14. (PMC7618870; doi:10.1016/j.chom.2025.01.001)
Supplement: Supplementary Data S2 [file EMS212892-supplement-Supplementary_Data_S2.xlsx]

## Sheet: RNAseq data
gene	start	end	strand	contig	Prokka annotation	Curated annotation	FC.1043_vs_GM162	padj.1043_vs_GM162	baseMean.1043_vs_GM162	FC.GM161_vs_1051	padj.GM161_vs_1051	baseMean.GM161_vs_1051	FC.1043_vs_GM170	padj.1043_vs_GM170	baseMean.1043_vs_GM170	1043_1	1043_2	1043_3	1043_4	1051_1	1051_2	1051_3	1051_4	GM161_1	GM161_2	GM161_3	GM161_4	GM162_1	GM162_2	GM162_3	GM162_4	GM170_1	GM170_2	GM170_3	GM170_4
SJC1043_00001	70	1395	forward	SJC1043|SC|contig000001	dnaA		-0.11193	0.901127	863.125	-0.0107304	0.999958	655.414	-0.159545	0.829645	804.055	1344.5	538.5	505	655	1235	560.5	615	619.5	1424	459	340.5	430.5	1672.5	1067.5	624	828.5	1515	900	516.5	890
SJC1043_00002	1400	2500	forward	SJC1043|SC|contig000001	dnaN		0.239934	0.469772	676.334	-0.175316	0.891361	654.975	0.0630467	0.888447	656.135	1006.5	511.5	559	525	856	765.5	771	730.5	856	580	381.5	481.5	754.5	784.5	667	661.5	915	700	551.5	650
SJC1043_00003	2662	3747	forward	SJC1043|SC|contig000001	recF		-0.392796	0.182723	587.149	0.0201071	0.997652	587.026	-0.476074	0.0503536	555.761	607	363.5	344.5	457.5	970.5	595.5	578	521	1043	549	310	406.5	960.5	843.5	760	562	914.5	704	499.5	726
SJC1043_00004	3766	6180	forward	SJC1043|SC|contig000001	gyrB		-0.235197	0.408239	934.025	0.151787	0.974535	931.123	-0.336562	0.201419	889.133	1187	533.5	621.5	728.5	1465.5	899.5	901	769	1612	807	639	696.5	1499.5	1047.5	1294	908	1539.5	902	880.5	1057
SJC1043_00005	6305	7120	forward	SJC1043|SC|contig000001	yidA		-0.172574	0.638188	309.538	-0.0398738	0.995345	269.499	-0.318671	0.209472	299.658	359	203	232	226	477	228	324	233	396	257	169	182	410	415	438	275	445	349	333	319
SJC1043_00006	7146	8087	reverse	SJC1043|SC|contig000001	Hypothetical protein		-0.607956	0.0836213	204.768	0.0814382	0.993896	185.166	-0.686855	0.00568634	193.64	208.5	99	126	141	208	176.5	235.5	191.5	268.5	143	127	172	267.5	252	280.5	329.5	368	202	227	254
SJC1043_00007	8074	9042	reverse	SJC1043|SC|contig000001	tdcB_1		0.189634	0.703233	370.788	0.0392983	0.995345	332.708	0.150205	0.742783	344.074	623.5	236	265	320	368	308.5	444.5	357.5	394.5	248	269	308	419.5	318	451.5	413.5	432	314	304	374
SJC1043_00008	9532	10812	forward	SJC1043|SC|contig000001	Hypothetical protein		-0.0286218	0.952529	267.479	-0.0293957	0.997652	229.121	0.248211	0.506572	223.321	350	182	196	209	276	258	305	209	352	244	129	140	343	282	343	288	297	186	218	190
SJC1043_00009	10843	11190	reverse	SJC1043|SC|contig000001	Hypothetical protein		-0.159079	0.762554	517.376	-0.203366	0.968824	431.244	-0.148098	0.802356	472.163	466	389	405	390	608	614	490	368	371	400	351	286	724	711	699	431	564	572	508	491
SJC1043_00010	11500	11913	forward	SJC1043|SC|contig000001	ibpA		0.747824	0.564341	172.746	0.843614	0.64768	144.043	0.280064	0.916999	180.981	65	201	300	97	73	139	193	60	92	170	229	114	80	147	302	85	73	215	272	104
SJC1043_00011	12014	12442	forward	SJC1043|SC|contig000001	ibpB		0.516798	0.721341	136.324	0.939066	0.618279	118.418	0.239614	0.906152	135.896	41	118	235	102	52	141	126	42	66	125	197	115	61	162	221	83	58	173	179	101
SJC1043_00012	12610	14268	forward	SJC1043|SC|contig000001	Hypothetical protein		0.506167	0.393452	8402.08	-0.492123	0.815553	6389.06	0.5314	0.439773	7642.59	10615	6095	11709	5470	7366	6717	14663	5516	5271	5994	4633	2902	7346	8169	12353	5051	6184	5270	9006	5859
SJC1043_00013	14279	14659	reverse	SJC1043|SC|contig000001	Hypothetical protein		-0.345442	0.46171	155.543	-0.236244	0.878887	138.502	-0.387654	0.379088	144.825	126	96	124.5	118	182	136	204	155.5	157	105.5	84.5	120	181.5	205	226.5	190.5	187.5	160	165	193
SJC1043_00014	14659	14880	reverse	SJC1043|SC|contig000001	Hypothetical protein		0.198802	0.714146	463.8	-0.283605	0.933735	395.412	0.0651048	0.928052	443.887	815	307	364.5	334	489	313	694	477.5	386	394.5	232.5	279	423.5	482	563.5	518.5	571.5	384	387	552
SJC1043_00015	14955	16205	reverse	SJC1043|SC|contig000001	aspC_1		0.0594485	0.952529	108.427	0.0959308	0.995345	69.9885	0.349868	0.481588	90.7224	170	64	86	83	94	59	96	61	112	51	52	58	103	126	207	70	101	62	89	94
SJC1043_00016	16341	18404	reverse	SJC1043|SC|contig000001	malS		-0.949326	0.489337	83.3974	0.464277	0.953812	12.0175	-0.264723	0.889266	57.359	34	76	50	17	7	16	15	7	17	17	10	7	30	172	246	70	27	119	55	60
SJC1043_00017	18600	18752	forward	SJC1043|SC|contig000001	Hypothetical protein		0.506798	0.354107	2331.14	-0.301702	0.967821	1705.89	0.626053	0.193867	2064.46	5439	1639	2002	1333	3316	1158	2138	2068	3403	1414	706	744	2698	2539	2260	1552	2379	1632	1426	1700
SJC1043_00018	18754	19761	reverse	SJC1043|SC|contig000001	ghrB		0.393891	0.162606	248.156	-0.036744	0.995345	201.271	0.225883	0.449235	239.411	377.5	193.5	211	216	236	207	241	231	265	164	137	169	257	291	249	201	298.5	228	214	222.5
SJC1043_00019	19805	21073	reverse	SJC1043|SC|contig000001	rhmT_1		-0.85817	0.262633	62.9056	0.0157565	0.999018	42.6754	-0.285471	0.683751	45.6987	68.5	17.5	40	38	51	41	63	37	51	27	40	37	65	69	194	60	71.5	43	55	50.5
SJC1043_00020	21214	22182	reverse	SJC1043|SC|contig000001	ydjH_1		-0.223185	0.814138	47.798	-0.242433	0.967821	33.4253	-0.168982	0.824557	42.9025	49.5	34	27.5	41	40.5	39.5	46.5	35.67	37	22.5	28.5	23.5	50.5	47.5	106.5	40	63.5	44	49	39.5
SJC1043_00021	22187	22939	reverse	SJC1043|SC|contig000001	Hypothetical protein		0.0660364	0.946555	48.5339	-0.0322592	0.997652	35.0706	0.38531	0.508402	40.0896	52.5	29	42.5	49	44.5	37.5	29.5	47	62	21.5	20.5	29.5	53.5	40.5	75.5	51	51.5	29	33	38.5
SJC1043_00022	23106	24140	reverse	SJC1043|SC|contig000001	rbsR_1		-0.091201	0.882947	173.049	-0.0356863	0.995345	133.005	0.020972	0.980834	152.568	266	93	118	137	180	138	146	145	211	92	77	121	270	189	200	177	192	151	147	170
SJC1043_00023	24267	24929	reverse	SJC1043|SC|contig000001	yiaD		-0.309656	0.685768	42.4012	0.72419	0.239921	28.6249	-0.147093	0.878752	36.4599	53	25	32	25	26	17	30	25	54	27	26	27	66	35	69	50	62	27	30	51
SJC1043_00024	25182	25634	reverse	SJC1043|SC|contig000001	yjaB_1		-0.147795	0.843435	85.5171	-0.0857113	0.995345	89.4456	-0.302819	0.667925	82.9421	123.5	34.5	58.5	82.5	133.5	91	117.5	78	128	60	64.5	73	123	86	126	88.5	157	68	83	100.5
SJC1043_00025	25631	26197	reverse	SJC1043|SC|contig000001	tag		0.403599	0.34622	1225.63	-0.213494	0.9186	982.837	0.312168	0.61126	1154.06	2417.5	700.5	1082.5	1012.5	1450.5	832	1347.5	1171	1364	635	641.5	780	1588	1018	1185	1126.5	1735	711	1003	1109.5
SJC1043_00026	26394	28382	forward	SJC1043|SC|contig000001	lip-1		0.583893	0.079878	1835.94	0.146932	0.995345	1436.3	0.345342	0.301064	1802.54	2454	1611	1644	1893	796	1858	1849	1488	1270	1465	1232	1295	1455	1918	1541	1796	1654	1689	1709	1740
SJC1043_00027	29127	30044	forward	SJC1043|SC|contig000001	glyQ		0.42408	0.398482	289.573	-0.206308	0.967821	204.155	0.365323	0.503163	269.859	606	219.5	239	172	334.5	161.5	289	220	303	176	112	134	320	302.5	297.5	235	324.5	255	224	227.5
SJC1043_00028	30054	32123	forward	SJC1043|SC|contig000001	glyS		-0.277164	0.323794	376.268	-0.143413	0.981511	310.347	-0.162312	0.689569	330.016	443	254.5	224	278	336.5	447.5	345	319	391	233	224	238	531	494.5	505.5	392	522.5	364	314	332.5
SJC1043_00029	32432	33151	forward	SJC1043|SC|contig000001	Hypothetical protein		-0.0704318	0.920395	827.863	0.0599468	0.995345	616.193	-0.192042	0.685078	792.009	1187	568	542	605	814	662	682	573	924	492	378	576	1339	944	703	938	1348	841	614	952
SJC1043_00030	33692	35611	forward	SJC1043|SC|contig000001	mtlA		0.154972	0.730465	710.049	0.0894357	0.995345	584.399	0.0534127	0.928104	672.492	1034.5	474.5	521.5	645.5	801	472	625.5	665	804	423.5	370.5	638.5	955	633.5	742.5	781	1045	578	556.5	742.5
SJC1043_00031	35670	36815	forward	SJC1043|SC|contig000001	mtlD		0.26602	0.616148	183.154	0.0652939	0.995345	131.678	0.0871363	0.915338	178.052	192.5	143	180.5	164.5	128	134.5	163.5	147.5	136	99.5	99.5	144	173.5	180.5	261.5	160.5	172	179.5	202.5	179.5
SJC1043_00032	36823	37461	forward	SJC1043|SC|contig000001	mtlR		-0.0322354	0.964799	150.138	0.139435	0.977247	120.923	-0.207523	0.798349	146.828	188	96.5	129	110	135	127.5	144	110.5	139	110	101	106.5	153.5	166	254	137.5	127	155.5	211	166
SJC1043_00033	37458	38066	reverse	SJC1043|SC|contig000001	eamB_1		-0.937012	0.363782	27.2405	0.469279	0.967821	20.905	-0.424532	0.740482	20.1504	17	13	25	8	8	32	25	12	19	43	13	11	23	50	73	23	14	33	28	21
SJC1043_00034	38208	39674	forward	SJC1043|SC|contig000001	yjiR_1		-0.350539	0.660663	55.3789	-0.0837418	0.995345	38.0221	0.0294814	0.982305	44.199	53	37	50	27	26	46	57	44	42	40	32	19	62	65	109	55	52	53	46	37
SJC1043_00035	39748	40110	forward	SJC1043|SC|contig000001	yibL		0.0355974	0.926078	402.941	-0.0584462	0.995345	369.751	-0.10699	0.865005	388.306	536	275	306	327	533	377	430	374	589	316	215	268	489	462	548	364	493	339	496	401
SJC1043_00036	40122	40901	reverse	SJC1043|SC|contig000001	bioC_1		0.103064	0.873263	193.286	-0.112663	0.985157	150.775	0.0243552	0.980834	181.904	190	140	181	169	197	163	172	173	208	103	99	131	290	201	227	158	236	163	180	203
SJC1043_00037	41004	41675	reverse	SJC1043|SC|contig000001	yiiM		0.0942873	0.901983	97.276	0.284814	0.922294	84.3228	-0.0698132	0.928052	94.2575	152	60	62	91	101	84	91	70	168	58	51	84	152	105	90	93	155	94	84	95
SJC1043_00038	41807	42421	forward	SJC1043|SC|contig000001	Hypothetical protein		-0.38365	0.510985	79.8525	-0.196026	0.973144	49.1994	-0.0795845	0.920458	65.3577	90	48	48	59	62	60	50	63	72	30	31	40	91	86	164	84	95	63	76	58
SJC1043_00039	42454	44382	reverse	SJC1043|SC|contig000001	tar		2.21169	0.0181602	248.085	2.05348	0.294016	349.992	1.42123	0.463902	256.692	98	443	365	331	35	343	162	47	205	811	441	415	38	157	198	29	35	369	110	66
SJC1043_00040	44508	45128	reverse	SJC1043|SC|contig000001	sodA		-0.326056	0.801877	42.7142	0.44021	0.967821	38.6621	0.301719	0.842332	31.3024	75	19	23	28	74	16	35	30	121	15	20	34	72	19	103	36	78	18	10	27
SJC1043_00041	46128	46186	forward	SJC1043|SC|contig000001	Hypothetical protein		0.0318694	0.96543	82.2752	0.0373105	0.995345	76.047	-0.23932	0.633616	82.9929	105	52	78	58	108	81	93	60	101	73	54	57	95	104	108	73	125	91	73	105
SJC1043_00042	48606	49508	forward	SJC1043|SC|contig000001	fdoH		0.247598	0.568336	1044.57	-0.210881	0.933735	762.707	-0.093226	0.854153	1073.66	1553	710.5	892	891.5	948.5	965	1039.5	734	820	506	595	625	1259	1382	889	901	1280.5	1064	1257	1158.5
SJC1043_00043	49505	50140	forward	SJC1043|SC|contig000001	fdoI		0.467308	0.344565	866.239	-0.360281	0.892013	701.859	0.326358	0.558832	827.49	849	883.5	787	811	690.5	1152.5	703	910	576.5	658.5	452	491.5	685.5	1002	919	749.5	783	820.5	792.5	747.5
SJC1043_00044	50140	51069	forward	SJC1043|SC|contig000001	fdhE		0.0947317	0.856252	277.518	0.0135874	0.999018	265.274	-0.189881	0.638012	280.96	378	191	184	264.5	303	323.5	317.5	240	273.5	184.5	231	255.5	357.5	292	290	301.5	403.5	291.5	311.5	294
SJC1043_00045	51184	51834	forward	SJC1043|SC|contig000001	dcrB_1		0.0381045	0.952109	410.298	-0.0606963	0.995345	300.608	-0.0286892	0.978794	384.219	627.5	280	255.5	339.5	476	286.5	311.5	319.5	375	215	224.5	264	578	490.5	416	401	673.5	367	304.5	388.5
SJC1043_00046	51875	52480	forward	SJC1043|SC|contig000001	sspA_1		0.239252	0.677226	566.177	-0.163362	0.952962	413.437	0.336846	0.388684	503.061	901.5	394	333.5	588.5	592	496.5	505.5	383.5	458	351	263	349.5	849	583.5	508	489	598.5	456	391.5	498.5
SJC1043_00047	52549	53943	forward	SJC1043|SC|contig000001	selA_1		-0.355477	0.56833	181.542	0.265929	0.953812	149.386	0.0259516	0.980834	144.681	201	102	98	161.5	118.5	175	147	157.5	159.5	163.5	111.5	146.5	187	217.5	224	294.5	147.5	150	173.5	139
SJC1043_00048	53940	55781	forward	SJC1043|SC|contig000001	selB		-0.448222	0.239929	411.257	0.39631	0.819713	308.152	-0.17994	0.781018	339.924	357	245	242	350.5	233.5	386	328	234.5	351.5	381.5	245	274	522	490.5	590	579.5	418.5	409	417.5	303
SJC1043_00049	55864	56124	forward	SJC1043|SC|contig000001	Hypothetical protein		-0.0712067	0.900861	127.85	-0.124105	0.980569	132.325	-0.335627	0.515736	129.176	168.5	67.5	100.5	110.5	208.5	127.5	151	140	160	114.5	88	104	183.5	135	171.5	123.5	204	101	138.5	188
SJC1043_00050	56124	56399	forward	SJC1043|SC|contig000001	Hypothetical protein		-0.0708647	0.902404	179.955	0.0425719	0.996119	193.268	-0.315873	0.550307	180.633	190.5	101.5	145.5	171.5	236.5	214.5	261	152	179	164.5	176	168	206.5	217	240.5	191.5	254	171	249.5	186
SJC1043_00051	56411	57322	reverse	SJC1043|SC|contig000001	gcvA_1		-0.0831218	0.902356	108.729	0.0569424	0.995345	96.2289	-0.189099	0.734212	103.483	162	75	76	68	153	78	115	86	121	70	84	82	152	105	158	110	166	110	104	105
SJC1043_00052	57444	58070	forward	SJC1043|SC|contig000001	leuE_1		-0.978635	0.520302	17.1129	-0.263153	0.995345	7.79637	-0.0340683	NA	10.7476	14	10	9	7	18	4	7	11	17	4	3	5	13	11	76	11	9	14	12	11
SJC1043_00053	58124	59305	reverse	SJC1043|SC|contig000001	mdfA		0.168865	0.784537	123.799	-0.194709	0.957196	95.8539	0.000939383	0.999691	120.15	222	72	101	90	140	85	135	106	131	68	69	66	158	149	154	90	165	96	129	134
SJC1043_00054	59535	60581	forward	SJC1043|SC|contig000001	yiaH		-0.00469207	0.992125	324.375	-0.173602	0.933735	270.193	-0.0565955	0.934468	302.614	417	219	265	240	324	304	368	293	333	235	183	186	366	380	398	358	380	281	368	298
SJC1043_00055	60576	61499	reverse	SJC1043|SC|contig000001	Hypothetical protein		-0.556062	0.348947	37.5233	0.14027	0.995345	31.6147	0.0819298	0.936602	26.9913	35.5	20.5	25.5	24	41.5	30	35.5	27.5	35.5	39.5	25	19	45	46	58.5	56	36.5	26	26.5	26.5
SJC1043_00056	61502	62053	reverse	SJC1043|SC|contig000001	Hypothetical protein		-0.235548	0.855396	19.92	0.492304	0.859442	18.2763	-0.1426	0.901548	17.6902	24.5	12.5	13.5	15	21.5	14	15.5	16.5	21.5	19.5	21	13	21	23	46.5	13	23.5	21	16.5	19.5
SJC1043_00057	62154	63542	reverse	SJC1043|SC|contig000001	atzC		-1.15351	NA	15.3946	0.259855	0.988822	9.22924	0.429622	NA	7.54044	11	8	8	6	9	10	13	6	12	10	6	9	11	10	69	13	15	4	4	6
SJC1043_00058	63670	64524	reverse	SJC1043|SC|contig000001	cynR_1		0.27966	0.645134	103.689	-0.1468	0.977247	81.5068	0.294199	0.632389	94.3759	201	57	81	86	131	80	102	78	105	69	57	56	123	95	111	107	144	78	74	82
SJC1043_00059	64651	65850	forward	SJC1043|SC|contig000001	yeaN_1		-0.916761	0.174383	25.9788	0.0177055	0.999265	20.5187	-0.367138	0.710102	18.7935	33	10	13	11	33	17	26	18	30	19	11	18	43	32	59	28	40	22	15	19
SJC1043_00060	65926	67269	forward	SJC1043|SC|contig000001	Hypothetical protein		-0.722664	0.545307	30.7302	0.407887	0.933735	16.8293	0.155497	0.895895	20.2229	28	16	22	15	16	16	19	14	21	24	11	14	22	29	108	25	18	29	17	18
SJC1043_00062	67625	68830	forward	SJC1043|SC|contig000001	intS_1		-0.179277	0.755598	181.307	-0.0299857	0.997652	124.694	0.168687	0.799845	147.039	228	81	151	150	191	92	140	151	194	87	65	125	278	165	263	197	220	146	96	154
SJC1043_00063	68868	69956	reverse	SJC1043|SC|contig000001	Hypothetical protein		-0.0763557	0.925869	2750.58	0.0369435	0.995345	2114.74	-0.200114	0.718285	2635.33	3781.5	1494	2171.5	2194.5	2735.5	1707.5	2512.5	2483.5	3355.5	1622	1216	1973.5	4212	3234.5	1891	3570	4234.5	2990	1746.5	3551
SJC1043_00064	69940	70569	reverse	SJC1043|SC|contig000001	Hypothetical protein		0.49798	0.172758	3198.38	-0.0386975	0.995345	2378.62	0.607042	0.0823417	2841	6320.5	2044	3009.5	2499.5	3847.5	1678.5	2952.5	2582.5	3684.5	1958	1437	1859.5	3850	3361.5	2708	2454	2712.5	2065	1935.5	3074
SJC1043_00065	71030	72163	reverse	SJC1043|SC|contig000001	rcnA		-0.0252727	0.980731	132.551	0.0974882	0.995345	110.459	0.208081	0.808174	112.204	261	69.5	95.5	74.5	210	68	119.5	99	202	96	74	71	203.5	128	184	117	159	90.5	81	131.5
SJC1043_00066	72176	72445	reverse	SJC1043|SC|contig000001	csoR		-0.309781	0.781653	18.4084	0.254639	0.989406	11.6767	-0.187172	0.873103	16.0993	23	9.5	12.5	14.5	15	5	15.5	13	17	15	4	12	25.5	15	39	17	26	16.5	12	21.5
SJC1043_00067	72547	73845	reverse	SJC1043|SC|contig000001	Hypothetical protein		-0.239202	0.736944	73.6404	0.237914	0.95252	52.5042	-0.0333383	0.978176	62.7608	93	29	58	64	72	48	54	46	85	47	31	52	99	78	135	66	89	64	64	61
SJC1043_00068	74027	75004	forward	SJC1043|SC|contig000001	Hypothetical protein		0.37591	0.546773	118.337	-0.289462	0.88672	77.0879	0.623067	0.069914	100.802	156	113.5	104.5	85.5	87.5	78.5	112	102	95	45	55	61	95	95.5	177	111	109	75	69.5	91.5
SJC1043_00069	74958	76337	forward	SJC1043|SC|contig000001	Hypothetical protein		-0.0472707	0.944686	130.626	-0.0546197	0.995345	105.81	0.0216609	0.981953	116.951	160	70.5	122.5	101.5	126.5	107.5	124	124	98	86	78	106	153	138.5	200	130	149	104	123.5	125.5
SJC1043_00070	76368	77057	reverse	SJC1043|SC|contig000001	Hypothetical protein		0.261331	0.539952	111.15	-0.048368	0.995345	79.1687	0.446489	0.243759	96.2741	156	81.5	86	103.5	80.5	95.5	101.5	81	87.5	69.5	62	61	121	136	121	93	87.5	90.5	65	110
SJC1043_00071	77071	77808	reverse	SJC1043|SC|contig000001	Hypothetical protein		0.598394	0.447423	29.4852	0.103271	0.995345	19.3522	0.901881	0.0802974	25.0737	42	26.5	24	32.5	13.5	23.5	19.5	24	23.5	16.5	13	20	26	17	48	20	18.5	25.5	18	13
SJC1043_00072	78496	78729	reverse	SJC1043|SC|contig000001	Hypothetical protein		0.691172	0.291663	27.3091	0.233108	0.989406	14.6695	0.997064	0.0561748	23.2093	42	19	31	27	12	16	22	10	13	14	17	11	18	30	29	20	15	15	12	25
SJC1043_00073	78813	79838	reverse	SJC1043|SC|contig000001	Hypothetical protein		-0.742333	0.614157	24.4336	-0.504341	0.922485	17.8437	0.278498	0.80112	15.3933	27	6	18	16	20	15	24	33	16	7	18	11	16	17	94	21	17	15	13	16
SJC1043_00074	80113	80316	reverse	SJC1043|SC|contig000001	Hypothetical protein		-2.25802	NA	4.89763	-1.07527	NA	0.199324	2.47492	NA	0.898378	2	1	1	2	1	0	1	0	0	0	0	0	3	1	36	1	0	0	0	1
SJC1043_00075	80702	82003	forward	SJC1043|SC|contig000001	Hypothetical protein		0.121372	0.796315	142.794	0.222364	0.948282	108.633	0.0897744	0.88008	132.252	174	93	126	127	134	104	92	120	162	92	73	109	181	139	171	145	145	156	114	139
SJC1043_00076	82766	83569	forward	SJC1043|SC|contig000001	Hypothetical protein		-1.01221	0.522404	21.2764	0.514072	0.922485	10.3865	0.5166	NA	11.038	23	6	16	7	17	7	6	9	15	11	8	11	13	16	99	12	14	6	11	9
SJC1043_00077	84326	85147	forward	SJC1043|SC|contig000001	Hypothetical protein		-1.55276	NA	13.5764	-0.526035	NA	5.35567	0.440559	NA	5.5793	12	1	10	3	5	7	5	10	3	2	5	5	4	5	89	4	4	3	9	4
SJC1043_00078	85216	85686	forward	SJC1043|SC|contig000001	ykfG_1		-2.04042	NA	10.7492	-0.5245	NA	2.46053	0.361908	NA	3.46278	5.5	3	4.5	2.5	5.5	3	2.5	2	1	2.5	2.5	1.5	6	7	72	2	4	2.5	5	2.5
SJC1043_00079	85695	85916	forward	SJC1043|SC|contig000001	Hypothetical protein		-1.85758	NA	5.63812	0.528222	NA	3.73202	-0.716676	NA	3.02201	3.5	1	1.5	2.5	2.5	4	1.5	5	3	2.5	4.5	5.5	5	6	31	2.5	2	3.5	4	5.5
SJC1043_00080	85948	86313	forward	SJC1043|SC|contig000001	yeeU_1		-1.02304	NA	11.1533	-0.304784	0.989406	5.97936	0.112969	NA	6.52474	10	6	6	4	8	7	9	6	8	3	4	5	12	9	41	10.5	6	6	5	10
SJC1043_00081	86968	87237	forward	SJC1043|SC|contig000001	Hypothetical protein		0.385539	0.793895	23.3574	-0.180777	0.995345	18.3641	0.541986	0.428571	20.5518	35	12	24	24	15	21	34	17	8	24	16	10	10	15	57	15	22	16	18	17
SJC1043_00082	87363	88127	reverse	SJC1043|SC|contig000001	ycbX_1		0.578824	0.511043	40.0707	0.542271	0.598352	30.5985	0.276864	0.75563	40.1865	50.5	36.5	46.5	32	31.5	17.5	42	21.5	48.5	28.5	27.5	30.5	24	46	63	19	29	50.5	28	48.5
SJC1043_00083	88124	88816	reverse	SJC1043|SC|contig000001	Hypothetical protein		0.318065	0.74257	38.4973	0.631527	0.676587	20.6542	0.273473	0.80112	35.6886	39	35.5	42.5	26	17	20	15	19.5	28	26.5	10	27.5	25.5	39.5	60	33	38.5	53	15.5	34.5
SJC1043_00084	88818	89459	reverse	SJC1043|SC|contig000001	rhtB_1		0.617588	0.320346	83.7407	0.906946	0.0269735	56.1409	0.443076	0.639314	80.6571	99	90	83.5	68.5	42.5	41.5	47	44.5	87	86.5	42.5	53.5	55	97.5	106.5	50	56.5	136	39	63
SJC1043_00085	89462	90136	reverse	SJC1043|SC|contig000001	Hypothetical protein		1.05892	0.187329	53.2916	0.706665	0.471662	33.1257	0.67571	0.360548	53.6852	68	57.5	71.5	43.5	28	17	45.5	23.5	45	48.5	23	34.5	23	49	77	16	30	71.5	30.5	44
SJC1043_00086	90169	91200	reverse	SJC1043|SC|contig000001	strB1		0.402387	0.794415	38.0124	1.15968	0.10763	24.5144	-0.00682841	0.997605	39.7232	23	49	38	25.5	13	24.5	15.5	14.5	30.5	40.5	16	35	23	33	88.5	13.5	33.5	95	16.5	27
SJC1043_00087	91197	91826	reverse	SJC1043|SC|contig000001	ydfG_1		0.578859	0.586825	38.3712	1.06652	0.284913	22.0703	0.0399831	0.984207	41.5778	34.5	34.5	46	38.5	14	20.5	20	9.5	28	46.5	19	14	17.5	33	70	23.5	28.5	87	30.5	29
SJC1043_00088	91965	92651	reverse	SJC1043|SC|contig000001	Hypothetical protein		0.877643	0.149002	315.947	1.06116	0.0560312	214.652	0.312172	0.753663	338.265	291	412	345	273	111	194	188	125	252	366	220	183	261	397	214	165	236	471	310	259
SJC1043_00089	92870	93028	reverse	SJC1043|SC|contig000001	Hypothetical protein		-0.205969	0.856252	56.2038	0.61801	0.812414	47.4021	-0.657476	0.304103	61.4103	45	53	47	27	68	26	45	35	127	62	26	20	94	90	56	42	96	108	57	66
SJC1043_00090	93398	93910	forward	SJC1043|SC|contig000001	Hypothetical protein		0.330965	0.528125	264.236	-0.129598	0.995345	194.313	0.433639	0.283211	234.746	328	180	193.5	325	155	230	282.5	233	195	149.5	161.5	153	214	285.5	312	266	216	212.5	197.5	233
SJC1043_00091	93918	94655	forward	SJC1043|SC|contig000001	Hypothetical protein		0.291218	0.364704	256.89	0.000799935	0.999958	190.838	0.0201236	0.979458	257.069	360	206	190.5	238	184	212	261.5	196	221	137.5	141.5	190	279	291.5	264	236	327	254.5	243.5	284
SJC1043_00092	94830	95996	forward	SJC1043|SC|contig000001	ydhP_1		0.457422	0.285684	76.764	-0.00997367	0.999958	52.9844	0.47771	0.206593	69.9428	139	56	63	65	48	45	70	73	55	49	41	44	73	72	94	64	77	57	54	68
SJC1043_00093	96190	96426	forward	SJC1043|SC|contig000001	Hypothetical protein		0.331702	0.337929	205.202	0.161414	0.968824	168.846	0.157325	0.71583	198.634	330	141	159	193	172	151	231	165	213	138	130	168	217	229	198	197	234	226	169	189
SJC1043_00094	96478	97239	reverse	SJC1043|SC|contig000001	Hypothetical protein		1.63043	1.68127e-14	388.506	0.7812	0.0826935	199.431	1.17775	2.22093e-08	387.74	761	450	475	372	129	145	204	176	254	195	186	263	207	219	245	207	279	267	219	264
SJC1043_00095	97321	98184	reverse	SJC1043|SC|contig000001	gcvA_2		-0.309741	0.728158	33.2439	0.0307947	0.997652	20.689	0.445692	0.560784	23.4797	49	17	21	22	32	20	23	18	29	12	20	16	42	28	63	40	31	20	11	27
SJC1043_00096	98299	99057	forward	SJC1043|SC|contig000001	fabG_1		-0.762308	NA	14.955	-0.950503	0.60126	7.72668	0.321381	NA	9.06484	16	7	7	10	11	8	11	15	6	3	5	5	7	7	63	14	19	6	4	8
SJC1043_00097	99318	101180	forward	SJC1043|SC|contig000001	bglF		-1.77566	0.143777	18.8126	-0.827492	0.742007	8.49589	-0.566629	NA	9.78003	16	4	7	5	17	4	15	14	9	4.5	4	5.5	12.5	17	95.5	17	16	14	9	13
SJC1043_00098	101195	102598	forward	SJC1043|SC|contig000001	bglH		-2.13408	NA	15.9583	-0.178419	0.995345	8.44532	-0.771912	NA	7.34234	6	1	5	9	15	9	13	4	6	6.5	6	9.5	18.5	19	78.5	12	11	13	3	14
SJC1043_00099	102723	104120	forward	SJC1043|SC|contig000001	oprB		0.350977	0.539952	134.602	0.245062	0.930564	105.583	0.17591	0.752972	130.454	194	110	124	102	120	79	148	93	134	95	81	107	116	114	217	109	139	112	137	138
SJC1043_00100	104121	104606	reverse	SJC1043|SC|contig000001	spoT_1		-0.267052	0.739095	192.272	0.359886	0.882974	119.028	-0.395922	0.563697	185.046	342	83	103	140	163	107	120	86	142	74	99	164	285	261	164	254	345	142	210	233
SJC1043_00101	105085	105549	forward	SJC1043|SC|contig000001	ohrR		0.219345	0.793654	691.663	-0.0596993	0.995345	498.82	0.398949	0.471595	598.945	1288	497	436	535	976	361	564	463	963	390	253	340	1284	685	460	574	957	519	351	501
SJC1043_00102	105710	106135	forward	SJC1043|SC|contig000001	ohrB		-0.267749	0.771636	581.196	0.85843	0.0269735	542.072	-0.467935	0.418807	575.534	549	324	390	560	578	369	455	357	1095	350	502	692	1432	511	418	624	1225	576	388	828
SJC1043_00103	106361	108055	forward	SJC1043|SC|contig000001	eptB		-0.6981	0.453871	114.335	-0.250774	0.991932	96.8659	-0.340931	0.780576	90.4682	212	30	42	68	296	53	71	82	206	56	36	68	275	84	202	117	208	77	64	113
SJC1043_00104	108175	108765	forward	SJC1043|SC|contig000001	uhpA_1		-0.863468	0.0403308	47.4521	0.0694161	0.995345	47.0991	-0.526894	0.294663	37.7286	50.5	24	20	27	75.5	46.5	59	31	63.5	49.5	27.5	37.5	85.5	64.5	86	53	60.5	48.5	47.5	37.5
SJC1043_00105	108762	110306	forward	SJC1043|SC|contig000001	nreB_1		-0.932912	0.00870091	77.7545	0.199899	0.977247	71.1823	-0.645267	0.100922	62.7443	67.5	47	29	43	103.5	88.5	67	43	106.5	76.5	51.5	49.5	141.5	103.5	133	98	107.5	85.5	71.5	67.5
SJC1043_00106	110402	111733	forward	SJC1043|SC|contig000001	uhpC_1		-1.03146	0.276179	29.8841	-0.162699	0.995345	21.984	-0.192843	0.877052	19.4193	42	9	12	13	43	21	20	23	36	20	13	11	37	29	100	28	28	28	18	18
SJC1043_00108	111966	112094	forward	SJC1043|SC|contig000001	Hypothetical protein		-0.619252	NA	1.52415	0.293213	NA	0.438906	0.273772	NA	1.00134	4.08	1	0	0	1	0.5	1.42	0	0.67	1	0	0	0.83	3.08	3.67	0.67	0.33	1.67	0	2
SJC1043_00109	112130	112258	forward	SJC1043|SC|contig000001	Hypothetical protein		-2.11129	NA	1.31054	-0.359663	NA	0.29142	0.7347	NA	0.295152	2.08	0	0	0	1	0.5	0.92	0	0.67	0	0	0	0.83	0.58	7.67	0.67	0.33	0.67	0	0
SJC1043_00110	112684	114375	forward	SJC1043|SC|contig000001	chiA		0.912381	0.0908294	257.079	1.86159	0.0627264	690.354	0.878972	0.0466363	237.613	294	209	317	315	102	348	583	291	259	888	1304	979	114	211	336	171	145	145	202	215
SJC1043_00111	114977	116584	forward	SJC1043|SC|contig000001	dppA_1		-0.355912	0.709299	1978.16	-0.469133	0.737063	1582.85	-0.702009	0.388684	2087.69	3579	622	1183	1381	2312	1614	2105	2239	1479	735	827	1762	4145	1443	1899	2802	6115	1745	1428	2690
SJC1043_00112	116755	117774	forward	SJC1043|SC|contig000001	dppB_1		0.00767653	0.995699	724.168	-0.535373	0.587017	634.302	-0.375766	0.774636	763.807	1787	206.5	469.5	488.5	1021	547	900	931.5	668.5	289	316	637.5	1105	525	778.5	928	2038	467.5	604	867
SJC1043_00113	117786	118688	forward	SJC1043|SC|contig000001	dppC		-0.33612	0.779353	651.622	-0.599853	0.2502	567.466	-0.363672	0.804943	602.944	1595	161.5	314	339	922.5	588.5	842	750	637.5	268.5	265	517.5	1250.5	484	749	894	1736	383.5	451.5	587
SJC1043_00114	118704	119684	forward	SJC1043|SC|contig000001	gsiA_1		-0.394745	0.684578	187.938	-0.447382	0.672598	180.603	-0.517573	0.599873	180.615	386	64.5	106.5	93	265.5	217	235	220	161.5	95.5	97.5	194	333.5	145.5	247	265	485.5	134	155	201.5
SJC1043_00115	119681	120670	forward	SJC1043|SC|contig000001	gsiA_2		-0.21544	0.882689	896.087	-0.417018	0.342315	698.026	-0.430561	0.761427	891.086	2408	317.5	397	369.5	1100	631.5	1025	875.5	893.5	427	418.5	508	2057	716.5	863.5	911	2617.5	619	614.5	922.5
SJC1043_00116	120970	122625	reverse	SJC1043|SC|contig000001	Hypothetical protein		0.427008	0.250385	1665.17	0.256335	0.910846	1157.59	0.00505904	0.992828	1746.19	2166.5	1340.5	1493.5	1616.5	996.5	1089.5	1431	1197.5	1282.5	1059	940	1212.5	1618.5	2063.5	1319.5	1525.5	1889	1974.5	1783.5	1837.5
SJC1043_00117	122622	122825	reverse	SJC1043|SC|contig000001	Hypothetical protein		-0.477623	0.364264	120.18	0.225791	0.945065	85.9466	-0.619642	0.0242978	116.404	131	67.5	72	83.5	92.5	80.5	93.5	90	121.5	68	57	95.5	189.5	171	106.5	173	199.5	159	103.5	158.5
SJC1043_00118	122812	124380	reverse	SJC1043|SC|contig000001	Hypothetical protein		0.639169	0.0295466	1664.13	0.241945	0.934217	1181.93	0.273471	0.501399	1695.91	2406.5	1557	1547.5	1517	1001	1156	1439.5	1233.5	1288	1227	985	1060	1495	1751.5	1268	1462.5	1583.5	1899.5	1555	1541
SJC1043_00119	124570	124761	forward	SJC1043|SC|contig000001	Hypothetical protein		0.456645	0.437171	858.726	0.358389	0.967821	697.008	-0.271679	0.782172	1004.09	972	903.5	836	616.5	436	754.5	980.5	557.5	495.5	756.5	848	526	612.5	1143	864.5	716.5	871	1168.5	1648.5	882.5
SJC1043_00120	124765	125505	forward	SJC1043|SC|contig000001	Hypothetical protein		0.121187	0.856252	844.411	0.267658	0.97065	664.816	-0.276313	0.687375	890.902	948.5	747	657.5	645.5	389	863	880	540.5	601.5	800	587	544	775.5	1183.5	921	843	875.5	1137.5	1269	828.5
SJC1043_00121	125502	128105	forward	SJC1043|SC|contig000001	bcsA		0.147637	0.778261	1788.29	0.340243	0.878887	1460.2	-0.170907	0.743419	1829.73	2191	1441.5	1390.5	1484.5	1113	1507.5	1738.5	1380	1498	1752.5	1141	1389	1710	2355.5	1789	1924.5	1986	2236.5	2184.5	1861
SJC1043_00122	128168	130474	forward	SJC1043|SC|contig000001	bcsB		0.544451	0.272003	816.967	0.373154	0.93386	620.542	0.124697	0.902118	851.075	887.5	837	799	713.5	350.5	720	758.5	560.5	525.5	670	574.5	646.5	529.5	864	987	692	670.5	986	1036.5	729
SJC1043_00123	130489	131592	forward	SJC1043|SC|contig000001	bcsZ		0.517293	0.179212	688.186	0.259095	0.90752	481.101	0.0249868	0.981953	735.735	776.5	667.5	645	640	418	524	535	472	531.5	448.5	423	459.5	612	786	608	601	737	843.5	843	681
SJC1043_00124	131574	135047	forward	SJC1043|SC|contig000001	bcsC		0.293792	0.586825	1575.32	0.382415	0.86151	1087.76	0.0762842	0.929419	1548.24	1677.5	1418.5	1411	1343	718.5	1131	1291.5	1045.5	1138	1300.5	899.5	1018	1297.5	1914	1641.5	1632	1465	1892	1676.5	1383
SJC1043_00125	135277	137283	forward	SJC1043|SC|contig000001	yhjK		-0.018552	0.977591	901.749	-0.0446165	0.995345	719.193	-0.1647	0.673232	870.011	1112	676	643	700	1125	811	690	686	1028	630	470	530	1340	1208	842	837	1227	1067	890	819
SJC1043_00126	137558	138844	forward	SJC1043|SC|contig000001	dctA		-0.306575	0.681178	476.451	-0.331552	0.859442	433.273	-0.321884	0.669965	438.9	539	232	327	416	806	424	454	516	455	312	221	418	1120	481	440	451	1042	445	262	487
SJC1043_00127	139104	140606	forward	SJC1043|SC|contig000001	yhjJ		-0.36573	0.51722	493.937	-0.0385535	0.995345	455.693	-0.311429	0.623774	442.776	733	225	263	387	792	400	471	454	731	383	255	357	910	536	522	617	932	435	369	474
SJC1043_00128	140632	140967	reverse	SJC1043|SC|contig000001	ppiC		-0.365288	0.656963	30.7782	-0.212247	0.985157	22.3724	0.194445	0.849931	23.0062	35	14	22	25	43	26	22	19	26	23	11	17	38	39	60	27	37	26	13	20
SJC1043_00129	141023	143047	forward	SJC1043|SC|contig000001	rep		-0.243377	0.666732	379.181	-0.108118	0.995345	308.713	-0.148789	0.808174	335.322	576	203	228	275	569	273	336	297	541	257	165	201	710	436	470	330	586	380	279	325
SJC1043_00130	143080	144576	reverse	SJC1043|SC|contig000001	gppA		-0.199354	0.673474	418.955	0.0177136	0.997652	395.922	-0.165543	0.703721	378.587	511	312.5	254	293	473	434.5	416	439.5	555.5	386	235.5	314	585	504	469.5	508	560	439.5	336	419
SJC1043_00131	144582	145868	reverse	SJC1043|SC|contig000001	rhlB		0.358234	0.383929	531.581	-0.131493	0.978446	408.194	0.311408	0.466357	493.818	963	384.5	444	392	639	365.5	572	381.5	588.5	332	285.5	260	690	603	479.5	408	634	545.5	364	395
SJC1043_00132	146000	146326	forward	SJC1043|SC|contig000001	trxA		-0.0909561	0.919529	2969.8	-0.119991	0.995345	2250.24	-0.0186382	0.984207	2651.57	4530	1613	1918	2493	4264	2018	2085	2374	4030	1631	1036	1822	5543	3801	2000	2927	4313	2912	1677	3015
SJC1043_00133	146727	147986	forward	SJC1043|SC|contig000001	rho		-0.0419144	0.955721	567.493	0.0965439	0.989406	542.073	-0.230701	0.688222	556.577	759	308	368	574	780	456	589	560	915	465	347	419	923	688	540	539	971	669	387	655
SJC1043_00134	148292	149374	forward	SJC1043|SC|contig000001	wecA_1		0.080968	0.892698	2929.92	-0.121687	0.978124	2620.39	-0.108836	0.733408	2866.8	4077.5	2092	2217	2303.5	4207.5	2843.5	3046.5	2365.5	3717.25	2373.5	1592.5	1788.5	4306.5	3720.5	2531.5	2695	3968	3161	2926	2892.5
SJC1043_00135	149392	150447	forward	SJC1043|SC|contig000001	wzzE		-0.138831	0.784566	1744.08	0.0198347	0.997652	1541.33	-0.353478	0.107518	1731.5	1979.5	1162	1240	1409.5	2279.5	1632.5	1579.5	1453.5	2116.75	1501.5	944.5	1230.5	2558.5	2525.5	1644.5	1754	2510	2323	1789	1831.5
SJC1043_00136	150578	151663	forward	SJC1043|SC|contig000001	wecB		-0.208762	0.753295	662.624	-0.0459282	0.995345	513.619	-0.419523	0.129909	657.864	785.5	439.5	409	529.5	789.5	576.5	550.5	457	708.5	442.5	357.5	375	1263.5	879.5	538.5	639.5	1102.5	888.5	665	651.5
SJC1043_00137	151660	152922	forward	SJC1043|SC|contig000001	ywqF		0.189369	0.660083	569.87	-0.167698	0.934217	448.011	-0.098818	0.823275	575.675	684.5	472	438.5	500.5	657	523	480	477.5	556.5	332	294.5	376.5	770.5	667	586.5	467.5	767.5	625.5	549	645.5
SJC1043_00138	152919	153986	forward	SJC1043|SC|contig000001	rffG_1		-0.0512996	0.932606	699.662	-0.0680592	0.995345	563.212	-0.307205	0.45305	704.072	781.5	545.5	553.5	483	791	679.5	619	517	784.5	473	364	437	882	996	742	682	906.5	884	845.5	711.5
SJC1043_00139	154035	154916	forward	SJC1043|SC|contig000001	rmlA2_1		-0.00135454	0.998702	1088.54	0.0343942	0.995345	872.035	-0.271961	0.452211	1099.68	1459	788.5	906.5	688.5	1317	841	939.5	828.5	1389.5	770	558	642.5	1491.5	1403	1079.5	1080	1667	1202	1216.5	1157.5
SJC1043_00140	154894	155625	forward	SJC1043|SC|contig000001	Hypothetical protein		-0.259014	0.524043	272.32	-0.127492	0.985157	237.765	-0.534601	0.0430578	278.106	311.5	176.5	200	182	377.5	307	250	194	337	192.5	136.5	193	459.5	355.5	322.5	254.5	463.5	323.5	353	291
SJC1043_00141	155612	156742	forward	SJC1043|SC|contig000001	arnB_1		0.217519	0.642884	607.744	-0.0049091	0.999958	504.138	0.0562234	0.924913	587.077	915	450.5	533	429.5	842	460.5	566	451	781.5	498	298	339.5	857.5	716	603.5	462.5	836	603.5	547.5	533.5
SJC1043_00142	156744	157994	forward	SJC1043|SC|contig000001	wzxE		0.144819	0.655456	986.116	-0.126579	0.982533	789.687	-0.0401152	0.928052	961.86	1310.5	715	802	813.5	1321	886	874.5	686.5	1146.5	675	459.5	581	1263	1184	1049	871.5	1318	1060.5	951.5	918
SJC1043_00143	157991	159076	forward	SJC1043|SC|contig000001	wecF		-0.00196584	0.998525	186.665	0.00758582	0.999958	152.819	-0.148002	0.804943	179.927	204.5	129	131	182	254	164	152	128.5	264.5	116.5	92	120.5	291	215	207.5	162.5	310	184	141.5	203.5
SJC1043_00144	159073	160440	forward	SJC1043|SC|contig000001	Hypothetical protein		-0.188389	0.674786	364.71	-0.129169	0.995345	344.272	-0.302073	0.556522	348.416	485.5	232	237	266	773	300.5	309	292.5	597.5	270.5	162	261.5	623.5	419	441	343	672	461.5	285	302
SJC1043_00145	160455	161195	forward	SJC1043|SC|contig000001	tagA		-0.0319594	0.969756	112.306	0.078464	0.995345	91.8656	-0.197279	0.69923	109.131	128.5	82.5	93	82.5	128	100	103.5	74.5	127	72	70	80.5	124	126	198	88	148	147	97.5	114
SJC1043_00146	161562	162965	forward	SJC1043|SC|contig000001	yifK_1		0.285578	0.673202	417.097	0.182635	0.957196	301.051	0.23795	0.703991	388.119	507	298	424	356	302	252	417	303	421	296	228	237	323	396	740	315	344	299	426	443
SJC1043_00151	163631	163759	forward	SJC1043|SC|contig000001	Hypothetical protein		0.551698	NA	10.8284	-0.61601	0.950384	7.77746	0.343138	NA	10.6353	18.83	4	13	11	6	11	17.67	7	7.67	3	9	2	9.33	10.33	11.67	9.67	7.33	12.67	12	8
SJC1043_00152	164184	164390	forward	SJC1043|SC|contig000001	Hypothetical protein		0.852775	0.0795829	606.643	-0.0340359	0.996119	516.006	0.397045	0.669965	629.667	480	538	865	659.5	736.5	632	569.5	428.5	631.5	320.5	395	510	559.5	541.5	528.5	390	466	519.5	806	477.5
SJC1043_00153	164186	164333	forward	SJC1043|SC|contig000001	Hypothetical protein		0.840888	0.0864844	564.632	-0.0484814	0.995345	483.088	0.406317	0.669305	582.738	444	510	799	604.5	696.5	602	520.5	405.5	584.5	308.5	364	473	525.5	507.5	503.5	355	425	460.5	764	440.5
SJC1043_00154	164464	165660	reverse	SJC1043|SC|contig000001	hemY		0.00630763	0.990543	589.243	-0.25793	0.877044	534.797	0.0618355	0.884337	529.379	714.5	412.5	477.5	458	577.5	699	716.5	606.5	574.5	479	311	416.5	697.5	748	686.5	594.5	672	590	471	522.5
SJC1043_00155	165664	166788	reverse	SJC1043|SC|contig000001	hemX		0.211203	0.489054	401.499	-0.24264	0.739701	321.868	0.129597	0.735096	377.619	603.5	300	314.5	318	447	366.5	372	384.5	400	273.5	194.5	227.5	438.5	452	464.5	375.5	454.5	364	336.5	414
SJC1043_00156	166811	167551	reverse	SJC1043|SC|contig000001	Hypothetical protein		-0.207167	0.725762	160.92	-0.184737	0.952962	139.787	-0.381277	0.364088	157.362	199	122	103.5	99.5	159.5	172	184.5	149.5	160.5	113.5	96.5	108.5	250.5	217	159.5	173	265.5	183	181	149
SJC1043_00157	167548	168489	reverse	SJC1043|SC|contig000001	hemC		-0.137106	0.78975	310.62	0.0283925	0.996119	276.476	-0.207419	0.718285	292.036	345	172.5	208.5	313.5	271	343.5	305	295.5	342	233	204	239.5	405.5	395	354.5	350	420	296	365.5	272.5
SJC1043_00158	168806	171358	forward	SJC1043|SC|contig000001	Hypothetical protein		-0.281413	0.634438	875.243	-0.175308	0.953812	620.464	-0.348165	0.330423	821.972	838	619	498	753	797	682	704	765	733	466	368	578	1085	1238	852	1202	1221	1028	790	982
SJC1043_00159	171395	171715	reverse	SJC1043|SC|contig000001	cyaY		0.292012	0.644602	318.983	0.0601211	0.995345	227.982	0.331095	0.413072	288.657	514	197	232	331	382	191	212	236	442	157	146	169	523	318	241	263	393	252	193	295
SJC1043_00160	171788	172000	forward	SJC1043|SC|contig000001	Hypothetical protein		0.305971	0.607127	344.013	-0.312314	0.760367	291.344	0.206198	0.690974	325.539	651.5	204.5	263.5	296	399.5	377.5	409.5	275	441.5	230.5	150.5	182	560	323	336.5	240	415	280	315	308
SJC1043_00161	172072	172896	forward	SJC1043|SC|contig000001	dapF		-0.336298	0.473098	484.093	0.144913	0.985157	402.846	-0.168553	0.744449	416.108	616.5	250.5	263	418.5	569.5	402.5	389.5	375	787.5	393.5	220	265.5	783	643.5	484	588.5	670.5	481.5	338.5	459
SJC1043_00162	172893	173606	forward	SJC1043|SC|contig000001	Hypothetical protein		0.0759556	0.922057	421.508	0.0523168	0.995345	382.332	-0.0892897	0.906768	408.648	721	278	283	309.5	602	297.5	436.5	385	718.5	283	225.5	297.5	653	446.5	338.5	462	704.5	413	308	455
SJC1043_00163	173603	174514	forward	SJC1043|SC|contig000001	xerC		0.0249106	0.970107	188.377	0.0542475	0.995345	151.882	-0.00220145	0.998276	173.822	299.5	112	119	163.5	228	145	145.5	158	246	114	80	152.5	260	202	209.5	197.5	302.5	186	131.5	158.5
SJC1043_00164	174514	175230	forward	SJC1043|SC|contig000001	yfnB		-0.432349	0.482535	293.902	0.323015	0.859442	241.858	-0.399579	0.276472	265.587	372.5	166	147.5	218.5	324	252.5	195	202	435.5	233	132	234.5	542	355	235.5	418	477.5	329.5	231	301.5
SJC1043_00165	175309	177471	forward	SJC1043|SC|contig000001	uvrD		0.187394	0.695608	1030.49	0.215798	0.963643	844.04	0.0445491	0.944877	989.733	1691	680	797	823	1308	675	950	667	1571	612	662	643	1565	1115	996	848	1546	962	859	941
SJC1043_00166	177513	177989	reverse	SJC1043|SC|contig000001	Hypothetical protein		-0.6501	0.109136	376.339	-0.212114	0.975962	406.103	-0.6976	0.018565	351.822	392	162	226	268	912	391	408	318	610	264	264	295	877	450	491	363	759	373	385	421
SJC1043_00167	178433	179383	forward	SJC1043|SC|contig000001	corA_1		-0.29505	0.721341	92.0443	0.0463569	0.996119	70.981	0.146597	0.908372	71.8317	168	45	60	43	119	67	63	71	154	59	37	41	147	87	156	91	144	62	42	64
SJC1043_00168	179400	180287	reverse	SJC1043|SC|contig000001	rarD_1		-0.0324645	0.974896	65.4572	0.0206265	0.999018	47.7982	0.0840166	0.93242	57.7587	115	31	57	39	85	46	50	39	105.5	33	25	31	103	74	93	45.5	78	53	50.5	66
SJC1043_00169	180354	180824	reverse	SJC1043|SC|contig000001	Hypothetical protein		0.127305	0.921544	29.2748	0.204126	0.989406	26.4867	0.18884	0.877052	26.2601	53	14	24	23	46	18	22	27	44.5	14	20	29	43	14	43	31.5	41	14	17.5	37
SJC1043_00170	181028	181906	forward	SJC1043|SC|contig000001	pldA		0.21989	0.665694	165.741	-0.129399	0.988822	130.379	0.258137	0.658171	149.773	296	95	132	136.5	192.5	132	141	152.5	219.5	97	84	79.5	200	176.5	213.5	132	219.5	158.5	90	141
SJC1043_00171	181950	183782	forward	SJC1043|SC|contig000001	recQ		0.0392302	0.946989	679.073	-0.151944	0.967821	531.936	-0.0549085	0.928052	642.558	1103.5	442	472.5	497.5	796	504.5	719.5	537	806	426.5	322	368	964.5	761	726.5	671	928.5	733.5	589.5	619
SJC1043_00172	183795	184415	forward	SJC1043|SC|contig000001	rhtC_1		-0.134937	0.800902	262.559	-0.110313	0.984704	203.248	-0.102136	0.874288	237.608	388.5	165	144.5	213	292.5	247.5	219.5	193.5	278.5	168.5	129	156.5	351.5	340.5	296	287	342	225	255.5	250
SJC1043_00173	184464	185084	reverse	SJC1043|SC|contig000001	rhtB_2		0.126751	0.879436	67.5225	-0.0210594	0.998902	53.3217	0.13663	0.873103	61.5893	117	42	37	64	68	55	68	54	118	31	30	35	70	81	93	59	95	58	49	59
SJC1043_00174	185232	186275	forward	SJC1043|SC|contig000001	ytpA_1		-0.300658	0.676778	297.975	-0.149074	0.973144	262.061	-0.188714	0.740482	261.456	388.5	164.5	172.5	239.5	429	277.5	290.5	260.5	404.5	208.5	136	205.5	505.5	373	218	410	469.5	300.5	193	282
SJC1043_00175	186280	187077	forward	SJC1043|SC|contig000001	cof_1		-0.244994	0.730653	75.7715	0.159756	0.984704	70.0537	0.0180906	0.985778	63.2432	80.5	37.5	52.5	74.5	95	73.5	66.5	64.5	110.5	45.5	65	54.5	106.5	76	143	65	89.5	56.5	67	61
SJC1043_00176	187272	188351	reverse	SJC1043|SC|contig000001	glpQ	glpQ	-1.92411	3.24375e-13	364.026	-0.684384	0.212565	384.11	-1.62931	5.40606e-12	284.569	148	88	134	152	709	485	578	391	229	310	243	240	930	668	579	521	580	433	343	528
SJC1043_00177	188434	189789	reverse	SJC1043|SC|contig000001	glpT	glpT	-1.79473	8.04706e-06	631.428	-1.14079	0.136451	761.788	-1.3673	0.000563573	463.22	333	148	227	288	2692	576	999	721	581	562	329	272	2141	804	775	906	1354	497	393	798
SJC1043_00178	190154	191803	forward	SJC1043|SC|contig000001	glpA	glpA	-1.51091	8.43045e-06	220.14	-0.602236	0.848519	260.58	-1.21434	0.000142322	173.734	92.5	92.5	96	101	669.5	267	384.5	159.5	244.5	279.5	159.5	70	560.5	311	411.5	259.5	385	212	229	242.5
SJC1043_00179	191790	193061	forward	SJC1043|SC|contig000001	glpB	glpB	-1.87515	1.13517e-05	107.991	-0.563675	0.878887	110.937	-1.21443	0.0162922	70.4375	30.5	46.5	28.5	47	236.5	157.5	145	71.5	97	134	66	27	243.5	227	174.5	146	113	139	88	83.5
SJC1043_00180	193058	194257	forward	SJC1043|SC|contig000001	glpC	glpC	-1.66541	0.00774848	107.548	-0.825598	0.431154	130.425	-0.954363	0.210449	69.4218	17	52	40.5	52	350	166.5	165.5	96	107.5	116.5	76.5	41	243	195	222	113.5	101	117	80	96
SJC1043_00181	194292	194855	reverse	SJC1043|SC|contig000001	dcrB_2		-0.402338	0.621623	340.846	0.299608	0.948282	332.118	-0.14631	0.87528	283.172	494	160	173	264	585	217	287	289	655	267	203	305	796	299	287	430	564	255	182	346
SJC1043_00182	195101	195370	reverse	SJC1043|SC|contig000001	Hypothetical protein		-0.389912	NA	11.6207	-0.0278411	0.999018	9.89023	-0.078009	NA	9.42048	12	9	6	7.5	18.5	10	5	12	11.5	8	6	10	19.5	5.5	31	7	18	5.5	7	11.5
SJC1043_00183	195412	196071	reverse	SJC1043|SC|contig000001	yhhQ		-0.332775	0.415042	106.995	0.457518	0.540315	76.2709	-0.482347	0.0983623	103.912	124	53	74	85.5	96.5	63	70	63	112.5	65	52	97	166.5	136.5	129	124	165	125.5	102	137.5
SJC1043_00184	196293	196538	forward	SJC1043|SC|contig000001	tusA		0.329445	0.102103	1352.4	-0.142567	0.967821	1139.22	0.169552	0.707207	1303.24	1837	1037	1111	1290	1312	1323	1454	1268	1409	939	875	748	1411	1520	1486	1159	1623	1016	1385	1285
SJC1043_00185	196619	198937	reverse	SJC1043|SC|contig000001	zntA		-0.417219	0.429497	186.051	-0.497614	0.314119	167.172	-0.113387	0.908876	152.017	232	114	138	85	204	214	277	186	155	144	89	116	194	261	329	207	133	210	170	157
SJC1043_00186	199620	201083	forward	SJC1043|SC|contig000001	Hypothetical protein		0.744223	0.0978947	1409.11	0.408894	0.892013	847.867	0.247372	0.742783	1488.76	1771	1464	1606	1114	509	850	1115	765.5	689	840.5	876	898.5	946	1639	1089.5	1148.5	1096	1782	1390.5	1499.5
SJC1043_00187	201139	201516	forward	SJC1043|SC|contig000001	inh_1		-0.135947	0.914993	74.3975	0.756014	0.601664	58.7668	-0.18168	0.902118	69.3634	58	73	58	43	28	57	69	39.5	47	98.5	58	49.5	43	110	136.5	72.5	41	119	87.5	57.5
SJC1043_00188	201557	202183	reverse	SJC1043|SC|contig000001	Hypothetical protein		0.416009	0.186664	3816.95	0.0337109	0.995345	2523.05	0.38443	0.295835	3528.75	5704	3326	3459	2831	3076	2222	3364	2638	3350	2422	1898	1739	3927	4491	4180	2718	3137	3227	3316	3402
SJC1043_00189	202344	202700	forward	SJC1043|SC|contig000001	Hypothetical protein		-0.0169191	0.984851	155.829	-0.207048	0.967821	115.189	0.0080277	0.9926	141.638	241	113	93	114	193	95	146	131	164	97	75	68	238	203	173	124	180	166	133	136
SJC1043_00190	202704	202976	reverse	SJC1043|SC|contig000001	Hypothetical protein		-0.0188035	0.981528	86.836	-0.18504	0.985157	81.9475	-0.131783	0.815875	82.8071	122	60	64	62	157.5	63	104	80	143.5	64	40.5	54	118	122	100.5	70.5	124.5	87	77	91.5
SJC1043_00191	202966	203586	reverse	SJC1043|SC|contig000001	rsmD		0.0107763	0.988547	527.101	-0.0563588	0.995345	418.753	0.036991	0.963885	478.402	844	344	360	383	565.5	384	638	368	615.5	376	247.5	314	669	691	555.5	522.5	637.5	517	483	417.5
SJC1043_00192	203829	205451	forward	SJC1043|SC|contig000001	ftsY		-0.0178308	0.980553	334.752	-0.18177	0.985157	271.796	0.082724	0.903922	296.112	521.5	215	207.5	267.5	535.5	239.5	267	285.5	496	172	156	181.5	546	350	416	280.5	470	296	225	288.5
SJC1043_00193	205457	206128	forward	SJC1043|SC|contig000001	ftsE		0.0837612	0.917988	254.294	-0.442032	0.477163	198.785	0.159992	0.821193	226.982	460.5	164.5	148	202	365	217	218	242.5	274.5	133	100	138	415	281	223	236	345.5	237	162.5	209
SJC1043_00194	206118	207071	forward	SJC1043|SC|contig000001	ftsX		-0.0587057	0.944686	682.419	-0.267908	0.948282	613.832	-0.0462435	0.968953	622.07	1193	375.5	439.5	493.5	1232.5	593.5	632	626	988.5	412	305	466.5	1160	679	626	770.5	1084.5	606	437.5	702.5
SJC1043_00195	207390	208247	forward	SJC1043|SC|contig000001	rpoH		0.188865	0.838343	1686.75	-0.122773	0.995345	1628.76	0.257733	0.772617	1511.49	2693	889	1021	1984	3111	1419	1615	1660	2912	1009	782	1444	3010	1536	1078	1707	2554	1216	738	1728
SJC1043_00196	208311	210386	reverse	SJC1043|SC|contig000001	Hypothetical protein		-0.0582387	0.898484	439.662	0.0923363	0.995345	374.533	-0.143483	0.71583	415.184	511.5	305	333.5	350.5	420.5	469.5	449.5	292.5	441.5	301.5	337.5	306	547.5	554.5	500.5	473	549.5	480.5	450.5	406
SJC1043_00197	210373	211590	reverse	SJC1043|SC|contig000001	Hypothetical protein		-0.453598	0.0854155	1687.08	0.013183	0.999018	1469.36	-0.660311	0.0592258	1683.53	1556.5	929.5	1197.5	1241	1891.5	1718	2053.5	1009	1851	1170	1347	984.5	2652.5	2543	2076	1813.5	2497.5	1831.5	2716.5	1770.5
SJC1043_00198	211587	211979	reverse	SJC1043|SC|contig000001	yhhK		-0.124211	0.892623	44.943	0.270346	0.953812	32.6928	0.000106637	0.999691	39.2061	58	37.5	25	29.5	38	23.5	41	32.5	49.5	31.5	19.5	32.5	58	57.5	47.5	52.5	62	38	31	41.5
SJC1043_00199	212385	213500	forward	SJC1043|SC|contig000001	livJ_1		0.395726	0.441412	267.319	-0.109223	0.995345	171.319	0.192408	0.752826	260.751	421	161	232	279	126	165	223	267	157	105	115	207	196	237	316	307	303	239	172	352
SJC1043_00200	213618	214544	forward	SJC1043|SC|contig000001	livH_1		0.317704	0.469772	160.539	-0.145558	0.982533	130.271	0.125985	0.850536	156.194	285.5	96	132	139.5	147.5	119.5	166	177.5	157	98	82.5	118	153	164.5	182	163	213	130.5	124.5	191
SJC1043_00201	214541	215824	forward	SJC1043|SC|contig000001	Hypothetical protein		0.0723757	0.922456	208.893	-0.327287	0.864084	154.42	-0.000494655	0.999691	196.34	292.5	109.5	187.5	178.5	162	175.5	222	205.5	174	88.5	97.5	142.5	183	197.5	323.5	238.5	257.5	173	207.5	214.5
SJC1043_00202	215821	216591	forward	SJC1043|SC|contig000001	lptB_1		0.202005	0.716712	162.46	-0.0894462	0.995345	117.696	0.0630935	0.925873	155.887	213	117.5	133.5	144	89.5	162	152	131	99	95.5	70	138.5	138	156	227.5	175.5	178.5	139.5	175	162.5
SJC1043_00203	216860	217561	forward	SJC1043|SC|contig000001	livF_1		-0.354206	0.588039	78.6886	0.0574401	0.995345	60.7274	-0.26178	0.643708	69.6472	84	38	52.5	70	59	77.5	82	48	75.5	43.5	46	59.5	81.5	81	146	101	100	77	85.5	66
SJC1043_00204	217606	218793	forward	SJC1043|SC|contig000001	lysN_1		0.136492	0.753295	191.672	0.0641746	0.995345	151.658	-0.0301608	0.970363	185.773	266	136	140.5	170	205	131.5	186	152	231.5	130.5	109	111.5	266.5	180	239	172	254	226	147.5	195
SJC1043_00205	219105	220424	forward	SJC1043|SC|contig000001	Hypothetical protein		-0.46962	0.812118	20.1068	0.398333	0.967821	8.815	0.791273	NA	12.2634	19	13	18	8	9	9	10	6	11	6	9	10	11	13	83	8	10	5	14	9
SJC1043_00206	220503	221390	forward	SJC1043|SC|contig000001	ugpA		-0.649293	0.649463	23.5393	-0.0341449	0.997652	11.7925	-0.222216	0.863082	18.4149	28	8	19	12	18	10.5	17	10	17	13	7	7	23.5	15	83.5	17	14	20	24	25.5
SJC1043_00207	221387	222232	forward	SJC1043|SC|contig000001	ycjP_1		-1.0775	0.418541	22.5951	0.0709464	0.996119	8.88284	0.779685	NA	10.4719	24	10	13	5.5	11.5	8	11.5	8	15	9	4.5	7	18.5	18	99	15	16.5	9	4	6.5
SJC1043_00208	222238	223308	forward	SJC1043|SC|contig000001	ugpC_1		-0.244976	0.726339	226.45	0.102015	0.995345	181.591	-0.148071	0.865005	200.111	403.5	134	137	108	150.5	143	260.5	231	331	167.5	108	124	270.5	301	353	226.5	257.5	244	212.5	198.5
SJC1043_00209	223308	224045	forward	SJC1043|SC|contig000001	ugpQ_1		0.228701	0.548469	195.982	-0.182474	0.952962	142.804	0.246809	0.532318	178.426	301	150.5	137	167.5	190.5	178	179.5	136.5	158.5	113.5	97.5	117	225	228	219	170	204	198	134.5	175.5
SJC1043_00210	224106	225062	forward	SJC1043|SC|contig000001	Hypothetical protein		-0.0116651	0.987414	213.153	0.0137112	0.999018	162.379	0.134191	0.793685	185.84	324.5	132.5	164	149	235.5	141.5	191.5	167.5	300.5	125	89	125	297.5	234	253.5	213.5	218	202	156	196
SJC1043_00211	225043	225372	reverse	SJC1043|SC|contig000001	Hypothetical protein		0.860401	0.226267	772.41	0.214426	0.995345	446.335	0.503111	0.633651	778.14	663	897	1074	575	188	535	678	423	237	492	505	351	346	939	753	496	364	816	959	510
SJC1043_00212	225524	226384	forward	SJC1043|SC|contig000001	Hypothetical protein		-0.847029	0.55171	25.4512	0.279446	0.977247	13.6224	0.257433	0.867887	15.3907	20	5	27	12	19	11	13	13	23	13	13	7	31	18	95	16	15	18	17	10
SJC1043_00213	226421	227365	reverse	SJC1043|SC|contig000001	gltR_1		1.18395	0.245244	496.015	0.959977	0.401756	485.352	0.251109	0.890829	580.841	193	560	829	550	208	394	621	259	391	672	702	379	139	470	658	172	266	398	932	558
SJC1043_00214	227456	229744	forward	SJC1043|SC|contig000001	metE	metE	0.896709	0.676778	644.078	2.50338	1.53746e-16	658.169	-0.362534	0.895895	877.355	102	816	936	661	172	226	359	139	1623	948	822	791	203	940	814	176	400	1397	1241	1026
SJC1043_00215	229829	230656	reverse	SJC1043|SC|contig000001	clcD		0.00910873	0.991533	557.552	0.156088	0.948282	454.641	-0.0709392	0.916999	525.162	903	331	444	372	531	400	533	477	666	354	349	410	921	592	498	577	776	597	400	602
SJC1043_00216	231144	231905	forward	SJC1043|SC|contig000001	udp		0.0848777	0.883241	367.387	0.120409	0.985157	374.893	-0.089992	0.889132	357.707	504	235	356	246	467	282	532	359	496	286	307	339	502	347	437	376	438	350	402	399
SJC1043_00217	232036	232818	forward	SJC1043|SC|contig000001	iphP		-0.418062	0.452124	120.602	0.105002	0.995345	111.846	-0.390163	0.492623	109.123	176	59	74	73	183	85	120	108	210	87	74	80	241	136	137	134	224	135	94	103
SJC1043_00218	232898	233428	forward	SJC1043|SC|contig000001	yabI_1		-0.64296	0.143545	96.5985	0.236617	0.948282	90.0853	-0.314529	0.582754	77.2974	128	46	44	60	127	74	81	94	153	77	56	85	135	147	123	138	136	76	69	100
SJC1043_00219	233569	235116	forward	SJC1043|SC|contig000001	rmuC		0.0264713	0.970695	375.295	-0.170557	0.985157	346.047	0.0799371	0.908876	337.525	578	200	288	317	651	333	349	349	670	241	173	222	610	448	407	291	544	315	251	352
SJC1043_00220	235195	235950	forward	SJC1043|SC|contig000001	ubiE		-0.144143	0.747804	354.882	-0.0818177	0.995345	278.755	-0.0989534	0.851942	319.579	447	217	274	258	434	278.5	307.5	286.5	498.5	218.5	147.5	198	584	434.5	393	335	518	372.5	250.5	325
SJC1043_00221	235964	236572	forward	SJC1043|SC|contig000001	Hypothetical protein		-0.103706	0.862437	192.16	-0.149059	0.989406	160.645	-0.0789148	0.908876	174.4	272.5	130.5	149	113	285	163.5	194.5	136.5	289.5	121.5	78	112	280	244	251	162	272.5	174	153.5	190.5
SJC1043_00222	236569	238200	forward	SJC1043|SC|contig000001	ubiB_1		0.00645306	0.992125	1008.06	-0.0882667	0.995345	856.267	-0.108476	0.801019	961.399	1471.5	647.5	733	785	1360	862	973	831	1469	629	471.5	661	1596	1234.5	850	997	1545.5	988.5	854	1018.5
SJC1043_00223	238281	238544	forward	SJC1043|SC|contig000001	tatA_1		-0.262097	0.393532	488.507	-0.116152	0.991932	464.558	-0.508041	0.0183455	492.642	542	324	349	336	827.5	432.5	571.5	398	766	395.5	266.5	298.5	778	627.5	610	478	853	598	545	539.5
SJC1043_00224	238548	239117	forward	SJC1043|SC|contig000001	tatB		-0.185352	0.546773	385.945	-0.0420068	0.995345	366.975	-0.467433	0.0239827	394.288	482.5	227	262.5	314.5	578	424.5	385	308	483.5	306	258	290.5	466.5	473.5	555.5	416	570	492	468.5	452
SJC1043_00225	239121	239891	forward	SJC1043|SC|contig000001	tatC		-0.244459	0.771069	871.305	0.123142	0.995345	783.423	-0.237102	0.703991	795.864	1446	443	481	630.5	1536	545	635.5	752	1658	589	409.5	617	1757	1157	595.5	897	1435.5	877	623.5	906.5
SJC1043_00226	239945	240727	forward	SJC1043|SC|contig000001	tatD		0.408566	0.203565	112.294	0.216651	0.957196	79.602	0.237536	0.534756	108.572	171.5	79.5	97.5	106.5	114	57	99	68.5	120.5	61.5	66.5	69.5	133.5	98.5	126	94	122	104.5	94.5	113
SJC1043_00227	240742	241764	forward	SJC1043|SC|contig000001	hemB		-0.0544127	0.952529	88.1683	0.694484	0.183118	83.8065	0.084571	0.908876	76.8409	108	53.5	73	69.5	85.5	65	73	65.5	181	63	87.5	63.5	101	78.5	169	77	123.5	71.5	57.5	77
SJC1043_00228	241810	242298	reverse	SJC1043|SC|contig000001	rfaH		-0.324439	0.506793	296.11	-0.055979	0.995345	273.755	-0.426353	0.220139	282.208	309	184	172	253	410	315	351	201	419	242	207	146	561	381	328	278	487	349	316	267
SJC1043_00229	242545	243270	forward	SJC1043|SC|contig000001	pepE		-0.434823	0.507284	259.935	0.0567135	0.995345	255.865	-0.483596	0.387503	242.799	340	102	165	205	507	195.5	243.5	217	385.5	163.5	186.5	242	610	275.5	272.5	255.5	540	211	210.5	315.5
SJC1043_00230	243333	244853	forward	SJC1043|SC|contig000001	ubiD		-0.174389	0.766726	725.489	0.0484482	0.995345	648.896	-0.197695	0.602178	669.974	955.5	462.5	479	539	1006	630.5	648	621.5	1123	517.5	423	478.5	1340.5	872.5	655	729	1142	753	557	723.5
SJC1043_00231	244904	245605	forward	SJC1043|SC|contig000001	fre		-0.0330189	0.96532	398.493	-0.192714	0.934217	349.711	-0.105346	0.860376	374.194	515.5	294.5	225	356	416	476	400.5	373.5	441.5	293	212.5	266.5	587.5	486	355.5	433.5	600	383	343.5	383
SJC1043_00232	245778	246941	reverse	SJC1043|SC|contig000001	fadA		0.838145	0.128096	5613.77	0.181134	0.995345	5118.1	0.332797	0.643708	5918.58	9172.5	3080	5412.5	8173	2196.5	4753.5	7996	6226	5623	3969.5	4707	4980.5	4006.5	3496	3891	6656.5	7641.5	3199.5	5596.5	6434
SJC1043_00233	246952	249141	reverse	SJC1043|SC|contig000001	fadB		1.31186	0.0129647	2281.83	-0.0404241	0.997652	1305.14	0.804998	0.257209	2343.07	6210	1082.5	2909	2274	1166	1042	1808.5	1874	1311	558.5	1012	1680.5	1437.5	886.5	1631	2002	3320.5	929.5	1163.5	2307
SJC1043_00234	249375	250571	forward	SJC1043|SC|contig000001	bcr_1		0.243282	0.699163	905.554	-0.0977806	0.995345	662.362	0.244203	0.718285	828.82	1790	529	673	702	1077	541	682	812	1040	453	398	556	1155	758	853	1051	1329	634	553	883
SJC1043_00235	250648	252015	forward	SJC1043|SC|contig000001	pepQ		0.0820628	0.895098	382.869	0.131464	0.978446	326.988	-0.0192168	0.982842	362.887	608	237	280	309	483	247	371.5	325	487	251.5	234	304.5	608	374	386	372.5	623	319.5	304.5	380.5
SJC1043_00236	252015	252629	forward	SJC1043|SC|contig000001	yigZ		-0.168073	0.629918	312.328	0.0770704	0.989406	264.251	-0.570246	0.0373156	334.86	360.5	178	244	253	343.5	276	306.5	240	391	231.5	189	203	378	380	442	337	537	350.5	456.5	390.5
SJC1043_00237	252665	254116	forward	SJC1043|SC|contig000001	trkG_1		-0.0504573	0.953128	398.14	-0.028979	0.997652	318.519	0.0706293	0.945192	349.448	700.5	218.5	245.5	302.5	529.5	275	321	343	531	234.5	164.5	290.5	680.5	422	376.5	413	635.5	313.5	230.5	357.5
SJC1043_00238	254138	254671	forward	SJC1043|SC|contig000001	hemG		-0.00250944	0.997976	176.635	-0.044903	0.995345	141.566	0.0427774	0.959537	159.001	232	119.5	135.5	135.5	231	135	142	148	240	100.5	78.5	121	277.5	168	182.5	193.5	236.5	177.5	104.5	175.5
SJC1043_00241	256910	257046	forward	SJC1043|SC|contig000001	Hypothetical protein		0.508796	0.149386	721.491	0.237431	0.84533	703.249	0.355599	0.186533	691.123	1118.03	548.83	611.6	729.22	887.24	673.92	792.4	580.59	1059.29	708.93	574.89	483.67	968.95	694.49	517.65	592.48	922.14	680.72	454.96	625.1
SJC1043_00244	260553	261590	forward	SJC1043|SC|contig000001	murB		-0.406242	0.309138	184.903	-0.343644	0.579392	155.071	-0.132225	0.80112	152.448	187.5	108.5	131.5	127	256	183	181.5	165.5	198	107.5	104	100.5	353	232.5	226.5	180.5	253	163.5	126	162.5
SJC1043_00245	261587	262549	forward	SJC1043|SC|contig000001	birA		-0.418553	0.29827	146.125	-0.270626	0.795358	114.949	-0.220288	0.635712	124.007	126.5	85.5	103.5	113	154	144	132.5	133.5	143	86.5	70	88.5	204	167.5	259.5	152.5	182	133.5	130	133.5
SJC1043_00246	262595	263545	reverse	SJC1043|SC|contig000001	coaA		0.294862	0.367573	838.537	-0.136663	0.975667	755.033	0.0746086	0.842332	824.947	1172	620	738	722	858	897	1042	759	866	707	550	496	999	973	732	781	993	813	794	881
SJC1043_00247	263765	264313	reverse	SJC1043|SC|contig000001	ttr_1		-0.115673	0.885893	101.625	-0.0573963	0.995345	87.7423	-0.223523	0.682603	96.9643	154	58	78	66	128	62	136	85	114	68	68	67	185	112	129	77	166	108	90	99
SJC1043_00252	265360	266544	forward	SJC1043|SC|contig000001	tufA_1		-0.375432	0.605087	3749.41	0.269865	0.790985	3734.63	-0.632863	0.132197	3812.88	4354	2092	2486	2670	5279.5	3232	3600.5	3318	6486.5	2837	2760.33	3431	8513.5	4197.5	2607.5	4414	8667.83	4871	2482.5	4987.5
SJC1043_00253	266805	267188	forward	SJC1043|SC|contig000001	secE		-0.953753	0.0261138	1121	-0.244916	0.978326	928.308	-0.914461	3.58282e-06	1008.03	955	545.5	594	579.5	2069.5	838.5	920	846.5	1904	626.5	442.5	502	3009	1679.5	1119	1174.5	2120	1394.5	1129	1188.5
SJC1043_00254	267190	267735	forward	SJC1043|SC|contig000001	nusG		-0.413533	0.250389	1334.59	-0.260599	0.943764	1072.61	-0.431369	0.0678868	1230.81	1420	807.5	970	806.5	1987.5	1115.5	1265	1002.5	1735	930.5	529.5	619	2476	1879.5	1571	1243.5	2126	1371.5	1308	1406.5
SJC1043_00255	267901	268329	forward	SJC1043|SC|contig000001	rplK		-0.500248	0.557598	313.076	0.519602	0.729243	261.55	-0.792943	0.216306	324.433	407	140.5	159.5	246	390	150	236.5	217	674	201	171	204.5	859.5	295	229	345.5	956	371	182.5	400.5
SJC1043_00256	268333	269037	forward	SJC1043|SC|contig000001	rplA		-0.165061	0.860915	348.378	0.247166	0.882974	337.438	-0.393847	0.471151	347.734	412	231.5	228.5	282	445	336	329.5	290	637	266	219	295.5	726.5	403	217	370.5	760	374	230.5	426.5
SJC1043_00257	269376	269873	forward	SJC1043|SC|contig000001	rplJ		-0.131302	0.882947	440.868	-0.00365629	0.999958	448.014	-0.296697	0.554078	429.428	702	249	271	333	745	439	493	382	808	386	267	286	841	541	321	447	815	490	351	461
SJC1043_00258	270307	270368	forward	SJC1043|SC|contig000001	Hypothetical protein		-0.143574	0.865735	1199.88	-0.294047	0.975667	1171.69	-0.162886	0.818421	1107.02	982	752	812	1309	786	2573	1186	1052	1008	1015	844	854	1240	2034	1181	1319	1332	1381	1081	1258
SJC1043_00259	270635	274663	forward	SJC1043|SC|contig000001	rpoB		-0.0590137	0.923211	1418.03	0.0528744	0.995345	1166.83	-0.260703	0.534756	1397.79	1655	1031	1043	1101	1543	1327	1255	1052	1843	1000	830	824	2340	1719	1302	1387	2435	1811	1076	1455
SJC1043_00260	274782	279005	forward	SJC1043|SC|contig000001	rpoC		-0.169209	0.761692	1026.3	0.0642202	0.995345	930.742	-0.501999	0.0739233	1068.82	1341	641	711	756	1262	978	973	903	1614	736	632	677	1932	1087	1011	1057	2169	1258	978	1189
SJC1043_00261	279173	279619	forward	SJC1043|SC|contig000001	Hypothetical protein		-0.536343	0.367573	168.684	0.182305	0.985157	126	-0.564079	0.0844607	156.403	197	77	86	138.5	193.5	100.5	131.5	115.5	279.5	69	96	88	356	265.5	150	165	284	207.5	145.5	187.5
SJC1043_00262	279619	280083	forward	SJC1043|SC|contig000001	Hypothetical protein		-0.120349	0.835443	90.9594	0.12257	0.989406	70.9736	-0.19657	0.686593	85.7004	126.5	52	60.5	75.5	90.5	50	86.5	82.5	104	59.5	56	55	127	93	128.5	96.5	130.5	90.5	84	98.5
SJC1043_00263	280085	281359	forward	SJC1043|SC|contig000001	luxQ_1		-0.0165947	0.974564	345.381	0.0897427	0.991932	252.506	-0.0612611	0.909855	320.986	403.5	230	272.5	292	321	255.5	275	254	404.5	201.5	148	236	480	356.5	398.5	377.5	502.5	354	256.5	336
SJC1043_00264	281345	282124	reverse	SJC1043|SC|contig000001	Hypothetical protein		0.235643	0.682856	135.347	0.661741	0.0254246	87.2126	0.221983	0.796668	124.526	143	114	97	144	87	77	83	59	150	84	75	89	149	167	145	116	141	173	65	125
SJC1043_00265	282856	283989	reverse	SJC1043|SC|contig000001	thiH		-0.165824	0.927933	25.3315	-0.0499695	0.997652	18.4835	0.254533	0.828272	20.2573	36.5	16	23	11	29.5	20	29	8	27	11	21	8.5	20	17	82	11.5	21	20	25.5	12
SJC1043_00266	283989	284768	reverse	SJC1043|SC|contig000001	thiG		-0.826727	NA	14.9229	0.0243012	0.999958	9.44495	0.385306	NA	8.80909	22	6.5	9	4	5	15	16	6	14.5	13	5	3.5	20	12.5	53.5	8	6.5	7.5	15	3
SJC1043_00267	284770	284970	reverse	SJC1043|SC|contig000001	thiS		-0.662797	NA	3.59063	-0.229366	NA	2.75565	-0.189236	NA	2.75314	7	1	1	2.5	5	3	4.5	2.5	5	2.5	1	2.5	3.5	4.5	8	5	4	1.5	5	2.5
SJC1043_00268	284967	285716	reverse	SJC1043|SC|contig000001	thiF		-0.518372	NA	10.0815	0.364419	0.974535	9.9485	-0.31414	NA	8.54274	17.5	3.5	4.5	5.5	10	11	16.5	3	16	11.5	8	5.5	12.5	11	23.5	10.5	17	11.5	8.5	6
SJC1043_00269	285709	286359	reverse	SJC1043|SC|contig000001	thiE		-1.41325	NA	10.8181	-0.600593	0.953812	7.34047	-0.700378	NA	7.16918	8.5	4.5	5	3.5	13.5	16.5	6.5	3.5	10.5	4.5	5.5	2	13.5	13	36	12.5	12	8.5	13.5	3.5
SJC1043_00270	286352	288295	reverse	SJC1043|SC|contig000001	thiC		-0.624319	0.666732	37.5986	-0.220468	0.995345	20.9231	0.27526	0.823275	24.7945	51.5	26.5	21.5	8.5	39	28.5	26.5	12	49	10.5	12.5	9	42.5	25	129	26.5	32.5	25	23.5	17
SJC1043_00271	288410	288534	reverse	SJC1043|SC|contig000001	Hypothetical protein		0.038285	0.9737	71.9411	-0.137019	0.995345	61.6225	-0.386325	0.561466	77.0383	88	43	44.5	82.5	68	118	55	44.5	57	38	50.5	62.5	74.5	95	53.5	97.5	100	98	111.5	63
SJC1043_00272	288574	289077	reverse	SJC1043|SC|contig000001	rsd		0.658121	0.441412	236.492	0.125257	0.995345	172.981	0.441659	0.703991	229.997	669	95	169.5	224.5	215	123	171	234.5	275	112	86.5	213.5	263.5	135	157.5	278.5	461	134	93.5	217
SJC1043_00273	289152	289946	forward	SJC1043|SC|contig000001	nudC		-0.084858	0.903111	190.935	-0.178181	0.968824	140.363	0.221672	0.633148	157.725	283	132.5	110	145	161.5	176.5	149.5	176	210.5	102	76.5	113.5	251	162.5	307	201.5	198	141	141	156
SJC1043_00274	289985	291049	forward	SJC1043|SC|contig000001	hemE		-0.160851	0.708967	358.234	0.0871365	0.990778	283.387	-0.0286531	0.963885	312.785	486.5	215	257	256	309.5	317.5	314	290.5	421	243	178	253.5	428	457.5	419.5	435.5	430	350.5	270	333.5
SJC1043_00275	291059	291745	forward	SJC1043|SC|contig000001	nfi		-0.371749	0.370996	289.555	0.284219	0.901267	239.446	-0.153634	0.791105	244.085	271	195.5	181	218.5	205	289	310.5	167	391	238	171.5	190	375	406.5	330.5	386.5	311	328	244.5	229
SJC1043_00276	291794	292384	forward	SJC1043|SC|contig000001	Hypothetical protein		-0.0425404	0.956205	524.808	0.0243162	0.997652	476.91	-0.177526	0.569508	504.544	677.5	340	352	464.5	679	515	461	481.5	807.5	439	288	319	841	686.5	425	521.5	731	605.5	456.5	551.5
SJC1043_00277	292574	292846	forward	SJC1043|SC|contig000001	hupA		-0.820945	0.210167	3366.25	-0.388258	0.933735	3422.42	-0.75019	0.162508	2989.34	4208.5	1143.5	1731.5	2032	8743	2534	3494	3385.5	5603	2175.5	1498.5	2443	9286.5	4323.5	2307	4200	7042.5	3969	1767.5	4257.5
SJC1043_00278	292883	293554	forward	SJC1043|SC|contig000001	Hypothetical protein		-0.533342	0.319269	111.849	-0.0074588	0.999958	95.6996	-0.642403	0.0624733	107.364	126.5	43.5	59.5	100	155	114	91	76.5	111	86.5	70.5	80	202.5	158.5	114	140	169.5	150	116.5	135.5
SJC1043_00279	293604	294887	reverse	SJC1043|SC|contig000001	purD		0.640408	0.226267	199.478	0.353938	0.968824	129.488	0.277733	0.643708	203.011	392.5	181	172.5	138	260	108	101	65	342.5	123.5	80	54	304	140	174	123	308.5	199	132.5	180.5
SJC1043_00280	294936	296525	reverse	SJC1043|SC|contig000001	purH		0.451871	0.410551	200.54	0.510712	0.933735	146.784	0.333718	0.563697	190.16	366.5	143	151.5	186	283	109	85	89	459.5	102.5	80	93	310	123	200	166	280.5	193	92.5	190.5
SJC1043_00284	299031	299167	forward	SJC1043|SC|contig000001	Hypothetical protein		0.689471	0.00093814	1095.33	0.298786	0.864084	1044.2	0.660249	7.39053e-05	1010.9	1641.06	932.34	1057.04	1099.22	1142.59	1012.09	1224.76	859.06	1767.3	1102.87	872.6	600.83	1308.1	968.46	953.67	712.27	1140.74	831.22	623.59	854.21
SJC1043_00287	302472	304133	reverse	SJC1043|SC|contig000001	actP_1		0.570507	0.629918	456.09	-0.299749	0.967821	325.359	-0.193539	0.921704	534.86	1628	137.5	327	233	339	299	472.5	490	295	163.5	174	412	401.5	278.5	505.5	500	1459.5	285	406.5	502.5
SJC1043_00288	304130	304441	reverse	SJC1043|SC|contig000001	yjcH		0.174464	0.902356	40.5998	-0.0921376	0.995345	34.3096	-0.626953	0.638765	49.9716	110	15.5	19	30	38	34.5	44.5	42	20	14.5	19	61	51.5	30.5	44.5	51	175.5	31	30.5	51.5
SJC1043_00289	304533	306491	reverse	SJC1043|SC|contig000001	acs		0.843687	0.319422	1199.63	-0.142301	0.995345	713.919	0.0935928	0.970525	1366.57	4068	414	1049	836	524	645	1062	1080	638	432	409	934	1005	624	1031	1256	3391	747	670	1381
SJC1043_00290	307096	308076	reverse	SJC1043|SC|contig000001	Hypothetical protein		-0.303887	0.734904	169.569	0.0582957	0.995345	117.134	-0.198642	0.824557	149.24	135.15	116.85	162	92.8	119.45	83.05	140.2	170	153.8	114.4	78.85	94.2	133.65	295.2	191.75	228	138.8	195.85	176.6	163.2
SJC1043_00291	308593	309909	forward	SJC1043|SC|contig000001	gltP		-0.57125	0.429497	2051.17	-0.657522	0.561001	2141.54	-0.301317	0.653917	1686.84	3137	930	959	1234	5977	2183	2155	1942	3180	1282	1011	1081	5406	2581	1658	1957	3489	1712	1383	1799
SJC1043_00292	310186	311529	forward	SJC1043|SC|contig000001	dhbF_1		-1.05519	NA	14.7897	-0.293112	0.991932	6.23805	-0.106012	NA	9.14708	9	6	8	10	11	10	8	3	10	6	1	5	16	8	65	9	10	6	6	19
SJC1043_00293	311572	314667	reverse	SJC1043|SC|contig000001	tycC_1		-1.39203	NA	23.2251	-0.199563	0.995345	8.08885	0.344238	NA	10.5541	14	6	11	14	12	10	12	6	12	8	2	7	15	10	133.5	9	10	13	10	7
SJC1043_00294	314732	316342	reverse	SJC1043|SC|contig000001	mbtB		-3.576	NA	7.66281	-0.63939	NA	0.759653	-1.326	NA	1.87152	1	1	2	0	5	0	0	0	3	0	0	0	4	2	62.5	3	6	3	2	1
SJC1043_00295	316878	318971	forward	SJC1043|SC|contig000001	Hypothetical protein		-0.845821	NA	44.4262	0.0462586	0.996819	20.3959	0.34149	0.623785	26.0882	38	18	25	31	23	25	20	22	33	11	15	19	27	28	202	24	29	24	22	25
SJC1043_00296	319050	321959	forward	SJC1043|SC|contig000001	dhbF_2		-0.94941	0.509785	32.4542	0.353944	0.967821	14.624	0.174125	0.8809	19.0215	25	19	18	14	9	19	18	11	21	14	13	12	14	21	143.5	28	23	24	10	21
SJC1043_00297	322007	323239	forward	SJC1043|SC|contig000001	yncE_1		-1.18497	0.294056	29.5682	0.623874	0.711696	13.9137	-0.480173	0.563697	19.6773	15	11	20	15	18	10	14	8	21	13	13	15	29	24	125.5	21	33	19	18	30
SJC1043_00298	323459	325741	reverse	SJC1043|SC|contig000001	fepA_1		-2.0173	NA	31.379	-0.343286	0.984704	7.78172	0.798751	NA	8.94931	12	3	22	6	16	8	12	5	14	5	5	3	14	6	229	6	10	10	3	6
SJC1043_00299	325987	327405	forward	SJC1043|SC|contig000001	fes		-0.426511	0.76249	44.3197	0.170891	0.991932	23.1131	0.251797	0.753663	31.7366	39	28	23	40	25	17	27	28.5	21.5	24	17	24	27	35.5	154.5	29	43	34	22.5	27.5
SJC1043_00300	327377	327586	forward	SJC1043|SC|contig000001	mbtH		0.52966	NA	9.88938	0.00111711	0.999958	7.11414	0.585667	NA	8.94247	15	10	6.5	10	7	13	8	4	12	4.5	5	5.5	7	7.5	15.5	7	12.5	6	11	2.5
SJC1043_00301	327619	331563	forward	SJC1043|SC|contig000001	entF		-1.0649	NA	33.203	-0.0853987	0.995345	16.2317	0.1594	0.880956	18.688	25	14	17.5	18	23	22	20	11.5	29.5	14.5	6	12.5	16	22	168	16	19.5	20	17.5	18
SJC1043_00302	331741	332997	forward	SJC1043|SC|contig000001	entS		-0.873649	0.607967	17.4888	0.628262	0.922294	8.89759	0.343346	NA	10.1303	19	12	8	5	17	6	3	6	13	6	11	9	14	9	77	11	13	8	9	9
SJC1043_00303	333210	334415	forward	SJC1043|SC|contig000001	entC_1		-2.81356	NA	8.53113	-0.671329	NA	2.63241	-0.74267	NA	2.60253	4.5	1	1	2.5	5	3.5	3	3	4	1	0	3	4	3	68	1	5.5	4	1	4
SJC1043_00304	334423	336051	forward	SJC1043|SC|contig000001	dhbE		-2.51924	NA	17.1375	-0.142274	NA	3.90234	-0.188858	NA	4.90719	4	4.5	5	3.5	3	3.5	8.5	4	9	1	2.5	3	9	2.5	130	6.5	10	4	4	5
SJC1043_00305	336055	336915	forward	SJC1043|SC|contig000001	entB		-1.6013	NA	11.6854	-0.234483	NA	4.85778	-0.244111	NA	5.72756	7	5.5	4.5	3	7	7.5	2.5	6	5	3	4.5	4	8	13.5	58.5	6.5	14.5	6	4	4
SJC1043_00306	336976	338040	forward	SJC1043|SC|contig000001	yncE_2		-0.283412	0.863529	39.8744	-0.0401831	0.997652	22.3538	0.252872	0.744446	30.2677	35.5	20	35.5	32	22	22.5	30	27	26	15	17	22	37	21	134.5	22	37	27	25	31
SJC1043_00307	338162	338782	forward	SJC1043|SC|contig000001	yjdF		-0.376976	0.531332	63.4934	-0.122412	0.995345	52.4899	0.00355137	0.997418	50.477	90	36	37	39	94	46	51	60	96	30	25	47	108	68	107	58	83	46	37	59
SJC1043_00308	338941	339321	forward	SJC1043|SC|contig000001	Hypothetical protein		0.0099997	0.99003	113.757	-0.0416855	0.995345	96.1795	0.0444433	0.961356	103.116	121	81	93	98	140	73	130	104	153.5	86	56	67	153	147	127	101	107	119	95	115
SJC1043_00310	339792	340367	reverse	SJC1043|SC|contig000001	yjdC		0.186065	0.721302	528.073	0.0183755	0.997652	425.587	-0.0292449	0.980587	520.174	575	323	428	618	500	520	455	421	708	303	268	362	645	511	591	544	770	428	462	649
SJC1043_00311	340615	342336	reverse	SJC1043|SC|contig000001	dsbD_1		0.104969	0.844642	312.832	-0.086502	0.995345	260.095	0.299052	0.473301	269.03	480.5	202	282.5	204	426	200.5	336	270.5	490.5	214	140	156	422.5	360	343.5	283	334	274	184	269
SJC1043_00312	342312	342635	reverse	SJC1043|SC|contig000001	cutA		0.324427	0.648376	83.3727	-0.469385	0.587918	59.4309	0.622632	0.143454	70.008	136.5	62	79.5	55	118	54.5	82	63.5	71.5	46	34	35	119.5	84	105.5	44	89	66.5	39	51
SJC1043_00313	342745	344046	reverse	SJC1043|SC|contig000001	dcuA		-0.34953	0.693851	141.879	-0.0188437	0.998902	112.655	-0.240938	0.830074	124.938	94	99	114	105	125	154	129	99	127	129	87	62	157	232	281	86	96	187	185	95
SJC1043_00314	344296	345732	reverse	SJC1043|SC|contig000001	aspA		-0.413913	0.224315	1234.32	-0.0865812	0.995345	1242.63	-0.558284	0.00560337	1198.66	1199	677	887	917	2205	1264	1472	959	1505	1010	939	947	2260	1689	1383	1269	1911	1398	1480	1413
SJC1043_00315	346102	346590	forward	SJC1043|SC|contig000001	fxsA		0.57232	0.551944	274.115	0.210728	0.993119	216.031	0.0516987	0.981953	295.025	149	322	316	240	210	339	241	107	134	274	221	151	165	378	324	162	177	459	400	163
SJC1043_00316	346780	347073	forward	SJC1043|SC|contig000001	groS		0.6111	0.269098	3022.42	0.483177	0.34153	2397.26	0.291555	0.744221	3041.26	2452	2365.5	4123.5	3060	2648.5	1561	3082	1875.5	3422	2152.5	2376	2182.5	3710	2489	2384	2536.5	3248	3944	1612.5	3181
SJC1043_00317	347118	348764	forward	SJC1043|SC|contig000001	groL		0.209642	0.712106	5134.61	0.602457	0.151709	4781.98	-0.072854	0.928052	5176.61	4676	3474.5	5317.5	5069	5786.5	3512	4497	3557.5	7745	3337.5	4988	5048.5	6812	4386	6299	4795.5	6856	5816	4274.5	6251
SJC1043_00318	349008	349352	forward	SJC1043|SC|contig000001	Hypothetical protein		-0.224115	0.788097	280.796	-0.356486	0.859442	221.443	-0.159495	0.818421	251.198	431	146	143	240	437	236	222	243	341	149	101	165	558	359	212	285	406	303	194	273
SJC1043_00319	349434	350462	reverse	SJC1043|SC|contig000001	kamA		-0.13548	0.856252	188.83	0.27487	0.93386	135.516	-0.229723	0.718285	179.043	298	135	112	112	193	122	169	83	258	127	90	100	302	261	214	154	280	242	166	162
SJC1043_00320	350505	351071	forward	SJC1043|SC|contig000001	efp		-0.421725	0.652502	415.693	0.0871686	0.995345	326.573	-0.275438	0.742783	359.616	674	202	197	274	565	238	359	301	633	251	192	248	988	536	250	452	739	468	224	353
SJC1043_00321	351395	351526	forward	SJC1043|SC|contig000001	Hypothetical protein		0.0793706	0.895786	3562.75	0.218637	0.968824	3044.44	-0.206487	0.573231	3611.06	5252	2317	2417	3192	2409	2591	4646	3019	3019	2713	2779	2974	4599	4195	3117	4019	4785	3552	4130	4247
SJC1043_00322	351719	352036	forward	SJC1043|SC|contig000001	sugE_1		-0.55802	0.595419	21.5599	0.119787	0.995345	16.4063	-0.33772	0.721186	18.2011	32	12	8	13	26	17	13	16	27	18	4	17	37	39	34	13	29	23	18	20
SJC1043_00323	352030	352563	reverse	SJC1043|SC|contig000001	blc		0.0455778	0.964799	74.009	0.0082877	0.999958	69.3664	0.123459	0.880688	66.0516	119	36	50	72	109	52	74	81	112	52	28	76	134	76	66	67	105	66	51	60
SJC1043_00324	352648	353007	reverse	SJC1043|SC|contig000001	frdD		-0.508079	0.38879	139.839	0.0587409	0.995345	167.153	-0.736918	0.157512	141.054	76	89	95.5	117.5	202	229	166	136.5	165.5	167	151.5	117	233	187.5	180.5	162	207	235.5	171	146
SJC1043_00325	353020	353412	reverse	SJC1043|SC|contig000001	frdC		-0.164281	0.822107	303.531	-0.20683	0.978326	308.057	-0.272961	0.707207	289.699	209.5	229	271.5	230	342	513.5	319	287.5	301	327	211.5	187	402	425	410	265	351	329.5	372.5	301
SJC1043_00326	353428	354162	reverse	SJC1043|SC|contig000001	frdB		-0.38026	0.418857	203.088	0.0189226	0.997652	197.892	-0.70711	0.0827723	213.05	176.5	154	133	134.5	272.5	227	228	163.5	234.5	197.5	162	127.5	326	300	276.5	177	277.5	257	340	245.5
SJC1043_00327	354155	355951	reverse	SJC1043|SC|contig000001	frdA		-0.329903	0.500372	741.548	-0.0258453	0.997652	774.985	-0.560957	0.195372	745.27	550	501	586	555	931.5	949.5	1021	632.5	890	725.5	645	510.5	1173	1020.5	1042	654	996.5	955	1044.5	803.5
SJC1043_00328	356337	357314	forward	SJC1043|SC|contig000001	yjeA		-0.360214	0.547412	110.797	-0.0592138	0.995345	87.9276	-0.401202	0.499212	103.037	109	51	63	118	132	92	101	84	140	51	56	81	187	127	135	131	202	110	105	104
SJC1043_00329	357383	360730	reverse	SJC1043|SC|contig000001	kefA_1		-0.140768	0.854796	1000.24	-0.0396558	0.996119	840.819	-0.0933544	0.906823	900.248	1609	621	578	703.5	1485	752.5	904.5	778	1464.5	626.5	482	653	1708	1270	812.5	1078	1628.5	937	696.5	897.5
SJC1043_00330	360744	361637	reverse	SJC1043|SC|contig000001	psd		-0.202215	0.70149	105.745	0.00679422	0.999958	102.733	-0.023719	0.980834	90.8048	144	65	59	85.5	142	118.5	108.5	94	125.5	76.5	88	84	141	113	153.5	120	130.5	87	89.5	93.5
SJC1043_00331	361714	362763	reverse	SJC1043|SC|contig000001	rsgA		-0.0599111	0.921161	440.06	0.00568147	0.999958	357.496	-0.176223	0.679797	420.44	686	262	332	294	427	362	412	404	586	303	208	277	632	527	449	476	578	491	402	475
SJC1043_00332	363004	363549	forward	SJC1043|SC|contig000001	orn		-0.0001636	0.999832	94.5469	0.0902362	0.995345	75.3914	0.024616	0.984207	85.7335	159	56	45	90	100	67	84	81	122	67	43	64	133	89	114	105	128	101	56	93
SJC1043_00336	364401	365540	reverse	SJC1043|SC|contig000001	queG		0.218712	0.803907	407.289	-0.115125	0.995345	338.188	0.264311	0.761427	367.854	608	307	437	200	467	267	617	275	453	346	242	168	348	538	654	243	267	356	410	373
SJC1043_00337	365662	367053	forward	SJC1043|SC|contig000001	nnr		-0.295363	0.597831	681.982	0.0498461	0.995345	546.029	-0.27496	0.29441	619.374	723	444	435.5	528.5	626	667.5	616	500.5	789	523.5	329	443.5	861.5	858.5	649	1039	857	758.5	656	671
SJC1043_00338	367064	367534	forward	SJC1043|SC|contig000001	Hypothetical protein		-0.424011	0.41825	146.647	0.0699663	0.995345	141.282	-0.545879	0.134913	140.976	136.5	70.5	89	142.5	202	160	146.5	118	217	101	105.5	119	253	193.5	153.5	177.5	247	166.5	142.5	181
SJC1043_00339	367542	369338	forward	SJC1043|SC|contig000001	amiB		0.025501	0.9737	1487.73	-0.153916	0.97065	1280.44	0.048801	0.938738	1351.35	2250.5	1039	985.5	1140.5	1939.5	1306.5	1351	1498.5	2109	950.5	691.5	954	2197.5	1720.5	1206	1675	2112	1313.5	1080.5	1381
SJC1043_00340	369361	371244	forward	SJC1043|SC|contig000001	mutL		-0.104524	0.814138	558.406	-0.075336	0.989406	456.672	-0.147027	0.641463	519.272	706	377	401	417	601.5	485	578	457.5	674	362	286.5	358.5	804	764	602	528.5	760.5	587	517	520
SJC1043_00341	371237	372178	forward	SJC1043|SC|contig000001	miaA		0.367894	0.299556	7527.48	-0.0303674	0.996119	6174.87	0.109204	0.848145	7485.51	8703	6586.5	6720	6869.5	6281	7140	7395.5	6987.5	8753	5976	4036.5	4149	7949	8905.5	6845.5	6698	8213.5	7583.5	7804	7343
SJC1043_00342	372293	372601	forward	SJC1043|SC|contig000001	hfq		-0.350037	0.52685	1169.87	-0.219598	0.864084	1054.66	-0.355231	0.394069	1073.5	1176	677	669	1066	1575	1189	1159	1198	1486	711	640	845	2034	1534	1018	1465	1959	1111	925	1361
SJC1043_00343	372700	373980	forward	SJC1043|SC|contig000001	hflX		-0.228712	0.569946	2596.55	-0.0937101	0.979757	2156.91	-0.515129	0.00274829	2660.13	2881.5	1571.5	1940	1973.5	2584.5	2163	2916	2380	2680	1868.5	1338.5	1820	3080.5	3906	2867.5	3035	3660	3457	3069	3331
SJC1043_00344	374049	375299	forward	SJC1043|SC|contig000001	hflK		0.185828	0.656303	1919.83	-0.20963	0.878887	1614.43	0.105875	0.809968	1804.88	2432.5	1448	1521.5	1720	2320	1676	1803	1997.5	2186	1333.5	895.5	1228.5	2437	2223.5	1718.5	1924	2391.5	1893	1297	2062
SJC1043_00345	375303	376307	forward	SJC1043|SC|contig000001	hflC		0.212959	0.700853	3267.77	-0.175731	0.878887	2786.63	0.129949	0.823275	3074.54	3408.5	2856.5	2994.5	2569	3601	3356	3504	2853.5	3180	2487	1813	2092.5	4196.5	3942.5	2832.5	3055.5	4337	3072.5	2404	3124
SJC1043_00346	376371	376571	forward	SJC1043|SC|contig000001	Hypothetical protein		-0.278812	0.748951	49.6339	0.0316851	0.997652	38.3511	-0.210979	0.828272	44.3874	62.5	37	39	20.5	57.5	36	46	33	48	37	25	33	52	63	91.5	48.5	44.5	68.5	42	50
SJC1043_00347	376670	377968	forward	SJC1043|SC|contig000001	purA		0.334221	0.293779	7066.01	-0.171503	0.967821	5441.18	0.249227	0.458833	6647.24	11176	4257	6668	6311	6119	5505	8725	5728	6575	5276	3692	3302	6972	8279	8675	5344	7224	6112	6240	6642
SJC1043_00348	378202	378627	forward	SJC1043|SC|contig000001	nsrR_1		0.211568	0.453207	527.547	-0.547494	0.587017	454.446	0.0575225	0.915742	508.507	716	370.5	461.5	445.5	443.5	756	710	487.5	457	406	285	201.5	594	633.5	572	473	679.5	454.5	544	485.5
SJC1043_00349	378687	381161	forward	SJC1043|SC|contig000001	rnr		0.249264	0.248229	723.959	-0.143096	0.94431	615.183	-0.0115296	0.981953	723.386	1060.5	486	598	659	829.5	662	762	664.5	882.5	443	383.5	495.5	916	761	803	616	947.5	793	670.5	753.5
SJC1043_00350	381223	381954	forward	SJC1043|SC|contig000001	rlmB_1		0.0446494	0.946555	161.844	-0.142772	0.986637	137.81	-0.0190899	0.982842	151.71	264.5	102.5	97.5	138.5	215	150	146	146	228.5	128	76.5	76	215	183.5	207	143	191	157.5	151.5	163
SJC1043_00351	382071	383699	forward	SJC1043|SC|contig000001	aidB		-0.130244	0.793654	429.077	0.271454	0.967821	341.749	-0.0704172	0.935209	384.95	433.5	345	307	310	234.5	370	473	304.5	337.5	380.5	324.5	268	506.5	554	578	443.5	409.5	465	467.5	336
SJC1043_00352	383766	384164	forward	SJC1043|SC|contig000001	yjfL		-0.0463128	0.94147	174.261	0.0112082	0.999018	147.623	-0.307209	0.529529	175.897	167.5	119	148	150	185.5	154	171	149.5	151.5	127.5	123.5	124	225.5	181	224	189.5	203.5	205	219.5	201
SJC1043_00353	384161	384436	reverse	SJC1043|SC|contig000001	Hypothetical protein		-0.249221	0.725586	64.8056	-0.0819589	0.995345	55.4599	-0.28977	0.597669	60.2356	83	32	41	57	76	64	61	56	73	42	42	42	97	88	60	80	103	61	66	62
SJC1043_00354	384559	384867	reverse	SJC1043|SC|contig000001	Hypothetical protein		-0.848433	0.102103	45.0666	0.0337249	0.997652	45.5247	-0.97336	0.0200204	43.6675	39	27	26	20	70	43	59	36	80	42	22	35	94	61	80	40	84	74	52	43
SJC1043_00355	384995	385747	forward	SJC1043|SC|contig000001	Hypothetical protein		-0.324893	0.580899	92.6892	-0.0389228	0.996119	67.2041	-0.110025	0.895095	78.4546	94	69	54	67	65	90	91	59	83	61	42	58	120	89	165	107	102	88	96	64
SJC1043_00356	385871	386233	forward	SJC1043|SC|contig000001	Hypothetical protein		0.0826346	0.947547	57.0989	0.0967973	0.995345	47.9891	0.13067	0.916999	51.4994	47	43	70	35	53	44	57	54	65	41	41	35	54	56	105	46	55	77	41	39
SJC1043_00357	386330	386596	reverse	SJC1043|SC|contig000001	Hypothetical protein		1.02446	0.0922469	172.787	0.696341	0.587017	124.757	0.495652	0.518813	181.438	181	169	228	190	63	100	169	94	108	150	146	122	62	188	146	124	94	164	189	180
SJC1043_00358	387051	387449	forward	SJC1043|SC|contig000001	rpsF		-0.51968	0.504004	96.2927	-0.249385	0.985157	96.4327	-0.449061	0.621654	85.5081	137	50	51	55	229	82	94	85	206	62	39	57	243	95	89	108	221	93	39	104
SJC1043_00359	387780	388007	forward	SJC1043|SC|contig000001	rpsR		-0.354571	0.647177	87.1342	0.269302	0.967821	90.3462	-0.478682	0.451047	83.8071	141.5	39.5	53.5	52	153	63.5	89	73.5	196.5	75.5	58.5	62	184.5	95.5	94	87.5	171	79.5	65.5	122
SJC1043_00360	388047	388499	forward	SJC1043|SC|contig000001	rplI		-0.34628	0.570293	149.493	-0.30409	0.929598	154.558	-0.402412	0.501399	139.674	177.5	97.5	89.5	100	303	200.5	132	143.5	216.5	114.5	89.5	105	298.5	184.5	135	164.5	314	160.5	91.5	156
SJC1043_00361	388611	388964	forward	SJC1043|SC|contig000001	Hypothetical protein		0.661755	0.0750349	332.446	-0.131736	0.985157	259.085	0.751704	0.00127026	297.715	543	269	299	336	298	249	393	285	346	258	165	155	276	258	485	202	225	255	207	267
SJC1043_00362	388968	389636	reverse	SJC1043|SC|contig000001	Hypothetical protein		-0.0582025	0.892698	810.381	-0.0484632	0.995345	741.571	-0.349009	0.211913	827.106	995	549	669	572	1040	713	926	749	1058	636	468	577	1007	1030	1101	731	1137	883	999	980
SJC1043_00363	389903	390523	forward	SJC1043|SC|contig000001	fklB		0.110775	0.901964	212.157	-0.361941	0.739701	178.965	0.180471	0.796668	189.818	381	131	147	159	313	169	255	188	260	150	96	96	360	243	151	198	303	192	128	173
SJC1043_00364	390567	391232	reverse	SJC1043|SC|contig000001	ytfE		-2.74951	NA	10.4836	0.0629084	NA	2.69555	0.0392111	NA	2.43294	4	0	4	2	5	2	2	3	2	4	0	4	4	3	81	4	4	3	0	4
SJC1043_00365	391349	393301	reverse	SJC1043|SC|contig000001	cpdB		0.0593884	0.921544	225.406	0.163756	0.968824	184.189	-0.0567616	0.914257	214.987	304	164	167	178	226	156	225	181	284	120	165	154	241	209	353	228	281	212	215	244
SJC1043_00366	393557	394297	forward	SJC1043|SC|contig000001	cysQ		0.104765	0.783986	1606.36	-0.206109	0.748592	1114.38	0.133507	0.648203	1457.5	2047	1073	1413	1309	1664	1075	1437	1248	1497	867	681	837	2089	1989	1655	1473	1728	1529	1306	1470
SJC1043_00367	394299	394856	reverse	SJC1043|SC|contig000001	ytfJ		-0.0883412	0.905011	688.555	-0.306937	0.88826	601.284	-0.291805	0.633148	679.818	866	357	500	659	1147	517	648	730	815	353	328	537	1205	736	585	769	1311	707	440	909
SJC1043_00368	395187	395393	forward	SJC1043|SC|contig000001	Hypothetical protein		-0.449194	0.273191	1685.7	0.460738	0.60126	1602.52	-0.0162978	0.984207	1312.59	1742	1031	1051	1156	1310	1458	1618	1614	1699	2077	1154	1674	2706	2392	1552	2283	1736	1372	911	1780
SJC1043_00369	395461	396792	reverse	SJC1043|SC|contig000001	ytfL		0.140623	0.800902	665.924	-0.0404435	0.995345	562.99	0.108357	0.849838	616.363	1061	414	476	590	863	526	600	606	947	442	336	418	1020	757	589	594	965	602	455	616
SJC1043_00370	396973	397614	reverse	SJC1043|SC|contig000001	msrA		0.0765402	0.902356	424.02	0.242683	0.587017	400.425	0.121347	0.806855	382.641	660	254	275	396	472	368	452	369	627	337	293	368	603	446	406	458	492	398	314	401
SJC1043_00371	397902	399638	forward	SJC1043|SC|contig000001	Hypothetical protein		0.205312	0.715446	1220.32	-0.0152398	0.998902	916.904	0.123891	0.839854	1147.65	2205	767	950	912	1478	751	1009	975	1683	704.5	494	702	1807	1285	1047.5	1140.5	1785.5	1086.5	877.5	1129
SJC1043_00372	399635	403453	forward	SJC1043|SC|contig000001	Hypothetical protein		0.018291	0.9737	4322.56	-0.157414	0.943764	3538.4	0.0727801	0.808174	3886.03	5384	3006.5	3280.5	3583.5	4296.5	4478	4093.5	3829	4674.5	2983	2243.5	2582.5	5768.5	5584.5	4109.5	4418	4957.5	3922	3681.5	3910
SJC1043_00373	403456	403803	forward	SJC1043|SC|contig000001	ytfP		-0.0459234	0.955423	266.825	-0.0290629	0.997652	225.289	-0.147944	0.823275	253.446	261	157.5	179.5	305.5	274.5	341.5	219	182	267.5	182.5	152	211.5	355.5	305.5	278.5	309.5	353	292	243.5	272
SJC1043_00374	403859	404389	reverse	SJC1043|SC|contig000001	ppa		-0.649653	0.323154	129.697	0.197491	0.985157	113.19	-0.348497	0.718285	104.96	141	47	67	111	196	95	111	86	218	64	59	132	323	130	131	160	250	135	49	107
SJC1043_00375	404650	406203	forward	SJC1043|SC|contig000001	tsr_1	tsr_1	1.80749	0.00365977	351.582	1.93616	0.00562407	420.4	1.24099	0.110864	356.449	230	555	518	399	101	296	253	120	351	1038	485	391	120	244	277	97	139	417	170	172
SJC1043_00376	406249	407253	reverse	SJC1043|SC|contig000001	fbp		0.0520121	0.922511	296.512	0.030467	0.996119	257.31	0.0468307	0.94539	271.969	367	191	256	245	358	259	253	279	405	173	191	212	449	301	313	295	387	227	230	331
SJC1043_00377	407423	408802	forward	SJC1043|SC|contig000001	mpl		0.0578734	0.922057	323.234	-0.12795	0.968824	262.722	0.200938	0.680377	282.262	516	191	263	233	362	297	308	274	405	194	161	197	495	338	360	294	412	289	223	238
SJC1043_00378	409005	409268	reverse	SJC1043|SC|contig000001	ydgH_1		-0.0414992	0.976968	154.958	0.212183	0.989406	124.926	-0.193254	0.886725	149.829	341	82	77	99	231	73	130	106	300	66	94	82	369	107	126	144	379	102	142	110
SJC1043_00379	409389	409652	reverse	SJC1043|SC|contig000001	ydgH_2		-0.412221	0.744281	133.428	0.350887	0.967821	125.208	-0.401153	0.798481	121.533	256	50	58	88	215	60	128	110	324	79	91	79	400	69	126	134	406	50	66	137
SJC1043_00380	410059	410529	reverse	SJC1043|SC|contig000001	argR		0.556728	0.374318	151.196	-0.173684	0.989406	78.893	0.576982	0.326339	137.879	151	152	180	113	76	73	117	108	100	92	43	42	146	170	186	77	110	121	137	101
SJC1043_00381	410994	411932	forward	SJC1043|SC|contig000001	mdh		-0.503293	0.382428	1374.4	-0.148053	0.967821	1385.93	-0.696881	0.108459	1365.48	1318	511	986	1202	2038	1413	1589	1553	1897	907	866	1254	2866	1300	1494	1838	2806	1338	1214	2177
SJC1043_00382	411999	412259	reverse	SJC1043|SC|contig000001	Hypothetical protein		-0.412958	0.654571	29.2139	0.0400688	0.997652	23.6614	-0.11108	0.928052	24.0131	35	21	14	19	48	16	17	26	29	19	16	24	48	27	59	25	27	19	28	33
SJC1043_00383	412440	412796	forward	SJC1043|SC|contig000001	Hypothetical protein		0.0766467	0.931019	323.994	-0.0627772	0.995345	209.494	0.285865	0.61126	277.427	306	236	238	348	219	325	224	183	246	167	155	177	287	322	608	270	294	248	294	236
SJC1043_00384	412845	413816	reverse	SJC1043|SC|contig000001	ispB		0.388574	0.302814	4652.14	-0.0540245	0.995345	3945.81	0.21643	0.676985	4494.59	8233.5	3305.5	4448.5	3185.5	6848.5	2688.5	5182.5	3870.5	7686	3470	1902.5	2426	5167	5371.5	5131.5	3252.5	4892.5	3830.5	4065	5182
SJC1043_00385	414087	414398	forward	SJC1043|SC|contig000001	rplU		0.024231	0.981836	890.645	0.0826432	0.995345	736.898	-0.00414391	0.996793	823.576	1447	634.5	622	569	1108	622	1123	472.5	1394.5	871.5	412	308.5	1701	1189.5	723	575	1293	1065.5	616.5	684.5
SJC1043_00386	414416	414673	forward	SJC1043|SC|contig000001	rpmA		-0.355476	0.666732	152.178	0.0557638	0.995345	146.145	-0.224043	0.812226	132.46	206	60.5	82	144	221	138	134	157.5	285.5	116.5	72	115.5	309	212.5	121	157	263	163.5	71.5	147.5
SJC1043_00387	414779	415750	forward	SJC1043|SC|contig000001	yhbE		0.13139	0.863551	573.643	-0.268261	0.968824	416.432	-0.0142685	0.990413	552.202	551	493.5	447	521.5	321.5	655.5	599.5	432	311	440	300	268	478.5	847.5	678.5	525	440.5	649	685.5	555.5
SJC1043_00388	415767	416939	forward	SJC1043|SC|contig000001	obgE		-0.0950936	0.872615	245.018	-0.107784	0.995345	171.828	-0.029729	0.979063	219.43	305	161.5	192	176.5	162.5	184.5	245.5	203	166	152	129	142	245.5	336.5	380.5	221	210.5	285	181.5	276.5
SJC1043_00389	416976	418037	reverse	SJC1043|SC|contig000001	basS		0.0211575	0.981836	357.46	-0.0789519	0.995345	324.053	-0.000141697	0.999691	329.669	643.5	218	225.5	257	576.5	290.5	338	324.5	612.5	224	154.5	262.5	582	429.5	292.5	349	566	302.5	253	352.5
SJC1043_00390	418034	418696	reverse	SJC1043|SC|contig000001	basR_1		0.115073	0.860915	169.428	-0.0877096	0.995345	137.423	0.114953	0.874288	155.091	301	102.5	129	119.5	229.5	121.5	153.5	143	228	109.5	60.5	119.5	232.5	202.5	170	155.5	216.5	182	114.5	146
SJC1043_00391	418705	420138	reverse	SJC1043|SC|contig000001	dacB		0.0310535	0.973566	509.503	-0.0251495	0.997652	436.546	0.0570128	0.95032	462.382	891.5	311.5	345.5	362.5	762	408	429.5	418.5	815.5	307.5	237	344	851.5	586	399.5	508.5	771.5	467.5	342.5	441.5
SJC1043_00392	420169	420290	forward	SJC1043|SC|contig000001	Hypothetical protein		0.290118	0.634013	79.4677	0.0981817	0.995345	73.2258	0.129945	0.849838	76.5094	104	45	78	81	83	70	82	84	122	60	42	65	108	78	69	77	113	71	64	74
SJC1043_00393	420395	420871	forward	SJC1043|SC|contig000001	greA		0.238139	0.714146	463.874	-0.1896	0.975667	448.053	0.256861	0.679405	422.1	784	321	276	452	819	457	451	457	787	306	222	335	717	410	384	468	680	348	271	426
SJC1043_00394	420984	421277	reverse	SJC1043|SC|contig000001	yhbY		-0.0956592	0.903683	283.609	0.180203	0.967821	193.467	-0.186692	0.680377	268.236	353	217	173	219	281	165	243	146	316	157	141	163	447	427	228	261	388	342	236	284
SJC1043_00395	421422	422051	forward	SJC1043|SC|contig000001	rlmE		0.42449	0.500372	2499.52	0.187715	0.978446	1766.9	0.0350139	0.981953	2592.33	2179.5	2492	2834	1861.5	1792	2177	2250	1232.5	1807.5	1892	1660.5	1268	2163.5	3165	2790	1829.5	2148.5	3170.5	3361.5	2071
SJC1043_00396	422099	424039	forward	SJC1043|SC|contig000001	ftsH		-0.011116	0.987414	3832.85	-0.107623	0.982533	3426.69	-0.0932236	0.833064	3613.63	4462.5	2728	3155	2905.5	4854	4226	3790	3189.5	4686.5	3005	2271.5	2368	5235.5	5044	3897	3705.5	5140.5	4015.5	3732.5	3368
SJC1043_00397	424132	424968	forward	SJC1043|SC|contig000001	folP		-0.268485	0.633304	194.737	-0.00937363	0.999958	170.268	-0.104887	0.884337	167.81	287	114.5	116.5	130.5	296	160	146	178.5	326.5	127.5	95.5	120	361.5	239	233.5	171	290.5	192	128	166
SJC1043_00398	424973	426310	forward	SJC1043|SC|contig000001	glmM		0.0016229	0.998702	453.469	-0.319115	0.878887	362.475	0.0250467	0.979712	411.947	674	264.5	347.5	357.5	691	349	429	380.5	595.5	242.5	198.5	226	789.5	474	495.5	380	668.5	373	312	464
SJC1043_00399	426531	426866	forward	SJC1043|SC|contig000001	secG		-0.921381	0.160295	303.29	-0.153287	0.995345	258.543	-0.664094	0.26152	247.982	350	140	99	184	689	205	174	212	600	182	101	143	885	466	259	276	597	369	182	233
SJC1043_00402	427259	427360	forward	SJC1043|SC|contig000001	Hypothetical protein		-0.4654	0.609968	39.0756	-0.396288	0.953812	26.7623	-0.125939	0.914257	31.5163	41	17.5	16.5	42.5	41	45.5	22	28	47	15	9	21	84	53	41	36	42.5	42	33	26.5
SJC1043_00403	427408	427830	forward	SJC1043|SC|contig000001	rimP		-0.216252	0.667247	108.011	-0.0989777	0.995345	81.0103	0.00652295	0.992828	91.1559	136	75	69	73.5	119	67.5	96	97.5	127.5	62.5	54.5	53.5	173	124	135	111	143	89	73	97
SJC1043_00404	427852	429360	forward	SJC1043|SC|contig000001	nusA		0.0715413	0.909216	795.438	-0.00898169	0.999958	618.025	-0.0218168	0.979544	751.857	1025.5	604	564	664.5	863	610	624.5	699.5	1024	507.5	369	468.5	1250	905	690	767	1134	841	560	814
SJC1043_00405	429384	432071	forward	SJC1043|SC|contig000001	infB		0.0595616	0.902007	2066.98	-0.142295	0.934217	1733.74	-0.0342495	0.950845	1955.05	2703	1560.5	1626.5	1514.5	2335	2071.5	2059.5	1738	2232.5	1529	1112	1250	2784	2638	2173	1848	2661	2276	1701	2012.5
SJC1043_00406	432142	432552	forward	SJC1043|SC|contig000001	rbfA		-0.553288	0.376855	44.5912	0.123657	0.995345	34.8587	-0.489674	0.404676	39.7941	57.5	23.5	16	33.5	44	24.5	38	45	54.5	35	22	26.5	76	68	58	47	71.5	47.5	40.5	46
SJC1043_00407	432552	433496	forward	SJC1043|SC|contig000001	truB		-0.347262	0.429497	86.1619	0.0631228	0.995345	71.9445	-0.510663	0.107518	84.4353	112	48.5	59	54.5	95.5	83.5	82	57	96	74	50.5	52.5	114	105	144	90.5	120.5	109	96.5	106.5
SJC1043_00408	433561	433677	forward	SJC1043|SC|contig000001	Hypothetical protein		0.374422	0.539952	1164.09	0.12161	0.968824	966.526	0.168746	0.580421	1137.15	1570	901	904	1221	1174.5	916.5	1053	1028	1449.5	969	632	734	1536	1343	655	1127.5	1433.5	1106.5	995	1133.5
SJC1043_00409	433907	434080	reverse	SJC1043|SC|contig000001	Hypothetical protein		0.532274	NA	13.6909	-0.385629	0.978446	6.92259	0.335977	NA	13.3008	24	13	12	9	10	11	10	4	4	6	5	6	18	8	22	6	18	15	8	11
SJC1043_00410	434147	436264	forward	SJC1043|SC|contig000001	pnp		0.143579	0.714146	1734.09	-0.19816	0.859442	1451.73	-0.0513458	0.909855	1697.3	2192	1305	1349	1505	1718	1755	1847	1630	1770	1258	906	1066	2179	2164	1698	1610	2103	2054	1564	1775
SJC1043_00411	436393	437277	forward	SJC1043|SC|contig000001	nlpI		-0.0718718	0.914993	7623.01	-0.144259	0.978446	6694.72	-0.227702	0.633616	7389.94	7096	5882	5971	6131	6876	8012	9702	6935	7511	6701	4514	4450	8988	11665	7795	7654	8926	9528	7740	8160
SJC1043_00412	437464	439395	forward	SJC1043|SC|contig000001	deaD		0.0365455	0.957553	156.81	-0.0667326	0.995345	138.566	0.0551748	0.945192	142.548	175	135	119	115	160	169	163	143	173	136	97	92	201	194	185	141	209	156	110	140
SJC1043_00413	439542	440756	forward	SJC1043|SC|contig000001	yedE		0.123901	0.772829	422.053	0.0753867	0.991932	322.573	0.098951	0.851216	389.721	538.5	298.5	287	423	449.5	325	373.5	282.5	496.5	274.5	217	261	562.5	469.5	449	399.5	488.5	410	301.5	445
SJC1043_00414	440753	440992	forward	SJC1043|SC|contig000001	yedF		-0.32636	0.632578	45.6826	-0.103934	0.995345	37.4769	-0.127426	0.884337	38.7217	43.5	24.5	36	37	63.5	38	39.5	36.5	59.5	19.5	23	35	75.5	44.5	68	50.5	68.5	40	31.5	39
SJC1043_00415	441031	442044	reverse	SJC1043|SC|contig000001	limB_1		0.12958	0.842817	128.038	0.245502	0.879156	104.474	0.0947064	0.88008	118.617	211	80	95	102	112	95	130	96	156	102	63	103	132	116	169	149	155	116	95	138
SJC1043_00416	442275	443246	forward	SJC1043|SC|contig000001	Hypothetical protein		0.122777	0.814138	346.789	-0.0272907	0.996119	293.137	0.102303	0.863082	319.828	613.5	203	252	271	409.5	303.5	303.5	319	467.5	240	184.5	216.5	450	356.5	399.5	343	403.5	333	275.5	335
SJC1043_00417	443228	444382	forward	SJC1043|SC|contig000001	Hypothetical protein		0.20876	0.721929	413.342	-0.210817	0.934217	337.44	0.116192	0.851942	390.212	763.5	269	291	319.5	548	328	395	377.5	502.5	277.5	166.5	254.5	600	411	367	406	564.5	365	343	377
SJC1043_00418	444379	445518	forward	SJC1043|SC|contig000001	ybhR_1		0.241247	0.634438	906.281	-0.170506	0.967821	835.156	0.193958	0.646625	842.45	1517	706	643	685.5	1248.5	860.5	1027.5	882.5	1278	754.5	465	519	1124	1127.5	769.5	827	1115	886	659.5	791
SJC1043_00419	445534	446169	reverse	SJC1043|SC|contig000001	rutR_1		-0.105209	0.9018	126.404	0.168078	0.989406	94.9598	-0.252179	0.728178	122.194	189	63.5	100	91.5	150	72	99	90	180	51	56	104	217.5	91.5	164	141	225.5	81.5	131	150
SJC1043_00420	446188	447453	reverse	SJC1043|SC|contig000001	Hypothetical protein		-0.227489	0.833595	205.373	0.220518	0.989406	185.908	-0.270778	0.80112	191.212	307	70.5	146	182.5	345	85	177	190	297	86	143	223	427.5	103.5	274	239	426.5	105.5	161	255
SJC1043_00421	447664	448542	reverse	SJC1043|SC|contig000001	Hypothetical protein		-0.749618	0.516554	36.0413	0.082348	0.995345	38.4348	-0.514993	0.633651	29.8984	21.5	33.5	21.5	9	68	49	37.5	17.5	81.5	44	21	11.5	74	43.5	80	20	30	44.5	38.5	35.5
SJC1043_00422	448554	449549	reverse	SJC1043|SC|contig000001	yhbU_1		-1.32955	0.128096	28.9984	0.167926	0.995345	31.8998	-0.328316	0.823275	17.1732	17.5	18.5	11.5	8	65	34	29.5	11.5	66.5	34	25	8.5	62	49.5	76	13	14	33.5	21.5	10.5
SJC1043_00423	449808	450329	forward	SJC1043|SC|contig000001	Hypothetical protein		0.378011	0.323154	1464.74	-0.0389746	0.996119	1161.73	0.363739	0.424857	1347.57	1654.5	1304.5	1407.5	1244	1107	1239.5	1560	1349	1442	1314	774.5	691.5	1284	1625	1785.5	1230.5	1179	1314.5	1318.5	1212.5
SJC1043_00424	450323	450826	forward	SJC1043|SC|contig000001	Hypothetical protein		-0.287667	0.410551	537.345	0.00966882	0.999958	482.409	-0.135272	0.819593	465.316	550.5	312.5	397.5	423	553	584.5	622	410	627	553	295.5	320.5	698	760	616.5	648.5	491	502.5	574.5	505.5
SJC1043_00425	452655	453239	reverse	SJC1043|SC|contig000001	Hypothetical protein		0.472444	NA	15.838	0.377159	0.980569	6.89425	0.819384	NA	13.2675	18	14	11	20	8	6	10	3	5	8	7	7	18	10	21	13	12	5	13	11
SJC1043_00426	453886	454131	forward	SJC1043|SC|contig000001	Hypothetical protein		-0.587483	0.703035	16.4023	0.209731	0.995345	7.98277	0.511495	NA	10.2083	10	15	6	12	12	11	3	7	9	9	5	8	13	25	47	9	9	11	5	11
SJC1043_00427	454567	455547	forward	SJC1043|SC|contig000001	Hypothetical protein		0.0856578	0.895906	265.384	0.0276298	0.996562	186.785	0.0570103	0.950827	245.533	315	222.5	196	210	219	223	223.5	168.5	269	195	115.5	128.5	278.5	372.5	345.5	208.5	242.5	336.5	200	257.5
SJC1043_00428	455544	458822	forward	SJC1043|SC|contig000001	Hypothetical protein		-0.0669917	0.936798	327.212	0.172503	0.967821	241.036	-0.0884455	0.91044	301.978	312.5	272.5	245.5	247.5	249.5	272.5	310.5	190	294	254	185.5	193	300.5	431	581.5	261.5	320	403	295	317
SJC1043_00429	458852	460189	forward	SJC1043|SC|contig000001	Hypothetical protein		-0.0612143	0.959964	124.662	-0.0145936	0.998084	84.271	0.000655924	0.999691	111.877	114.5	96	96.5	105.5	106	91.5	100.5	84	110.5	78.5	57	65	119.5	131.5	287	72.5	106.5	127.5	138.5	101
SJC1043_00430	460186	461151	forward	SJC1043|SC|contig000001	Hypothetical protein		-0.504068	0.703413	25.0363	0.520338	0.878887	16.4339	-0.538178	0.491254	23.3519	25	12.5	18.5	18	19	20	12	10.5	24.5	21.5	8	17.5	19.5	23.5	81.5	16.5	25.5	45.5	22.5	25
SJC1043_00431	461164	462156	forward	SJC1043|SC|contig000001	Hypothetical protein		-0.44694	0.677879	64.9359	0.0878605	0.995345	38.9432	-0.232535	0.799964	54.6375	39	35.5	45.5	62	63.5	33.5	43.5	32	61	31	23.5	36.5	56	67	176	57	70.5	71.5	44	70
SJC1043_00432	462166	462720	forward	SJC1043|SC|contig000001	Hypothetical protein		0.362686	0.643136	81.1735	0.4032	0.620871	65.4767	0.220231	0.808174	77.7843	66	78	89	66	78	65.5	65	47	101	77	45.5	54.5	79	72.5	116.5	65	69	88	71	77.5
SJC1043_00433	462851	462878	forward	SJC1043|SC|contig000001	Hypothetical protein		0.310536	NA	10.9458	0.956121	0.464043	10.3002	-0.0797488	NA	11.3773	7.5	9	7.5	15	12	10	6.5	4	19	13.5	8	10	7	16	9	11.5	10	15	13.5	9.5
SJC1043_00434	462911	462938	forward	SJC1043|SC|contig000001	Hypothetical protein		0.783976	NA	10.4648	1.20117	0.218352	11.267	-0.0175864	NA	12.0607	6.5	12.5	9.5	14.5	6.5	11	7	6	13	18.5	11.5	12	5.5	11	5	12.5	11	18	11.5	10
SJC1043_00435	462971	462998	forward	SJC1043|SC|contig000001	Hypothetical protein		0.786611	NA	7.74627	0.825234	0.864084	7.09299	0.140297	NA	8.54237	6.5	8	8.5	10	2	8.5	6.5	6	7	10.5	10.5	3.5	3	7	10	5.5	6	13.5	8	6.5
SJC1043_00436	463031	463058	forward	SJC1043|SC|contig000001	Hypothetical protein		0.755899	NA	4.61396	0.717773	NA	4.64315	0.311948	NA	4.84907	6.5	4	4	6.5	1.5	5	4.5	4	2.5	6	5.5	5	1.5	4.5	7	3	3	5.5	7	2.5
SJC1043_00437	463091	463118	forward	SJC1043|SC|contig000001	Hypothetical protein		1.16168	NA	9.7844	0.690176	0.933735	6.629	0.608779	NA	10.2782	11	12	8.5	14	3	8	5.5	5	5	11.5	7	3.5	3	11	9.5	3.5	6.5	10	10.5	8
SJC1043_00438	463151	463178	forward	SJC1043|SC|contig000001	Hypothetical protein		1.42654	NA	13.1924	0.365313	0.985157	8.46999	0.591837	0.687375	14.665	6.5	17.5	14	22.5	6	13.5	6	6.5	4.5	14.5	8.5	6.5	5	16	8.5	4.5	6.5	16	16.5	10.5
SJC1043_00439	463211	463238	forward	SJC1043|SC|contig000001	Hypothetical protein		1.30396	NA	10.1519	0.55287	0.968824	7.1277	0.738887	NA	10.59	3	12.5	9.5	20.5	6	11.5	3	4.5	2.5	11.5	6	7.5	4	11	8	3.5	6	11	10.5	6.5
SJC1043_00440	463271	463298	forward	SJC1043|SC|contig000001	Hypothetical protein		0.754178	NA	9.84044	0.104442	0.995345	7.0175	0.580165	NA	9.44427	6.5	9.5	8	16	6.5	12	5.5	6	9.5	7	4	6	8.5	11	9.5	5	7.5	10.5	8.5	6
SJC1043_00441	463331	463358	forward	SJC1043|SC|contig000001	Hypothetical protein		1.21129	0.100981	57.6291	0.494197	0.819713	52.3218	0.637643	0.407778	60.5563	50.5	69.5	71.5	68	37.5	69.5	48	35.5	60.5	71.5	45.5	40	28	73.5	31.5	26.5	36.5	65	53.5	44
SJC1043_00442	463391	463418	forward	SJC1043|SC|contig000001	Hypothetical protein		1.12377	0.175143	70.4307	0.439992	0.878887	63.3048	0.588356	0.531334	73.6453	53	84.5	90	82	45	88	60	44	67	81	59	49.5	30	97.5	43.5	31.5	38.5	91.5	66.5	50.5
SJC1043_00443	463451	463478	forward	SJC1043|SC|contig000001	Hypothetical protein		0.825162	0.535795	17.7492	0.328361	0.985157	14.0341	0.6509	0.636034	17.0563	8.5	16.5	23.5	24	9	23.5	12.5	9	9.5	18	16.5	9	10	25.5	14	9	6.5	23	14	12
SJC1043_00444	463511	463538	forward	SJC1043|SC|contig000001	Hypothetical protein		1.4548	0.106657	22.3131	0.692566	0.878887	15.7763	1.11069	0.241767	21.9684	15	19.5	28	43	6.5	25	11	9.5	11.5	26.5	13	15.5	7.5	21	15.5	10	8	24.5	15.5	9.5
SJC1043_00445	463571	463598	forward	SJC1043|SC|contig000001	Hypothetical protein		1.27432	0.13731	27.7517	0.576267	0.948282	18.2452	1.10286	0.196223	26.4106	20	23	35.5	49	5.5	32.5	14	11	14	28	16	17	10	26	20	18	10	25.5	20.5	14.5
SJC1043_00446	463691	463718	forward	SJC1043|SC|contig000001	Hypothetical protein		0.883423	NA	11.7928	0.911226	0.611443	8.18986	0.452892	NA	12.185	12.5	11.5	13	14.5	7	5.5	7	6	15.5	13.5	3	8	5.5	13	16.5	4.5	7.5	15.5	13	5.5
SJC1043_00447	463751	463778	forward	SJC1043|SC|contig000001	Hypothetical protein		0.799318	0.287506	41.4717	0.390342	0.933735	28.5345	0.641837	0.427341	39.6543	36.5	43.5	51	41	23	28.5	36	24.5	36.5	44	14.5	25	28	50	42.5	21	27.5	48.5	34.5	21
SJC1043_00448	463811	463838	forward	SJC1043|SC|contig000001	Hypothetical protein		0.490486	0.539952	55.4625	0.187192	0.989406	37.0828	0.474303	0.561575	51.1965	51	55	62.5	46.5	28.5	46.5	53.5	27	39	46	30.5	26.5	51.5	70.5	67	28.5	32	61.5	48	38
SJC1043_00449	463871	463898	forward	SJC1043|SC|contig000001	Hypothetical protein		0.056325	0.962823	31.2171	-0.0111944	0.999958	25.9881	-0.237634	0.834617	31.8701	28	24	29.5	25	21.5	42.5	36.5	15.5	21.5	32.5	21	16.5	31	45.5	31	32	23	40.5	47.5	31.5
SJC1043_00450	463987	464280	reverse	SJC1043|SC|contig000001	Hypothetical protein		-1.06782	0.175177	16.6705	-0.00121477	0.999958	14.2513	-0.722689	NA	13.0955	20	7	6	7	38	9	15	6	18	16	9	10	32	28	33	15	27	19	14	13
SJC1043_00451	464367	465683	reverse	SJC1043|SC|contig000001	potE		-0.436258	0.714207	51.9306	-0.475399	0.706183	41.4811	-0.0340557	0.981801	40.8067	32	39	36	38	77	52	48	42	38	40	25	23	60	47	152.5	30	51	48	43	35
SJC1043_00452	465746	467908	reverse	SJC1043|SC|contig000001	speC_1		-1.57047	NA	33.7507	-0.145082	0.995345	12.7818	0.758953	NA	12.3797	18	10	15	16	34	8	14	8	20	13	6	8	30	23	184.5	14	12	11	7	10
SJC1043_00453	468720	469160	forward	SJC1043|SC|contig000001	Hypothetical protein		-0.131095	0.831338	118.632	0.155334	0.975667	93.2797	-0.237026	0.718285	113.245	135.5	91.5	69.5	96.5	92.5	108.5	109	87	140.5	94	62	72.5	143.5	166	167	103	131.5	116.5	158	115
SJC1043_00454	469191	469823	forward	SJC1043|SC|contig000001	Hypothetical protein		0.464253	0.306106	1479.8	0.155774	0.994481	1006.23	0.425559	0.259466	1371.08	1648.5	1242.5	1341.5	1593.5	589.5	1137.5	1429	1056	1140.5	1212	768	700.5	1021.5	1468	1852	1396	1247.5	1164.5	1303	1290
SJC1043_00455	469780	470562	reverse	SJC1043|SC|contig000001	phnP		-1.0281	NA	13.6173	0.380942	0.989406	5.94979	0.845039	NA	6.36329	6.5	4	12	8	6	8	6	3	2	9.5	2	9	7	8	68.5	7	8	3	3	5.5
SJC1043_00456	470575	471177	reverse	SJC1043|SC|contig000001	cat_1		-3.22855	NA	7.07078	-0.622055	NA	0.748565	-0.445323	NA	1.43887	1.5	0	2.5	1	0	1	2	1	0.5	1.5	0	0	2	2	59.5	1	5	1	0	1.5
SJC1043_00457	471174	471743	reverse	SJC1043|SC|contig000001	phnN		-2.09498	NA	4.88942	1.11128	NA	1.35125	0.561356	NA	1.44681	4	1.5	0.5	1	1	1	2.5	0	1.5	4.5	0	1	2	0	35.5	1.5	1	1.5	1.5	0
SJC1043_00458	471743	472879	reverse	SJC1043|SC|contig000001	Hypothetical protein		-2.04102	NA	8.24978	0.772271	NA	4.76825	0.460173	NA	2.59589	6	2.5	2	2	1	4	7.5	3	9	7.5	2	4	6	5	45.5	7.5	0	4.5	3.5	1
SJC1043_00459	472879	473583	reverse	SJC1043|SC|contig000001	lolD_1		-1.7457	NA	2.80578	-1.10387	NA	0.222424	2.77566	NA	0.603601	0	1	1	2	1	0	0	1	0	0	0	0	0	0	22	0	0	0	0	0
SJC1043_00460	473600	474388	reverse	SJC1043|SC|contig000001	gsiA_3		-2.60989	NA	5.59197	-2.06711	NA	0.820292	0.446955	NA	1.23082	3	0	3	0.5	0	1	1	4	1	0	0	0	0	0	48.5	1	3	0.5	0	2
SJC1043_00461	474388	475248	reverse	SJC1043|SC|contig000001	Hypothetical protein		-3.06819	NA	6.39364	-1.23011	NA	0.999422	-1.33091	NA	2.11591	0	2	2	0.5	2	1	1	2	0	1	1	0	0	2	55.5	0	1	3	4	4
SJC1043_00462	475241	476326	reverse	SJC1043|SC|contig000001	Hypothetical protein		-2.1843	NA	6.24597	-0.50642	NA	0.907167	1.12827	NA	1.51829	0	0	7	0	2.5	2	1	0.5	2	0	1	0	1	0	50.5	1	0	1.5	0	2
SJC1043_00463	476326	476907	reverse	SJC1043|SC|contig000001	phnH		-2.81858	NA	3.33948	-0.408196	NA	0.407088	1.45329	NA	0.495383	1	0	1	1	0.5	1	1	0.5	0	0	1	0	0	0	30	0.5	0	0	0	1
SJC1043_00464	476911	477354	reverse	SJC1043|SC|contig000001	Hypothetical protein		-3.18675	NA	0.976033	1.0468	NA	0.147486	-0.509168	NA	0.136517	0	0	0	0	0	0	0	0	0	1	0	0	0	0	10	0.5	0	0	1	0
SJC1043_00465	477355	478083	reverse	SJC1043|SC|contig000001	phnF		-3.50932	NA	3.42605	-0.340835	NA	1.74783	-1.37054	NA	0.891893	1	0	1	0	2	3	3	1	3	2	1	0	0	1	29.5	1	3	0	1	2
SJC1043_00466	478311	479339	forward	SJC1043|SC|contig000001	Hypothetical protein		-0.470529	0.489337	69.9445	0.00781915	0.999958	62.3859	0.0965957	0.928052	51.9065	101	38	47	30	80	47	85	72	115	61	34	35	111	71	140	65	79	54	31	60
SJC1043_00467	479445	479732	forward	SJC1043|SC|contig000001	Hypothetical protein		0.310323	0.434586	486.64	-0.274078	0.474787	440.716	0.403086	0.440073	433.54	688.5	282.5	365	588	655.5	514	587	433	524.5	334	275.5	340	557.5	479.5	602.5	397.5	495.5	265	415.5	441
SJC1043_00468	479741	480016	forward	SJC1043|SC|contig000001	Hypothetical protein		-0.202402	0.739902	74.3368	-0.20775	0.967821	73.7396	-0.346727	0.515736	72.1119	71.5	43.5	58	65	120.5	69	99	74	93.5	54	37.5	70	105.5	79.5	120.5	67.5	92.5	68	84.5	103
SJC1043_00469	480022	480486	reverse	SJC1043|SC|contig000001	Hypothetical protein		-0.885416	0.245244	30.4118	0.732216	0.468291	40.2931	-0.224254	0.823275	21.4075	31	12	20	14	56	29	37	19	96	39	37	25	45	38	84	23	22	29	25	23
SJC1043_00470	480655	482826	reverse	SJC1043|SC|contig000001	nrdD		-0.333984	0.586432	233.353	0.455738	0.864084	306.553	-0.270591	0.723064	208.938	235	178	152	144	420	334	295	139	654	263	285	173	370	297	419	157	225	247	319	172
SJC1043_00471	483038	483952	reverse	SJC1043|SC|contig000001	dmlR_1		-0.290449	0.660674	91.2076	0.162809	0.975667	60.3989	-0.234204	0.730051	81.8297	118	55	40	82	60	61	68	66	86	50	44	56	103	111	130	119	96	108	90	87
SJC1043_00472	484059	484583	forward	SJC1043|SC|contig000001	ywrO_1		-1.16562	NA	10.5347	0.17569	NA	4.10539	0.012603	NA	5.9133	9	6	3	5	8	3	3	4	8	3	2	4	11	4	51	6	10	6	5	5
SJC1043_00473	484612	486276	reverse	SJC1043|SC|contig000001	treA		-0.289295	0.756606	219.915	-0.27685	0.967821	193.339	-0.25483	0.802356	198.865	261	62	159	236	308	161	252	242	205	82	144	199	343	161	278	331	370	131	201	259
SJC1043_00474	486546	487961	reverse	SJC1043|SC|contig000001	treB		-0.229881	0.774453	449.223	-0.258309	0.93386	441.801	-0.186166	0.852043	404.842	590	173	339	403	703	307	649	543	478	313	293	379	653	322	548	697	737	226	410	539
SJC1043_00475	488099	489046	reverse	SJC1043|SC|contig000001	treR		0.092399	0.890057	152.072	-0.0491909	0.995345	118.248	0.374047	0.432203	127.527	218	110	98	134	153	139	147	105	158	106	84	83	152	191	226	122	124	138	125	90
SJC1043_00476	489470	492178	forward	SJC1043|SC|contig000001	mgtA		-1.03599	0.441289	56.6922	-0.0969459	0.996119	35.6537	0.0693833	0.980834	33.1738	95	6	22	30	97	22	26	30	100	9	17	23	77	29	225	43	85	23	13	32
SJC1043_00477	492446	494836	forward	SJC1043|SC|contig000001	exo I		-0.482745	0.0651803	251.689	-0.268705	0.779688	214.059	-0.297576	0.30683	214.392	267	126	171	179	340	237	261	223	225	154	141	185	377	287	430	282	342	229	229	235
SJC1043_00478	494873	497854	reverse	SJC1043|SC|contig000001	lgrD_1		-0.29143	0.839859	70.8415	0.303274	0.957196	39.1899	0.131997	0.908876	55.7341	41	51	55	61	32	46	48	30	39	37	38	38	45	66	217	47	56	76	47	49
SJC1043_00479	498059	498445	reverse	SJC1043|SC|contig000001	ridA		-0.216774	0.856538	92.7387	0.192811	0.995345	93.0711	-0.22018	0.868549	84.9362	159	40	58	68	224	53	60	73	235	38	54	82	244	75	77	80	217	68	36	105
SJC1043_00480	498603	499067	reverse	SJC1043|SC|contig000001	pyrI		-0.37027	NA	15.3137	0.706716	0.728976	10.263	-0.110892	NA	12.662	13	12.5	13.5	6.5	12.5	8	12	3.5	19	10	9	10.5	15.5	10.5	42.5	13.5	18	19	9.5	10.5
SJC1043_00481	499080	500015	reverse	SJC1043|SC|contig000001	pyrB		-0.202882	0.889809	46.8035	0.676546	0.540315	30.0936	0.108405	0.93491	38.3322	26	31.5	41.5	41.5	34.5	28	23	19.5	63	21	36	20.5	51.5	25.5	116.5	43.5	45	53	26.5	36.5
SJC1043_00482	500314	501882	reverse	SJC1043|SC|contig000001	dppA_2		-0.334331	0.756606	57.8411	0.32395	0.93386	38.1715	0.219283	0.796663	43.6862	84	20	46	40	40	29	45	40	76	23	27	38	47	57	150	53	59	39	32	49
SJC1043_00483	502078	503097	reverse	SJC1043|SC|contig000001	argI		-0.108748	0.941504	41.4244	0.04596	0.997652	25.8363	0.0263784	0.987795	36.1825	28	37	35	30	22	31	35	25	21	41	21	9	27	56	92	28	32	58	34	28
SJC1043_00484	503260	503685	forward	SJC1043|SC|contig000001	rraB		0.135503	0.855642	638.452	0.00455402	0.999958	601.764	0.23716	0.602704	566.26	770	407	501	660.5	645	759	873	439.5	676	660	497.5	336.5	552.5	727	1135.5	461.5	532	548.5	569	571.5
SJC1043_00485	503738	504502	forward	SJC1043|SC|contig000001	Hypothetical protein		-0.122324	0.892698	53.0589	0.241323	0.967821	44.8607	-0.159503	0.851216	49.526	78	34	34	37.5	57	42	40	45.5	71	29	43.5	35.5	58.5	53	100.5	49.5	50	60.5	63	50.5
SJC1043_00486	504518	506125	reverse	SJC1043|SC|contig000001	alkJ		0.135179	0.882947	238.08	-0.386266	0.852256	160.378	-0.237748	0.821598	248.666	205	233	221	160	205	291	161	150	165	124	89	130	225	246	264	299	238	453	257	198
SJC1043_00487	506352	506855	reverse	SJC1043|SC|contig000001	Hypothetical protein		-0.466129	0.406124	87.0999	-0.237122	0.952962	73.3362	-0.58665	0.216306	83.8953	78	44	52	80	87	100	102	67	79	51	54	60	91	147	125	103	121	92	129	89
SJC1043_00488	507056	509932	reverse	SJC1043|SC|contig000001	valS		0.0500972	0.91428	562.209	-0.0375724	0.995345	494.166	0.00411363	0.992828	523.283	768	396	367.5	500.5	660.5	578	591	437.5	712	405	345.5	364.5	794	645.5	666.5	486	693.5	559.5	513.5	505.5
SJC1043_00489	509945	510394	reverse	SJC1043|SC|contig000001	holC		0.280253	0.409251	244.577	-0.0517095	0.995345	195.623	0.22827	0.458833	227.638	372	169	193.5	223.5	218.5	177	301	206.5	261	191	131.5	129.5	291	267.5	230.5	235	295.5	214.5	198.5	210.5
SJC1043_00490	510479	511990	reverse	SJC1043|SC|contig000001	pepA		0.218657	0.675825	1119.21	-0.333437	0.587017	1044.4	0.254107	0.594843	1013.55	2101	628	826	946	1706	1230	1226	1122	1553	757	549	703	1478	1096	1118	1114	1315	853	819	1070
SJC1043_00491	512273	513367	forward	SJC1043|SC|contig000001	lptF		-0.0733427	0.919529	925.399	-0.184429	0.933735	822.787	-0.22612	0.491254	896.298	1374.5	560.5	593.5	749.5	1186	977.5	964.5	831	1226	692	459	566	1418.5	1200.5	744	1021	1389	1016	837	1003.5
SJC1043_00492	513367	514437	forward	SJC1043|SC|contig000001	lptG		0.114005	0.864889	421.25	-0.16349	0.977104	356.433	0.0249963	0.980834	397.384	712.5	276.5	287.5	329.5	604	347.5	381.5	384	589	269	176	275	574.5	487.5	350	455	637	423	305	385.5
SJC1043_00493	514572	515291	forward	SJC1043|SC|contig000001	lasR_1		-0.217381	0.701725	185.793	-0.225598	0.967821	151.697	-0.400726	0.445681	182.852	214	137	135	113	231	150	226	143	241	134	91	74	244	252	305	143	213	269	237	168
SJC1043_00494	515891	516193	forward	SJC1043|SC|contig000001	Hypothetical protein		-1.46401	NA	10.2639	-0.892997	NA	4.96266	0.416148	NA	4.36162	5	7	4	2	6	5	9	9	5	5	2	1	4	6	58	6	6	2	4	4
SJC1043_00495	516046	517428	reverse	SJC1043|SC|contig000001	dsdX		-0.845445	0.185644	49.5879	0.0570284	0.995345	46.246	-0.584769	0.451047	40.5201	64	12	23.5	33.5	67.5	33.5	56	48.5	51.5	31	37	49.5	84.5	51	110	57.5	98.5	36	37.5	49
SJC1043_00496	517431	518396	reverse	SJC1043|SC|contig000001	Hypothetical protein		-0.268801	0.801986	41.0104	-0.0190897	0.998902	36.0469	-0.161259	0.904865	36.1124	71	7.5	28.5	36.5	61	28	44	33.5	49	28.5	20.5	37	55.5	49.5	57	47	60	29.5	39	40.5
SJC1043_00497	518427	519194	reverse	SJC1043|SC|contig000001	glcR_1		-0.371072	0.656461	108.133	0.169608	0.989406	111.687	-0.101533	0.928052	89.5387	191	44.5	58	70	198.5	77.5	114	97	199.5	121.5	75.5	57.5	236	110.5	137	98.5	166.5	78.5	76.5	95.5
SJC1043_00499	521228	524341	forward	SJC1043|SC|contig000001	Hypothetical protein		-0.2418	0.709701	5819.33	0.030402	0.995345	4443.83	-0.624432	0.0297374	6207.7	5754	3602	4416	4614	5690	4097	5403	4705	5486	3893	2891	4195	8998	8468	4339	7137	8440	9960	5729	8570
SJC1043_00500	524603	524857	reverse	SJC1043|SC|contig000001	Hypothetical protein		0.231169	0.855396	19.2649	1.6094	0.073836	20.9582	0.481276	0.550241	16.3563	23	13.5	19.5	15	15	8.5	16.5	8	15.5	14	41	31.5	24	9.5	29.5	19	18.5	13	13.5	13.5
SJC1043_00501	524854	525579	reverse	SJC1043|SC|contig000001	Hypothetical protein		0.160967	0.852165	63.2381	1.10587	0.124512	76.2478	0.251787	0.731397	56.2317	61	38.5	65.5	63	49	50.5	70.5	48	71.5	51	115	111.5	67	66.5	100.5	48	72.5	49	38.5	65.5
SJC1043_00502	526112	526375	forward	SJC1043|SC|contig000001	Hypothetical protein		-0.00911368	0.996743	20.4882	1.08527	0.170289	20.6038	0.209439	0.924281	17.3348	47	7.5	10.5	16	20.5	10.5	23	7.5	42.5	14.5	28	20.5	52.5	12.5	18	17	45.5	8	3.5	19
SJC1043_00503	526372	526617	forward	SJC1043|SC|contig000001	Hypothetical protein		0.56352	NA	14.6107	1.37064	0.0548712	16.1208	0.498858	NA	13.5625	42	6.5	11.5	10	16.5	6.5	11	7.5	29.5	11.5	26	16.5	33.5	5.5	12	6	38.5	5	2.5	10
SJC1043_00504	526695	526772	forward	SJC1043|SC|contig000001	Hypothetical protein		-0.0434065	NA	6.40557	0.500916	NA	3.21343	1.12831	NA	4.20882	17	1	4	3.5	5	1	6	1	10	0	1	5	14	5	9	4	4.5	1	3	3.5
SJC1043_00505	526835	526922	forward	SJC1043|SC|contig000001	Hypothetical protein		0.782389	0.0772644	360.309	-0.379684	0.948282	307.547	0.640727	0.257209	342.705	406	301.5	351.5	483	231.5	486	475	342.5	180	234	250	243.5	238.5	344.5	279	343	254	216	397.5	255.5
SJC1043_00506	526977	527168	forward	SJC1043|SC|contig000001	Hypothetical protein		-0.416946	NA	10.4775	-0.0241788	0.999772	11.8198	-0.759629	NA	11.2176	21	4.5	8.5	2.5	9.5	18	20	6	17	10	7	10.5	10.5	14	18.5	14	15.5	13	19.5	12
SJC1043_00507	527165	527428	forward	SJC1043|SC|contig000001	Hypothetical protein		-0.927982	NA	4.65882	1.9534	NA	2.76489	0.0444786	NA	2.85481	8	0	3.5	1	0.5	1	2	2	5.5	2	4.5	4	8	2	20	1	9.5	0	0	4.5
SJC1043_00508	527425	527760	forward	SJC1043|SC|contig000001	Hypothetical protein		-0.150463	NA	10.4278	1.40342	0.123146	8.81595	0.692065	NA	7.29963	21.5	3	6.5	8.5	7	3	6	6.5	20	7	11	9.5	14.5	6.5	28.5	6	12	4	2.5	8.5
SJC1043_00509	527771	530119	forward	SJC1043|SC|contig000001	traC		0.149783	0.903111	51.1956	1.17393	0.0186371	47.559	0.342104	0.602704	44.1903	79.5	31	48	35.5	40.5	28	37	27	73.5	35	73.5	50.5	65.5	39	108	23	66.5	28	35.5	43
SJC1043_00510	530676	530927	forward	SJC1043|SC|contig000001	Hypothetical protein		0.0730057	0.923211	72.0271	-0.335257	0.882974	56.6152	-0.128635	0.868258	71.0512	97	47	58	60	92	72	73	50	53	47	27	55	71	76	121	62	71	96	80	70
SJC1043_00511	531638	532138	reverse	SJC1043|SC|contig000001	Hypothetical protein		0.771632	0.0854155	193.518	0.50991	0.497941	126.015	0.777562	0.100127	176.86	485	117	164	170	156	77	139	106	265	121	75	118	194	185	146	141	175	128	87	185
SJC1043_00512	532501	532767	forward	SJC1043|SC|contig000001	Hypothetical protein		3.6446	1.00963e-19	331.086	2.75637	2.22339e-12	123.936	2.37157	1.50178e-07	334.801	1332	358.5	227.5	474	30	38.5	49.5	26.5	171.5	179.5	123.5	282.5	47	62.5	56.5	60	163	142.5	51.5	127
SJC1043_00513	532770	533486	forward	SJC1043|SC|contig000001	ycgJ_1		2.65255	1.26795e-08	166.176	1.98743	0.000186185	75.8316	2.16248	3.3426e-11	160.704	528.5	139.5	168	251	18.5	22.5	58	39	143.5	95	52	156	27	37.5	102.5	47	70.5	62.75	40.5	84.5
SJC1043_00514	533473	534672	forward	SJC1043|SC|contig000001	Hypothetical protein		3.4684	1.97288e-18	1456.79	2.53605	2.66153e-08	631.844	2.29721	4.11836e-10	1472.31	5334	1375	1789.5	1747.5	139	146	266	273	1111.5	740.5	474.5	1579.5	178.5	191	327	391.5	677.5	557.25	248	724
SJC1043_00515	534669	535628	forward	SJC1043|SC|contig000001	yxbC		2.86136	5.3432e-16	683.272	1.59464	0.00453384	303.146	1.96058	1.25523e-09	691.429	1571.5	817	1214	621.5	79.5	130	276.5	186.5	338.5	403	344	489	111.5	178	276	195.5	257	382.5	225	350.5
SJC1043_00516	536093	537940	forward	SJC1043|SC|contig000001	asnH		1.66958	5.78784e-10	373.196	1.36912	0.000961697	244.442	0.996322	0.00826628	390.319	689	461	463	353	106	132	189	178	284	354	257	335	170	185	264	206	241	405	212	261
SJC1043_00517	538241	538372	reverse	SJC1043|SC|contig000001	Hypothetical protein		0.908746	0.0124353	581.867	0.363933	0.789405	407.334	0.506063	0.108459	592.805	932	444	558	747	295	395	500	396	492	366	364	418	488	539	311	505	521	463	548	564
SJC1043_00518	538536	539264	reverse	SJC1043|SC|contig000001	Hypothetical protein		0.530705	0.525001	1185.07	0.195417	0.992739	970.869	0.396022	0.577426	1128.64	2896	698	896	926	1971	579	916	773	2458	771	447	634	1953	975	547	1035	1752	1090	582	970
SJC1043_00519	539872	543501	reverse	SJC1043|SC|contig000001	Hypothetical protein		0.110659	0.815514	710.296	-0.106359	0.984185	549.422	0.0151736	0.984105	671.897	772	565	599	583	696	714	621	528	723	448	354	442	849	873	748	694	822	748	659	663
SJC1043_00520	544517	545038	forward	SJC1043|SC|contig000001	Hypothetical protein		0.67338	0.185625	116.791	0.015826	0.999814	62.2094	1.032	0.00982843	98.0276	270	73.5	109	90.5	102.5	39.5	79.5	63.5	108	64.5	33	37.5	141	104.5	122	62.5	67	67	56	89
SJC1043_00521	545035	545415	forward	SJC1043|SC|contig000001	Hypothetical protein		0.564289	0.318041	106.721	0.269653	0.935679	71.5314	0.849543	0.0408474	90.7882	239	65.5	100	76.5	104.5	45.5	77.5	69.5	131	61.5	51	55.5	113	102.5	135	60.5	77	82	54	70
SJC1043_00522	545619	546839	reverse	SJC1043|SC|contig000001	Hypothetical protein		-0.191945	0.721302	176.147	0.191902	0.943764	126.832	-0.30605	0.620879	168.324	221	87	122	159	150	119	154.5	115	206	104	80	122.5	243	234	184	207	189	283	134	200
SJC1043_00523	546906	550040	reverse	SJC1043|SC|contig000001	hsdR		-0.0269403	0.962389	454.841	0.080796	0.995345	356.315	-0.248365	0.561575	451.548	462	333	376.5	368.5	394	426	412.5	321.5	446.5	321	277.5	290.5	561.5	585	559.5	430	605	634	414	479
SJC1043_00524	550040	551215	reverse	SJC1043|SC|contig000001	Hypothetical protein		0.226759	0.589077	241.153	-0.0125772	0.998902	161.751	0.09301	0.88115	230.94	259	168	230	234.5	172	179	204.5	174	237.5	133.5	111.5	119.5	276.5	249	292.5	218	256	261	213	234
SJC1043_00525	551208	552683	reverse	SJC1043|SC|contig000001	Hypothetical protein		-0.159698	0.715105	449.174	-0.0027369	0.999958	297.187	-0.262272	0.468563	427.51	501	261.5	335.5	388	383.5	297.5	367.5	297.5	425	262.5	188.5	238.5	755	492.5	573	412.5	636	589.5	381	436.5
SJC1043_00526	552673	554382	reverse	SJC1043|SC|contig000001	hsdM		-0.066564	0.898147	281.894	-0.036755	0.995345	228.252	-0.0967981	0.829645	261.427	354	158.5	224	242	248.5	257.5	319	216	284	202	167.5	172	410	320.5	400	232.5	335	278.5	272	285.5
SJC1043_00527	554566	555483	reverse	SJC1043|SC|contig000001	mrr	mrr	-1.36581	0.00139345	791.824	0.188209	0.995345	887.455	-1.49805	1.60285e-16	774.88	533	296	347	373	2372	522	626	456	2257	694	453	524	2240	1622	798	741	1766	1103	868	1332
SJC1043_00528	555575	556693	reverse	SJC1043|SC|contig000001	Hypothetical protein		0.275908	0.504267	176.822	0.194191	0.957196	124.206	0.0594509	0.916999	173.983	257	138	145	145	132	131	159	102	172	128	76	116	188	211	228	125	202	183	152	202
SJC1043_00529	556923	557231	reverse	SJC1043|SC|contig000001	Hypothetical protein		-0.59558	NA	9.45424	0.375998	0.973144	7.02992	0.191346	NA	6.57455	16.5	4.5	5	4.5	9.5	6	6	6	11.5	8	5	5	5	3	37	9.5	6	7	6	8
SJC1043_00530	557284	557371	reverse	SJC1043|SC|contig000001	Hypothetical protein		0.964132	0.197394	699.704	0.417003	0.967821	649.421	0.611234	0.415231	701.481	696.5	484.5	577	1371.5	337.5	910	585	587	375.5	351	695	1039	502	471	311	821.5	671	388	648	679
SJC1043_00531	557638	558063	forward	SJC1043|SC|contig000001	Hypothetical protein		0.781104	0.557822	31.8897	0.0634775	0.996727	15.8349	1.63235	0.0003196	24.4746	37	30	38	31	10	11	30	18	12	15.5	15	13	11	24.5	71	8	13	15	13	10
SJC1043_00532	558076	558219	forward	SJC1043|SC|contig000001	Hypothetical protein		-2.40608	NA	1.72336	-0.251038	NA	0.702121	0.863454	NA	0.331591	1	0	1	0	0	3	0	0	0	0.5	1	1	0	0.5	15	0	1	0	0	0
SJC1043_00533	558506	559504	forward	SJC1043|SC|contig000001	Hypothetical protein		-0.514225	0.654267	41.5346	0.200633	0.985157	25.816	-0.15366	0.864476	33.0283	38	23	24	34	24	26	29	28	29	26	15	30	35	41	129	30	45	45	24	38
SJC1043_00534	559488	560366	reverse	SJC1043|SC|contig000001	syrM1_1		-0.977651	0.315126	18.3038	-0.386799	0.968824	11.8402	-0.195112	NA	12.0719	12	10	12	8	18	12	16	14	9	3	10	14	25	19	56	16	17	15	8	16
SJC1043_00535	560971	561933	reverse	SJC1043|SC|contig000001	yjiA_1		-0.132216	0.725586	337.961	-0.164174	0.968824	267.531	-0.122605	0.860376	308.653	449.5	183	269	255	355.5	276.5	402	251	277	198	225	202	452	405.5	484.5	317	370.5	308	412.5	285
SJC1043_00536	561955	562158	reverse	SJC1043|SC|contig000001	Hypothetical protein		-0.252574	0.682856	78.165	-0.228438	0.986637	79.1822	-0.575441	0.141543	81.589	99.5	39	62	55	106.5	121.5	119	41	47	64	61	77	81	108.5	128.5	80	115.5	99	117.5	87
SJC1043_00537	562373	564553	reverse	SJC1043|SC|contig000001	yjiY		-1.28525	0.223396	29.3652	-0.220822	0.988209	15.1039	0.0641631	0.972693	15.2722	19	13	15	12	20	16	17	20	21	13	12	6	28	27	128	20	19	13	10	23
SJC1043_00538	564815	565699	reverse	SJC1043|SC|contig000001	abgR_1		-0.769875	NA	11.3063	0.0757045	0.996129	6.31867	0.550685	NA	6.48381	8.5	8	9	3	10	4.5	7	7	9	6	6	3	8.5	5	47	9	4	8	5.5	4
SJC1043_00539	565727	566419	reverse	SJC1043|SC|contig000001	sapB_1		-2.09462	NA	6.73779	0.0151739	NA	3.9438	-0.988536	NA	3.53906	6.5	0	3	1	6	2.5	10	1	8	4	1	3	8.5	5	31	9	7	2	5.5	6
SJC1043_00540	566532	567311	reverse	SJC1043|SC|contig000001	cmpD_1		-2.26854	NA	5.69175	-1.15757	NA	1.60344	-0.636947	NA	2.33705	2	0	2	3	5	1	5	0	2	1	0	1	2	0	45	1	2	2	4	4
SJC1043_00541	567897	568979	reverse	SJC1043|SC|contig000001	ompN_1		-1.50387	NA	14.7137	-0.681891	0.901267	5.61275	0.362994	NA	6.21479	6	3	11	6	8	10	7	6	6	5	3	2	4	5	95	5	11	3	6	4
SJC1043_00542	569012	569803	reverse	SJC1043|SC|contig000001	ssuB_1		-1.27814	NA	7.17383	-0.888557	NA	2.02995	0.737594	NA	3.09823	5	1	5	4	6	2	4	1	4	1	0	1	3	3	43	2	1	4	1	4
SJC1043_00543	569819	571540	reverse	SJC1043|SC|contig000001	cmpB_1		-1.73421	NA	11.3411	0.910721	NA	3.06102	0.23571	NA	4.45571	8	2	9	0	5	2	3	0	5	4	2	4	5	3	77	3	6	3	4	5
SJC1043_00544	572025	572714	reverse	SJC1043|SC|contig000001	otsA		-2.76214	NA	3.85453	-0.678128	NA	1.13191	-0.623062	NA	1.15991	0	2	1	0	1	1	2	2	1	0	2	0	3	2	25.5	2	2	2	0	2
SJC1043_00545	572728	573138	reverse	SJC1043|SC|contig000001	Hypothetical protein		-2.3567	NA	1.94797	0.648657	NA	1.38938	-1.21805	NA	0.960012	0	1	1	0	3	1	1	0	1	2	1	2	2	0	13	1	3	0	0	3
SJC1043_00546	573168	574538	reverse	SJC1043|SC|contig000001	puuA_1		-0.879331	NA	8.17029	-0.178267	NA	3.91576	0.245366	NA	4.91109	7	5	5	3	8	2	6	3	3	3	4	3	7	5	39.5	1	5	2	7	5
SJC1043_00547	574781	575083	forward	SJC1043|SC|contig000001	Hypothetical protein		-0.193354	0.903111	33.468	-0.347645	0.957196	19.2913	0.737987	0.238585	22.8418	38	18	30	24	36	14	23	26	25	16	10	13	27	27	104	16	31	10	15	20
SJC1043_00548	575508	575903	reverse	SJC1043|SC|contig000001	Hypothetical protein		0.500916	0.454489	74.9161	0.0533762	0.996119	54.7474	0.37305	0.643708	71.2631	180	34.5	58	67.5	80	33.5	67.5	64	93	29	31.5	60	81.5	72	71	65	82	45.5	59.5	84.5
SJC1043_00549	575917	576309	reverse	SJC1043|SC|contig000001	Hypothetical protein		0.131312	0.905011	174.219	0.227411	0.985157	137.065	-0.196521	0.815875	179.091	337.5	85	118.5	150	259.5	90	123	115	314.5	92.5	64	129	358.5	161.5	110	153	351	192	125.5	194.5
SJC1043_00550	576313	577317	reverse	SJC1043|SC|contig000001	Hypothetical protein		-0.730743	0.0100268	1155.34	0.715869	0.328694	1116.69	-1.1439	5.61777e-11	1276.98	958.5	599.5	675.5	769.5	1660.5	776.5	878.5	612	2842.5	950.5	831.5	923	2300	1844.5	1555	1099	2487	1902.5	1725	1565
SJC1043_00551	577589	577939	forward	SJC1043|SC|contig000001	Hypothetical protein		0.09653	0.831114	789.853	-0.173709	0.967821	612.289	-0.0262041	0.975021	754.415	1241	560	623	521.5	759	503	1001	689.5	794.5	505	397.5	443.5	981	865.5	948	763	952.5	738	760.5	849.5
SJC1043_00552	577943	578242	forward	SJC1043|SC|contig000001	higA_1		-0.429193	0.52685	43.5334	0.334214	0.882974	37.9374	-0.37658	0.51598	39.0123	55	23	24	32.5	49	30	41	31.5	47.5	29	33.5	41.5	83	39.5	61	51	71.5	40	36.5	48.5
SJC1043_00553	578250	579149	reverse	SJC1043|SC|contig000001	cynR_2		0.916819	0.394167	195.256	0.157462	0.989406	112.686	0.674014	0.642135	190.03	814	48	112	141	180	82	118	110	222	70	62	113	207	108	167	150	388	87	83	129
SJC1043_00554	579318	580016	forward	SJC1043|SC|contig000001	scoA		-0.147371	NA	9.99765	-1.29185	NA	2.61527	0.378279	NA	7.71364	25	2	8	4	4	3	4	5	0	0	2	3	3.5	2	40	6	13	2	3	13
SJC1043_00555	580028	580681	forward	SJC1043|SC|contig000001	scoB		-0.362146	NA	15.6027	-0.513438	0.968824	6.87213	0.864126	NA	9.72404	31	4	13	6	3	6	11.5	13.5	6	2	6	6.5	7	6.5	61.5	11	11	3	6	11
SJC1043_00556	580696	581880	forward	SJC1043|SC|contig000001	thlA		-1.21446	NA	11.6825	-0.576169	NA	3.89969	0.109551	NA	6.22317	11	2	8	5	4	5.5	1.5	7.5	2	4	1	4	2.5	3.5	68	7	12.5	1	6	8.5
SJC1043_00557	581899	582822	forward	SJC1043|SC|contig000001	fadB2		-0.0273017	NA	6.22355	-0.23197	NA	2.25236	0.686923	NA	4.63202	13	2	6	3	2	1.5	3	4	4	1	1	2.5	1	0	26.5	4	5.5	2	4	4.5
SJC1043_00558	582868	584259	forward	SJC1043|SC|contig000001	Hypothetical protein		-0.470262	0.30955	134.617	-0.00389529	0.999958	101.612	-0.217304	0.718285	111.793	143	75	66	115	102.5	130	122.5	99.5	132	74.5	74	93	170	144.5	243	171	175	106	133	110.5
SJC1043_00559	584272	585042	forward	SJC1043|SC|contig000001	bdhA_1		-0.505322	0.701815	19.4853	0.106476	0.995345	18.2538	-0.071689	0.971388	15.2957	32	5	10	15	12.5	21	30.5	16.5	29	12.5	14	16	20	16.5	51	22	19	15	17	17.5
SJC1043_00560	585414	586550	forward	SJC1043|SC|contig000001	Hypothetical protein		-0.417065	0.579248	64.7545	0.307701	0.922294	38.7853	-0.0217593	0.984207	51.421	75	37	47	38	43	33	52	30	60	43	31	26	68	90	145	49	54	62	58	48
SJC1043_00561	586589	587410	reverse	SJC1043|SC|contig000001	ripA_1		0.0433087	0.955802	69.0278	0.00589056	0.999958	47.6472	0.225717	0.70322	59.5002	97	41	49	64	54	39	63	58	63	36	35	42	76	70	98	73	71	50	47	72
SJC1043_00562	587531	587908	forward	SJC1043|SC|contig000001	Hypothetical protein		-1.7201	NA	6.57866	0.400915	NA	1.84239	-0.0257396	NA	2.909	4	1	3.5	2	1	3.5	1	1	4.5	2.5	2	0.5	2.5	3	45	1	1	1.5	6	3
SJC1043_00563	587919	588794	forward	SJC1043|SC|contig000001	rob_1		-0.187585	0.851844	32.8943	0.0233697	0.998902	23.0293	-0.0907468	0.939805	29.2799	42	17	25.5	25	22	21.5	37	22	27.5	25.5	17	13.5	29.5	36	63	35	25	35.5	38	29
SJC1043_00564	589028	589948	forward	SJC1043|SC|contig000001	ybiS		-0.166405	0.814138	65.3856	0.127	0.991932	52.6573	-0.231411	0.686341	61.4734	93	38	44	48	63	64	48	51	79	41	32	54	90	57	107	71	81	67	56	86
SJC1043_00565	590120	590422	reverse	SJC1043|SC|contig000001	Hypothetical protein		0.09582	0.903242	104.511	0.117312	0.995345	84.784	0.233455	0.749564	91.4402	107	75	70	118	91	88	95	90	89	88	44	98	107	141	110	107	97	105	56	108
SJC1043_00566	590952	591359	forward	SJC1043|SC|contig000001	exbD_1		-1.53349	NA	4.56215	2.04918	NA	1.62688	0.390814	NA	1.9104	2	1	4	1	0	0	3	0.5	3	5	0	2	2	2	29	1	1	3	1	2
SJC1043_00567	591361	592107	forward	SJC1043|SC|contig000001	fhaB_1		-4.20001	NA	3.40445	1.0468	NA	0.152602	0.933504	NA	0.139634	0	0	0	1	0	0	0	0.5	0	0	0	1	0	0	32	1	0	0	0	0
SJC1043_00568	592147	594390	forward	SJC1043|SC|contig000001	fecA_1		-1.5134	NA	29.7885	0.0424603	0.997652	10.4671	0.518725	NA	12.071	15.5	11	14	12	11	11	16	9	15	12	5	8	18.5	9	187	8	9	11	12	10.5
SJC1043_00569	594437	595087	forward	SJC1043|SC|contig000001	tolQ_1		-1.11023	NA	4.31345	2.40834	NA	2.04155	1.20093	NA	1.76449	4.5	1	2.5	3	3	0.5	0	0	3	3	3.5	2	2.5	5	19.5	2.5	3	2	0.5	0.5
SJC1043_00570	595080	596330	forward	SJC1043|SC|contig000001	cls_1		-0.487787	0.576637	45.7614	0.0312157	0.997652	28.8472	0.256757	0.723419	32.0966	56	20	31.5	30	44	25.5	27	33	46	27	16.5	22	41	50	116.5	45.5	40	37	22.5	30
SJC1043_00571	596367	597476	reverse	SJC1043|SC|contig000001	Hypothetical protein		-0.199276	0.808777	51.0538	0.104492	0.995345	32.0224	0.086699	0.928052	42.3115	49	40.5	36	37	31	44	35.5	26	32	32.5	26.5	28.5	50.5	56	90	57	43.5	40.5	45	45.5
SJC1043_00572	597479	598855	reverse	SJC1043|SC|contig000001	steT_1		-0.450388	0.732769	32.7232	-0.250962	0.988894	17.1246	0.0311877	0.982842	25.0004	24	21.5	21	26	16	20	20.5	25	9	16.5	15.5	11.5	28.5	22	103	28	32.5	19.5	28	26.5
SJC1043_00573	598988	600166	reverse	SJC1043|SC|contig000001	yxeP_1		0.0505005	0.935841	191.73	-0.218925	0.864084	140.138	0.101545	0.891973	172.829	211	136	185.5	137.5	198	142.5	180.5	162	175.5	113.5	88.5	103	207.5	233	249.5	183.5	195	158	201	159.5
SJC1043_00574	600186	601478	reverse	SJC1043|SC|contig000001	proP_1		-0.67086	0.607127	35.9253	0.269914	0.967821	20.2153	-0.00246683	0.999019	25.4957	30	10	22.5	35.5	21	23.5	19.5	17	27.5	15.5	16.5	21	30.5	34	126.5	23.5	29	32	20	29.5
SJC1043_00575	601738	603246	reverse	SJC1043|SC|contig000001	mmsA_1		-0.203883	0.832365	76.5178	0.0324362	0.997652	46.977	0.0839293	0.935209	63.481	76	49.5	57	62	40.5	50	71	46.5	41	37.5	48	38.5	55.5	84	167.5	76	57	51	82	70.5
SJC1043_00576	603257	604597	reverse	SJC1043|SC|contig000001	Hypothetical protein		-0.103724	0.939451	44.2248	0.0716633	0.995345	26.0362	0.21498	0.80112	36.491	45	27.5	38	36	19.5	36	39	17.5	24	21.5	22	25.5	27.5	42	110.5	37	32	34	43	33.5
SJC1043_00577	604733	605662	forward	SJC1043|SC|contig000001	cynR_3		0.174811	0.685768	139.993	0.0628548	0.995345	111.775	0.184522	0.663656	127.854	208	97	106	120	117	150	110	109	129	120	69	98	159	151	188	119	163	115	106	140
SJC1043_00578	605666	605758	reverse	SJC1043|SC|contig000001	Hypothetical protein		0.343806	0.488283	1988.05	-0.209557	0.967821	1596.51	0.218645	0.738767	1893.43	2546.5	1811.5	1981	1292	1684.5	1717	2368	1907	1795	1617.5	1103.5	889	1746	2314.5	2579.5	1548.5	1774.5	1786.5	2054	1836
SJC1043_00579	605797	606924	reverse	SJC1043|SC|contig000001	eutG		-0.217307	0.860915	30.936	0.238236	0.977247	19.0141	0.568731	0.475165	21.9518	21.5	21.5	31	20	18.5	16	26	19	29	18.5	12.5	18	33	30.5	68.5	26.5	20.5	21.5	13	21
SJC1043_00580	607155	607913	forward	SJC1043|SC|contig000001	nreC		-0.197566	0.766726	494.815	-0.328417	0.889532	395.334	-0.516112	0.199251	512.642	437	389	398	323	535	590	441	403	306	352	210	374	656	670	461	632	716	776	548	572
SJC1043_00581	608015	609316	forward	SJC1043|SC|contig000001	puuB_1		0.166592	0.921544	493.158	-0.283185	0.985157	326.586	-0.438158	0.85216	561.684	912.5	635.5	173.5	148.5	605.5	634.5	226.5	157.5	488.5	379.5	110.5	172.5	927	764	279.5	237	1246	1157	307.5	230.5
SJC1043_00582	609335	609700	forward	SJC1043|SC|contig000001	Hypothetical protein		-0.296694	0.938506	98.0515	-0.780846	0.985157	68.3518	-1.11067	0.79363	127.055	185.5	126.5	5.5	6.5	198.5	178.5	10.5	10.5	120.5	78.5	4.5	12.5	276	197	40.5	12	414	384	7.5	11.5
SJC1043_00583	609740	610546	reverse	SJC1043|SC|contig000001	ytpA_2		0.427079	0.661843	43.5006	0.608545	0.795358	34.305	0.221562	0.860376	42.6088	45	34	45	45	15	26	45	34	32	44	38	29	26	50	74	25	19	61	41	43
SJC1043_00584	610641	611753	reverse	SJC1043|SC|contig000001	hdaH		-0.271876	0.835247	60.5347	0.0404029	0.997652	40.51	-0.211913	0.838578	54.3382	114.5	23	43.5	31	22	56	59.5	37.5	31.5	24.5	27.5	59	51	35.5	130.5	90	94	45	49	72
SJC1043_00585	611750	612937	reverse	SJC1043|SC|contig000001	Hypothetical protein		-0.349695	0.79202	37.223	-0.481993	0.967821	25.3485	-0.266751	0.860376	32.9155	60.5	8	23.5	33	20	39	22.5	46.5	17.5	4.5	13.5	38	38	21.5	78.5	56	92	22	22	32
SJC1043_00586	613077	613724	reverse	SJC1043|SC|contig000001	csgD		0.462216	0.420989	166.356	0.127025	0.995345	101.744	0.139131	0.884265	168.222	322	80	156	160	114	104	88	126	115	65	56	149	168	146	137	189	315	149	127	132
SJC1043_00587	614621	615895	forward	SJC1043|SC|contig000001	Hypothetical protein		0.588531	0.163369	1005.03	0.506976	0.291548	818.134	0.350834	0.460045	986.51	2043	577	833	1051	823	547	859	821	1352	739	537	976	1006	876	763	1029	1037	872	729	1133
SJC1043_00588	616327	617820	forward	SJC1043|SC|contig000001	steT_2		0.018574	0.99003	92.0375	-0.220802	0.993621	61.7799	0.13413	0.945619	80.9012	155.5	94.5	44	40.5	64.5	138	53	38	81	76	27	32	115.5	126.5	118	70.5	186.5	106	32.5	35
SJC1043_00589	617795	618385	forward	SJC1043|SC|contig000001	Hypothetical protein		-0.197694	0.9224	21.6472	0.719388	0.967821	11.8076	-0.123279	0.972693	19.2103	46.5	22.5	3	5.5	7.5	26	4	1	21.5	27.5	3	4.5	39.5	35.5	21	13	50.5	32	6.5	6
SJC1043_00590	618378	619160	forward	SJC1043|SC|contig000001	bdhA_2		-0.423563	NA	10.096	0.415838	NA	4.74024	-0.587451	NA	9.90135	25.5	3.5	2.5	4	4	11	1.5	1	8	9	0.5	4.5	8.5	13.5	22.5	11	19.5	22.5	7.5	3.5
SJC1043_00591	619172	619969	forward	SJC1043|SC|contig000001	moaF_1		-0.924902	NA	15.2958	0.3438	0.985157	9.16445	-0.254263	NA	10.6425	23.5	6.5	7.5	3	7.5	16	8.5	4	13	15.5	6	3	18	26.5	48	5.5	18.5	20.5	7.5	5.5
SJC1043_00592	619974	620765	forward	SJC1043|SC|contig000001	budC		-0.0455923	0.982104	23.2788	-0.155489	0.995345	20.9931	-0.272819	0.891833	23.1443	45	23	11	6	18.5	60	10	8	34.5	30	5.5	8	22.5	26	53.5	12	39	53	7	15
SJC1043_00593	620822	621274	reverse	SJC1043|SC|contig000001	badR		-0.278147	0.743381	98.587	0.189502	0.989406	69.2359	-0.724008	0.31699	108.286	69	98	58	65	75	97	76	42	55	64	60	76	119	154	123	103	112	192	163	100
SJC1043_00594	621602	622234	forward	SJC1043|SC|contig000001	hpcE_1		1.201	0.0968813	157.954	-0.567038	0.952962	82.9014	0.0351456	0.987507	198.967	130	271.5	167.5	119	38.5	236	86	64.5	46	52	41.5	91	69.5	125	105	132.5	124	368	197.5	135
SJC1043_00595	622231	622995	forward	SJC1043|SC|contig000001	hpcE_2		1.03918	0.254928	87.8069	-0.543823	0.967821	39.4134	0.129511	0.951715	103.421	74.5	154.5	95.5	45	20	118.5	24	35.5	23.5	28	13	48	37	59	90	76.5	56	190.5	100	67
SJC1043_00596	622992	624446	forward	SJC1043|SC|contig000001	betB_1		1.28667	0.154293	285.396	-0.330336	0.989406	145.038	0.0186206	0.995533	368.007	157.5	627	257	166	63.5	416.5	105	102	69.5	151	77.5	140	135.5	184	238	203	173	819.5	333.5	202
SJC1043_00597	624612	625469	forward	SJC1043|SC|contig000001	hpcB		1.19562	0.116698	221.906	-0.248731	0.991932	115.878	-0.0650873	0.980834	289.184	216	426.5	231.5	93.5	72	294	89.5	85	86	116.5	68	101.5	146	172.5	175.5	132	146.5	639	274	178.5
SJC1043_00598	625479	625865	forward	SJC1043|SC|contig000001	hpcD		1.27103	0.247437	48.3903	-0.229061	0.995345	26.973	0.14656	0.951729	59.4749	37	108	39	24.5	18.5	63.5	12	30.5	28.5	24	16	22	19	22	52	37	43.5	125	38.5	34.5
SJC1043_00599	625880	626683	forward	SJC1043|SC|contig000001	mhpD		0.984206	0.303332	128.202	-0.199075	0.995345	68.3252	0.0941476	0.974671	150.859	110	260.5	100.5	56	49.5	176.5	52.5	37.5	52.5	67.5	33	71.5	79	107.5	118.5	92	95	315	134.5	71
SJC1043_00600	626759	627553	forward	SJC1043|SC|contig000001	hpcH		0.389398	0.794415	58.1908	-0.623964	0.945065	41.2526	-0.11384	0.968953	62.8764	41.5	94	49.5	19	21.5	131	25	34.5	27.5	41	20.5	26	29	72.5	89	43.5	39	139	62	34.5
SJC1043_00601	627557	628927	forward	SJC1043|SC|contig000001	rhmT_2		1.306	0.172592	281.592	-0.33194	0.985157	149.415	0.144071	0.972598	349.313	237.5	667.5	197.5	114	90.5	416	117	92	93.5	184.5	77.5	106.5	128	250	227.5	146	175.5	741.5	321	149.5
SJC1043_00602	628962	629858	forward	SJC1043|SC|contig000001	btr_1		1.26909	0.225175	139.3	-0.409682	0.985157	83.1951	0.301186	0.928104	163.143	80	339.5	93	69	27	274	51	47.5	43	90.5	43	70.5	72	113.5	96.5	91.5	45.5	356.5	142	61
SJC1043_00603	630037	631599	forward	SJC1043|SC|contig000001	hpaB		1.28239	0.0968813	468.009	-0.211783	0.995345	187.821	0.243226	0.879358	559.773	427	877	467.5	304.5	70.5	432.5	193	169	55.5	217	83	227.5	154	482	327.5	281.5	481	1070.5	281	390
SJC1043_00604	631616	632131	forward	SJC1043|SC|contig000001	hpaC		1.20222	0.201108	303.366	-0.314368	0.995345	167.663	-0.134554	0.951729	405.674	216	623	264.5	186.5	57.5	484.5	138	110	34.5	199	78	183.5	111	341	164.5	213.5	328	914.5	312	259
SJC1043_00605	632165	633307	reverse	SJC1043|SC|contig000001	ampH		-0.193388	0.775452	134.156	0.297986	0.822515	125.198	0.00797476	0.992828	114.345	177	56	92	129	155	111	110	131	223	106	84	114	195	123	170	175	170	100	113	118
SJC1043_00606	633434	634192	reverse	SJC1043|SC|contig000001	lutR_1		-0.358298	0.607056	53.6356	0.295713	0.882974	47.7769	-0.169532	0.827531	45.8512	72	20	37	43	58	44	51	41	63	43	33	54	62	59	92	68	60	46	47	59
SJC1043_00607	634428	635168	forward	SJC1043|SC|contig000001	bdhA_3		0.112488	0.959856	32.8794	0.233428	0.995345	14.2255	0.547523	0.743419	26.2261	95	7	19	22	8	9	16	24	12	6	7	29	17	14	55	57	60	8	12	21
SJC1043_00608	635340	636185	forward	SJC1043|SC|contig000001	Hypothetical protein		0.280281	0.901964	37.0719	-0.114263	0.995345	18.7429	0.346775	0.874241	33.226	114	4	23.5	30	8.5	15	24.5	37	16	8	13.5	25	16.5	12	85.5	43	76	11.5	12	37.5
SJC1043_00609	636200	637477	forward	SJC1043|SC|contig000001	mdlA		0.114642	0.961655	48.9523	-0.205529	0.993119	21.2003	0.0630332	0.982305	45.6452	159.5	8	28.5	25	20	20	31	30.5	20.5	11	9.5	30.5	28.5	21	132	44.5	100	16.5	35	54.5
SJC1043_00610	637492	638355	forward	SJC1043|SC|contig000001	Hypothetical protein		-0.346133	0.866588	24.6625	0.217337	0.995345	16.8324	0.0841987	0.980834	19.2987	67.5	1.5	12	12	6	24	14.5	23	22.5	17	6.5	21.5	26	13.5	56	33.5	41.5	7.5	18.5	18.5
SJC1043_00611	638333	639109	forward	SJC1043|SC|contig000001	lvr		0.196645	0.922346	22.2322	0.254164	0.989406	12.8145	0.248874	0.908876	19.9883	75	8.5	9	9.5	6.5	13.5	20.5	12.5	16.5	18	8.5	9	15.5	12.5	45.5	24.5	46	7.5	15.5	15
SJC1043_00612	639106	639465	forward	SJC1043|SC|contig000001	Hypothetical protein		-0.136047	0.944042	32.1807	-0.164991	0.995345	19.2903	0.248197	0.906823	25.8032	94.5	9	12	16.5	15	28.5	32.5	16	19.5	13.5	11	21	30	27	74.5	30.5	53	8	23	24
SJC1043_00613	639506	640735	forward	SJC1043|SC|contig000001	fucP		0.221523	0.856252	106.166	-0.0467633	0.995345	74.6597	0.519851	0.561575	88.8061	292.5	49	63	60	107	75	91	73	122	51.5	52	54	93.5	88	184.5	96	125.5	62	64	74.5
SJC1043_00614	640737	641939	reverse	SJC1043|SC|contig000001	nepI_1		-1.87807	NA	9.28926	-0.0551382	NA	4.43754	0.635045	NA	3.00336	2	2	7	2	12	4	0	5	8	2	2	5	5	2	54	10	2	4	1	3
SJC1043_00615	642030	642959	forward	SJC1043|SC|contig000001	dmlR_2		-0.444051	0.632578	26.6355	-0.108423	0.995345	23.2292	0.569041	0.464894	17.3391	32	14	16	19	25	28	29	25	23	22	19	16	34	22	59	30	20	17	16	8
SJC1043_00616	642970	643557	reverse	SJC1043|SC|contig000001	Hypothetical protein		-0.894847	NA	11.2156	-0.262899	0.991932	7.05025	0.31576	NA	6.60502	13	4	6	6	8	8	13	6	10	5	6	3	18	7	41	6	4	5	9	7
SJC1043_00617	643582	643998	forward	SJC1043|SC|contig000001	Hypothetical protein		-0.215311	0.793895	36.9759	-0.250192	0.972498	30.0466	-0.162501	0.85192	33.2785	42	19	25	35	35	35	37	39	36	36	16	14	37	47	61	40	39	35	33	45
SJC1043_00618	644012	645097	reverse	SJC1043|SC|contig000001	ycdT_1		-0.343034	0.536944	111.877	0.294976	0.922294	77.6133	0.130689	0.839854	86.3237	103	76	67	92	79	71	102	64	103	102	44	67	129	123	165	157	101	84	79	92
SJC1043_00619	645234	645641	forward	SJC1043|SC|contig000001	Hypothetical protein		-0.519268	0.699163	23.6382	-0.020284	0.999958	12.4368	0.194631	0.87528	16.6167	20	12	19	16	15	8	22	13	22	11	6	9	19	17	75	22	23	11	11	23
SJC1043_00623	646141	647085	reverse	SJC1043|SC|contig000001	dmlR_3		0.14417	0.794786	147.793	0.183166	0.957196	119.059	0.410346	0.257209	124.553	245	89	105	129	149	95	148	116	188	97	79	113	185	135	212	130	153	100	92	126
SJC1043_00624	647204	648196	forward	SJC1043|SC|contig000001	iolS_1		-0.301337	0.842701	38.3348	-0.0881324	0.995345	20.6847	0.354724	0.643708	28.0383	41	17	38	25	37	10	30	22	31	13	13	19	44	19	118	25	33	27	17	31
SJC1043_00625	648248	649288	reverse	SJC1043|SC|contig000001	rsmC		-0.664257	0.421692	42.2161	0.230039	0.982068	32.2192	0.044717	0.980834	29.3682	61	13	22	28	46	30	31	29	73	21	25	19	61	53	106	30	65	27	20	21
SJC1043_00626	649435	649872	forward	SJC1043|SC|contig000001	holD		-0.178444	0.842817	112.899	-0.0550275	0.995345	82.3413	0.301065	0.683751	87.7096	210.5	58.5	60	76	121.5	69.5	109.5	83	132.5	72.5	44	61.5	174	127.5	104	147	133.5	79	59	80
SJC1043_00627	649817	650260	forward	SJC1043|SC|contig000001	Hypothetical protein		0.140881	0.891074	91.898	0.0295415	0.997652	74.4457	0.206548	0.823153	82.3789	201.5	47.5	69	53	145.5	51.5	74.5	70	127.5	57.5	46	58.5	138	105.5	80	85	120.5	73	63	84
SJC1043_00628	650412	652001	forward	SJC1043|SC|contig000001	prfC		-0.309817	0.492054	136.075	0.244683	0.967821	103.629	-0.104845	0.916032	115.207	188	74	87	93	167	77	99	94	218	73	64	89	204	150	232	127	234	122	64	123
SJC1043_00629	652519	653133	forward	SJC1043|SC|contig000001	osmY_1		0.543074	0.357347	2115.73	0.364506	0.754097	1395.55	0.0598645	0.963885	2251.16	2121	2267	1939	1972	1074	1595	1470	1272	1800	1647	1004	1272	1962	3006	1500	1497	2035.5	3399	1778	2252
SJC1043_00630	653295	653456	forward	SJC1043|SC|contig000001	Hypothetical protein		0.731497	0.163582	325.388	0.544419	0.378564	243.841	0.157785	0.895838	352.691	343.5	387	342.5	263.5	200.5	209	274	207	280	331	201	219.5	254	393	243.5	236	236	556.5	315	302
SJC1043_00631	653525	653710	forward	SJC1043|SC|contig000001	Hypothetical protein		0.597339	0.0649454	235.413	0.135219	0.984704	183.834	0.113885	0.878844	249.864	291	232.5	200	242	188	214	203	177.5	220	184.5	114.5	183.5	205.5	239	249	177	246	328.5	224	232
SJC1043_00632	653721	654839	forward	SJC1043|SC|contig000001	Hypothetical protein		0.344704	0.322439	609.069	0.189841	0.967821	482.341	-0.0256461	0.978068	629.841	757	487.5	530.5	578	418.5	454.5	658.5	489.5	552	446.5	395	449.5	548.5	709.5	622.5	589.5	650	682.5	680	704
SJC1043_00633	654836	655618	forward	SJC1043|SC|contig000001	yjjV		0.0690888	0.932989	99.8876	0.19918	0.967821	73.7798	0.145876	0.843325	89.1267	97.5	77	78	94.5	75	77.5	91.5	64	92	72	50.5	74.5	91	125.5	110	118.5	90	103.5	88	80
SJC1043_00634	655803	657080	forward	SJC1043|SC|contig000001	nupX		-0.355462	0.452124	1126.87	-0.544631	0.0381448	1038.8	-0.294561	0.51598	1008.47	1378	490	710	997	1678	1159	1525	1237	1287	571	645	671	1916	1383	1147	1408	1643	920	1089	1219
SJC1043_00635	657451	658218	forward	SJC1043|SC|contig000001	deoC		-0.282123	0.535009	151.156	0.00318596	0.999958	144.846	-0.435439	0.155685	147.087	179	94.5	95	115	211	146	156.5	144	223	103	107	113	272.5	179	184	145	240	155	179.5	161.5
SJC1043_00636	658285	659610	forward	SJC1043|SC|contig000001	deoA		-0.175748	0.576744	406.668	0.0113373	0.998902	354.379	-0.304496	0.483746	391.315	461	267.5	305	300	380	398	470.5	339	437	320	273	268	510.5	472	601	428	528	381	536.5	409.5
SJC1043_00637	659804	661027	forward	SJC1043|SC|contig000001	deoB		0.318705	0.481718	663.811	0.110127	0.985157	579.693	0.00677801	0.992828	673.584	704	435	556	833	630	600	717	561	689	445	507	523	834	654	704	568	892	602	604	834
SJC1043_00638	661194	661925	forward	SJC1043|SC|contig000001	deoD		-0.467186	0.0508723	444.226	0.220697	0.957196	369.041	-0.151215	0.668581	360.361	518	224	304	288	349	337	536	320	467	271	321	376	682	582	567	559	489	426	323	418
SJC1043_00639	662067	663410	forward	SJC1043|SC|contig000001	Hypothetical protein		0.450626	0.0647046	1514.25	-0.216729	0.801508	1055.63	0.42202	0.1275	1398.51	2748	1018	1257	1374	1374	1026	1388	1323	1293	801	661	857	1710	1476	1470	1299	1610	1105	1054	1458
SJC1043_00640	663412	664095	reverse	SJC1043|SC|contig000001	Hypothetical protein		0.0656765	0.944255	146.343	-0.216177	0.968824	108.67	0.155348	0.868258	130.118	258	90	132	73	225	96	128	93	153	82	79	64	218	183	168	107	177	156	116	91
SJC1043_00641	664206	665183	forward	SJC1043|SC|contig000001	serB_1		-0.607148	0.025889	333.196	0.21656	0.967821	266.692	-0.541685	0.0741164	296.643	362	165	191.5	223.5	355.5	193.5	277.5	293	525	242	131	231	577.5	426	407	452	550	337	243.5	432.5
SJC1043_00642	665203	666588	forward	SJC1043|SC|contig000001	Hypothetical protein		0.158411	0.668987	610.746	-0.149607	0.974535	449.061	0.182716	0.556961	554.69	829	470.5	471.5	494.5	482.5	598	475	538.5	587	370.5	294.5	331.5	672	685.5	666.5	641	712	490	502	561.5
SJC1043_00643	666647	667918	forward	SJC1043|SC|contig000001	nadR		-0.006378	0.991533	353.591	-0.0134195	0.997652	277.058	-0.174546	0.558832	344.034	485	222.5	271	281	338	292.5	313.5	308.5	419	211.5	178.5	232.5	479.5	393.5	370.5	396	463	370	349.5	403
SJC1043_00644	668052	669485	forward	SJC1043|SC|contig000001	Hypothetical protein		0.00175765	0.998702	292.295	0.264457	0.754097	236.127	-0.243909	0.493982	292.406	364	218	208	233	248	214	287	221	406	191	175	205	286	401	322	331	372	371	318	307
SJC1043_00645	669517	670518	reverse	SJC1043|SC|contig000001	Hypothetical protein		-0.572772	0.447423	52.1545	-0.0102826	0.999958	45.3725	-0.540096	0.327417	47.1934	64	25	38	25	61	39	63	44	57	30	33	46	94	45	118	43	95	42	48	64
SJC1043_00646	670616	671527	forward	SJC1043|SC|contig000001	dmlR_4		-0.970361	0.25608	28.0987	-0.333592	0.967821	21.7216	-0.746967	0.226765	23.2632	25	8	19	16	23	29	37	19	15	17	18	17	33	23	83	37	45	31	17	37
SJC1043_00647	671558	673225	reverse	SJC1043|SC|contig000001	yjjK_1		0.328926	0.191228	802.269	0.0634203	0.995345	664.673	0.192693	0.503163	766.959	1162	606	671	717	892	639	719	690	954	503	439	640	978	854	742	728	946	664	663	847
SJC1043_00648	673368	673865	reverse	SJC1043|SC|contig000001	arfA_1		0.393635	0.255113	316.623	-0.110583	0.980569	251.25	0.317389	0.46297	296.912	447	281.5	278	245.5	285	271.5	329	283.5	298	212.5	174.5	200.5	335	378.5	305	254.5	272.5	328	266	267
SJC1043_00649	673904	675151	reverse	SJC1043|SC|contig000001	yfiN		0.378739	0.445233	349.795	0.461055	0.514981	322.495	0.00808836	0.992828	361.15	388	309.5	282	362	239.5	368.5	349.5	251	513	354.5	254	269	298	465.5	341	298	383.5	420.5	389	348.5
SJC1043_00650	675148	675753	reverse	SJC1043|SC|contig000001	Hypothetical protein		0.258524	0.589713	827.606	0.376621	0.675373	678.855	-0.0361393	0.974041	836.22	960	740	743	628.5	546.5	746	795.5	551.5	933	671	633.5	546.5	937	1053	788	718.5	892	1050.5	914	766.5
SJC1043_00651	676393	678321	forward	SJC1043|SC|contig000001	slt		0.217884	0.599714	305.411	0.360355	0.546499	263.119	0.119894	0.777635	288.751	464.5	219.5	240.5	250.5	279.5	235	260	262.5	476	258	159.5	239.5	306.5	285.5	383.5	330	348.5	287	241	330.5
SJC1043_00652	678376	678705	forward	SJC1043|SC|contig000001	trpR		0.366186	0.370829	171.502	-0.134221	0.985157	137.228	0.229384	0.633148	163.914	308.5	135.5	131.5	126.5	220.5	120	144	167.5	202	100	92.5	99.5	212.5	151.5	186.5	151	208.5	144	144	163.5
SJC1043_00653	678717	679235	reverse	SJC1043|SC|contig000001	yjjX		0.38977	0.665055	25.806	-0.132075	0.995345	15.5223	0.44356	0.567076	23.2693	50	13	22	24	29	13	19	14	23	12	11	10	35	20	30	21	31	15	16	26
SJC1043_00654	679337	679984	forward	SJC1043|SC|contig000001	cobC		0.00315792	0.996818	182.618	0.025713	0.996119	160.1	-0.292951	0.419635	186.084	199	116	152	166	221	150	184	165	226	126	103	148	183	213	230	213	262	195	191	242
SJC1043_00655	679981	680850	reverse	SJC1043|SC|contig000001	rob_2		0.104101	0.901599	73.8336	0.287069	0.882974	58.6924	-0.0191637	0.987795	70.4181	88	58	46	74	83	53	58	48	100	52	38	55	107	59	108	62	119	76	39	83
SJC1043_00656	681193	681672	forward	SJC1043|SC|contig000001	Hypothetical protein		-0.798206	0.0452182	184.359	-0.169508	0.980863	162.232	-0.6275	0.10703	156.817	179	76	82	145	295	176	181	138	275	107	94	118	409	253	240	201	335	176	151	189
SJC1043_00657	681724	682440	reverse	SJC1043|SC|contig000001	arcA		-0.827493	0.0559192	2009.29	-0.083034	0.995345	1461.8	-0.864814	5.01156e-06	1871.11	1851	910	1115	1246	2328	1347	1515	1642	2472	932	734	1383	4258	2997	1653	2935	3550	2413	1801	2906
SJC1043_00658	683071	683757	forward	SJC1043|SC|contig000001	Hypothetical protein		-0.262506	0.734904	69.125	-0.118227	0.995345	42.6625	0.133947	0.886725	54.8312	116	39	35	45	75	35	50	44	61	28	27	38	100	80	74	94	86	53	37	58
SJC1043_00659	683977	684094	forward	SJC1043|SC|contig000001	Hypothetical protein		0.509687	0.0953589	4255.04	-0.398854	0.587017	2487.51	0.543139	0.0386884	3861.09	7029	3018	3496.5	4425.5	3360.5	3942.5	3299	2131.5	3084.5	1694.5	1615.5	1606.5	4807.5	5077	3825	2755	3616.5	3412	3558	2901.5
SJC1043_00660	684119	686578	forward	SJC1043|SC|contig000001	thrA		-0.0400207	0.9737	530.605	-0.213229	0.978124	376.585	-0.0614198	0.973438	489.352	1136.5	268.5	294	345	735	351	375	396	706.5	203.5	190.5	292.5	995.5	401.5	528.5	590.5	1097.5	329.5	330.5	532
SJC1043_00661	686580	687509	forward	SJC1043|SC|contig000001	thrB		0.124279	0.837824	315.983	-0.04825	0.995345	240.433	0.095516	0.908902	291.963	543.5	207.5	242.5	216	332.5	258.5	253	260.5	349	205.5	161	172	488	300.5	349	284	523.5	232	241	268.5
SJC1043_00662	687513	688802	forward	SJC1043|SC|contig000001	thrC		-0.0772291	0.925869	223.341	-0.114934	0.989406	180.632	-0.14785	0.887448	209.557	369	141	153	137.5	307	163	198	191	280	127.5	120	132	387	173	257.5	253.5	457.5	131.5	169.5	240
SJC1043_00663	688849	689625	reverse	SJC1043|SC|contig000001	yaaA		-0.00596811	0.992125	113.763	-0.0524347	0.995345	94.8327	-0.0270896	0.975021	104.982	158	78	80	89	147	107	89	95	148	66	58	82	149	128	160	99	148	112	89	116
SJC1043_00664	689732	691168	reverse	SJC1043|SC|contig000001	Hypothetical protein		-0.177524	0.676778	494.642	-0.0332345	0.995345	388.948	-0.457299	0.158228	504.636	518	313	361	417	476	457	471	367	408	316	278	378	562	606	640	609	669	560	694	577
SJC1043_00665	691552	692505	forward	SJC1043|SC|contig000001	talB		-0.631299	0.11158	3561.63	0.245326	0.963472	3188.59	-0.826236	0.00131148	3549.38	3050	1792	2024	2827	5174	2459	2841	2911	6274	2438	1818	3023	7103	5079	3482	4439	6989	4208	3471	5432
SJC1043_00666	692655	693860	forward	SJC1043|SC|contig000001	Hypothetical protein		-1.22497	NA	22.9215	0.111553	0.995345	9.4575	0.117627	NA	12.1486	14.88	6.41	16.69	9.9	11.58	10.45	11.39	8.48	12.31	6.51	7.37	9.81	13.09	13.97	120.92	10.89	11.68	12	11.83	13.61
SJC1043_00667	693975	694562	forward	SJC1043|SC|contig000001	mog		0.183771	0.761692	212.173	0.0404613	0.996119	137.672	0.228734	0.728178	191.738	253	178	181	164	131	168	179	128	137	119	113	126	193	308	242	178	155	205	212	174
SJC1043_00668	694687	695994	forward	SJC1043|SC|contig000001	proP_2		0.497796	0.22358	664.963	0.125417	0.984704	449.086	0.388979	0.452505	628.773	763	667	621	571	519	402	565	454	471	429	371	396	589	769	601	581	503	665	496	665
SJC1043_00669	696039	696638	reverse	SJC1043|SC|contig000001	yaaH		-0.546726	0.505815	31.5553	0.0852441	0.995345	23.1623	-0.0843541	0.945192	24.1999	34	17	23	17	35	25	25	19	51	19	10	16	53	37	69	21	37	22	17	34
SJC1043_00670	696963	698876	forward	SJC1043|SC|contig000001	dnaK_1		0.857011	0.2972	8417.52	0.286515	0.984704	5456.99	0.482047	0.674751	8527.16	4552	8302	13866	7473	3302	6797.5	8616	3353	3376	6090	6407	4089.5	4128	8666	10034.5	5123.5	4537	9945	8471.5	6760
SJC1043_00671	698915	698984	forward	SJC1043|SC|contig000001	Hypothetical protein		0.23818	0.892698	219.585	0.345528	0.968824	130.777	-0.332987	0.901886	246.184	86	197	303	155	85	177.5	183	69	92	149	160	90.5	88	217	546.5	115.5	88	272	559.5	172
SJC1043_00672	700344	701510	forward	SJC1043|SC|contig000001	nhaA		0.468424	0.162805	925.639	0.027373	0.996819	690.244	0.375484	0.205462	871.218	1493	802	845	670	935	656	748	751	1039	741	416	443	980	1096	881	669	1052	796	667	806
SJC1043_00673	701703	702602	forward	SJC1043|SC|contig000001	nhaR		0.178828	0.708827	308.366	0.117827	0.985157	242.545	0.0603614	0.920244	293.718	445	189	249	289	355	200	258	248	417	210	153	189	477	313	313	257	450	278	226	320
SJC1043_00674	703328	704266	forward	SJC1043|SC|contig000001	ribF		-0.530452	0.178874	422.294	-0.118006	0.991932	353.945	-0.552544	0.0288396	389.846	427.5	247	244.5	292.5	576	336.5	432	343.5	651.5	268.5	183	239.5	801	574.5	412	527	717.5	488.5	342	506.5
SJC1043_00675	704299	707115	forward	SJC1043|SC|contig000001	ileS		0.170585	0.695419	878.344	-0.165222	0.899853	688.608	0.114992	0.808174	818.996	1060	743	671	732.5	958.5	831	802.5	695	911.5	575	406	536.5	1134.5	1032.5	868	808.5	1084.5	912.5	643	808
SJC1043_00676	707129	707638	forward	SJC1043|SC|contig000001	lspA		-0.220574	0.649497	194.051	-0.121595	0.984704	161.962	-0.256723	0.628601	180.352	187	145.5	145.5	131.5	197	209.5	198.5	154.5	223.5	127	114.5	114.5	252	266	245	205	215.5	202	225	196
SJC1043_00677	707640	708110	forward	SJC1043|SC|contig000001	fkpB		-0.369822	0.430763	169.438	-0.052737	0.995345	140.552	-0.312042	0.427341	151.421	167	123	110	107.5	152.5	197	158.5	132.5	190	158.5	84	84.5	229	232.5	185.5	228.5	218.5	189	157	163.5
SJC1043_00678	708091	709044	forward	SJC1043|SC|contig000001	ispH		0.113713	0.793654	371.5	-0.248194	0.864084	307.21	-0.00449306	0.992828	354.04	496.5	298.5	292	267	428	419	335.5	316.5	401.5	242	170.5	240	463.5	378.5	434.5	381	471	370	334	369
SJC1043_00679	709320	710246	reverse	SJC1043|SC|contig000001	dmlR_5		0.33681	0.851525	27.7068	0.507652	0.885641	16.5276	1.25048	0.0340429	20.1274	25	23	32	23	8	16	20	16	21	17	19	12	17	10	78	14	12	18	9	12
SJC1043_00680	710438	711403	forward	SJC1043|SC|contig000001	Hypothetical protein		-0.952642	NA	10.992	0.714216	NA	3.16474	1.49458	NA	4.72789	5	4	8	8	2	1	7	1	5	1	6	2	1	3	67	2	0	4	5	1
SJC1043_00681	711500	712363	forward	SJC1043|SC|contig000001	Hypothetical protein		0.229422	0.743381	117.233	-0.000204792	0.999958	78.5708	0.416868	0.349437	101.447	177	103.5	84.5	83	102.5	74.5	83.5	94	116	62	57	59	102	143.5	180.5	82	93.5	105.5	77.5	97
SJC1043_00682	712388	713647	forward	SJC1043|SC|contig000001	Hypothetical protein		0.151851	0.817055	67.6035	0.110796	0.995345	45.9792	0.115234	0.874288	62.5092	83	52.5	53.5	58	49.5	62.5	43.5	41	50	51	26	46	66	75.5	76.5	76	77.5	78.5	51.5	53
SJC1043_00683	713911	714732	forward	SJC1043|SC|contig000001	dapB		0.282462	0.319422	384.981	-0.333805	0.773438	324.235	0.318518	0.226765	348.648	488	311	337	328	427	413	450	341	435	314	166	175	460	401	401	352	384	336	278	349
SJC1043_00684	715203	716351	forward	SJC1043|SC|contig000001	carA		0.0175225	0.985681	127.391	0.392167	0.595497	72.1347	0.0532091	0.963885	115.324	123	118	90	99.5	87.5	57	79	61	129	73	53.5	55	163	136.5	187	107.5	129	153	88.5	119.5
SJC1043_00685	716368	719592	forward	SJC1043|SC|contig000001	carB		0.568826	0.31464	354.938	0.320183	0.878887	218.21	0.258755	0.743419	356.517	332	382	405	269.5	277.5	260	182	157	385	229	153.5	156	396	320.5	436	203.5	361	436	302.5	300.5
SJC1043_00686	719763	720320	forward	SJC1043|SC|contig000001	kefF_1		0.233282	0.699163	140.925	-0.1916	0.968824	99.4108	0.313659	0.562276	126.132	182.5	110.5	99.5	140	119	130	138.5	89	95	77	81.5	75.5	125.5	185	194	102	99.5	128	129	120
SJC1043_00687	720313	722166	forward	SJC1043|SC|contig000001	kefC		0.134383	0.718916	469.224	0.247161	0.933735	368.932	0.0556846	0.930936	441.498	629.5	339.5	386.5	373	357	392	438.5	326	380	341	336.5	353.5	480.5	554	604	442	472.5	478	493	410
SJC1043_00688	722202	722816	reverse	SJC1043|SC|contig000001	rhtC_2		-0.300422	0.761692	58.7689	0.0951459	0.995345	45.5168	0.12428	0.930863	46.1423	125	20	30	35	89	35	48	34	98	31	28	31	92	65	94	57	72	48	25	54
SJC1043_00689	722944	723744	forward	SJC1043|SC|contig000001	yjjP		-0.421787	0.607056	148.24	-0.412279	0.889532	163.422	-0.530411	0.506173	142.117	160	84	138.5	62	303	170	287.5	108	204.5	153	107.5	60.5	207.5	193	321.5	92	172	154	265	113.5
SJC1043_00690	723741	724205	forward	SJC1043|SC|contig000001	yjjB		-0.728659	0.228356	97.7384	-0.181186	0.977247	81.4258	-0.578705	0.51519	84.285	92	66	57.5	39	116	100	103.5	73	109.5	87	47.5	41.5	150.5	179	186.5	65	60	119	158	78.5
SJC1043_00691	724349	724831	forward	SJC1043|SC|contig000001	folA_1		-0.0368721	0.957314	124.335	-0.0404467	0.995345	94.4848	0.00283175	0.996919	112.397	151	84	88	108	137	102	107	89	135	71	68	74	186	160	129	113	147	106	117	117
SJC1043_00692	725012	726901	forward	SJC1043|SC|contig000001	Hypothetical protein		-1.12212	NA	32.502	-0.123224	0.995345	11.2179	0.552245	0.628216	15.7826	16	8	32	13	16	10	18	9	10	4	10	14	16	13	184	10	15	13	13	14
SJC1043_00693	726946	727797	reverse	SJC1043|SC|contig000001	apaH		-0.157297	0.777294	185.233	0.288279	0.637417	152.536	-0.174847	0.720968	170.594	212	112.5	112	180	190.5	147.5	160	125.5	248	140	109	134	273	222.5	195	214.5	264.5	184.5	161.5	184.5
SJC1043_00694	727800	728177	reverse	SJC1043|SC|contig000001	apaG		0.127002	0.856252	457.43	-0.126446	0.985157	396.411	-0.120559	0.816181	456.753	627.5	282	343	448.5	482	516.5	429	421	409	320	251.5	386	552	605.5	340.5	505	534.5	479.5	532.5	496
SJC1043_00695	728190	729008	reverse	SJC1043|SC|contig000001	rsmA		0.0590682	0.935423	729.852	0.0334059	0.996119	583.366	-0.133317	0.770937	714.952	866	537.5	607.5	569.5	611	689	734.5	552.5	677.5	613.5	392.5	463.5	817.5	948.5	595.5	893.5	870	882.5	760.5	711.5
SJC1043_00696	729001	729993	reverse	SJC1043|SC|contig000001	pdxA		0.3667	0.504962	642.791	0.120842	0.989406	645.453	-0.0266186	0.980587	669.226	701	553.5	536	664.5	636.5	829.5	697.5	591	772.5	644.5	523	492.5	702.5	792.5	449.5	630.5	715	765	714.75	697
SJC1043_00697	729980	731281	reverse	SJC1043|SC|contig000001	surA		0.324623	0.362101	931.116	-0.0554154	0.995345	832.75	0.00117757	0.998828	947.469	1295.5	797	813.5	705.5	1144.5	917	925	848.5	1184.5	681	548	649	1087.5	1032.5	830	874.5	1319	1054.5	822.75	952
SJC1043_00698	731347	733632	reverse	SJC1043|SC|contig000001	lptD		0.292102	0.518807	1305.43	-0.104714	0.991932	1045.7	0.123418	0.760068	1261.97	2009	981.5	981	1161	1735.5	994.5	1094	1113.5	1718.5	733	596	845	1770.5	1396.5	1002.5	1263	1771	1284	936	1338
SJC1043_00699	733951	734772	forward	SJC1043|SC|contig000001	djlA		-0.06712	0.863551	488.317	0.062245	0.995345	401.579	-0.116779	0.743419	455.317	645	316	328	409	551	380	476	382	732	363	228	278	695	571	622	454	660	516	433	464
SJC1043_00700	734916	735566	reverse	SJC1043|SC|contig000001	rluA_1		-0.145428	0.925869	17.2283	0.285732	0.978446	13.221	0.448984	NA	13.0066	13.5	13	16	12	17	15	16	7	24.5	16	7	9	26.5	12	39	10	12.5	15	9	11
SJC1043_00701	735624	738530	reverse	SJC1043|SC|contig000001	rapA		-0.0881876	0.926315	94.1267	0.561222	0.310141	83.2524	0.108075	0.908902	80.4713	146.5	62	58	67	86	63	81	75	176.5	62	68	77	124.5	80	193	68	148.5	67	51	84
SJC1043_00702	738778	741144	reverse	SJC1043|SC|contig000001	polB		0.014321	0.982494	265.805	0.150958	0.967821	263.887	-0.154544	0.801019	258.641	412	177	199	180	311	233	325	261	324	222	231	226	356	280	387	225	379	227	310	268
SJC1043_00703	741359	742135	forward	SJC1043|SC|contig000001	yabI_2		-0.372311	0.509785	50.0932	0.197542	0.972078	47.5818	-0.183348	0.830074	42.7597	66	27	29	36	65	48	59	32	83	43	28	41	66	64	85	51	66	42	57	33
SJC1043_00704	742165	742458	reverse	SJC1043|SC|contig000001	ilvN		-0.618157	0.38879	47.1159	-0.136321	0.995345	35.863	-0.541186	0.53045	41.6481	54	24.5	22.5	34	58	38	37.5	37.5	69	18	20	28.5	119	51.5	54	45.5	112.5	35.5	23	57
SJC1043_00705	742462	744156	reverse	SJC1043|SC|contig000001	ilvB_1		-0.652075	0.25608	91.436	0.322026	0.913069	70.3972	-0.424199	0.560784	76.1234	140	35.5	43.5	51	112	47	81.5	49.5	134	59	54	54.5	167	88.5	171	103.5	172.5	77.5	62	84
SJC1043_00706	744470	745174	reverse	SJC1043|SC|contig000001	thiQ		-0.346732	0.741783	26.2691	0.0754627	0.995345	18.4562	-0.037585	0.980834	21.373	23	18.5	20.5	18.5	28	20	22	13	33.5	24.5	10	5.5	40.5	20	57.5	22	31.5	28	13	22
SJC1043_00707	745161	746768	reverse	SJC1043|SC|contig000001	cysW_1		-0.245417	0.623322	267.223	-0.0744999	0.995345	242.213	-0.117143	0.823275	233.278	351	170.5	175.5	177.5	395.5	270	264.5	205.5	421	215.5	153	127	441	348.5	263	295	379.5	255.5	219	215.5
SJC1043_00708	746744	747730	reverse	SJC1043|SC|contig000001	thiB		-0.422789	0.404935	74.0397	0.1628	0.978446	57.4554	0.0763386	0.928052	56.5224	94	43	41.5	49	71.5	50	64.5	59.5	98.5	40	44	48.5	103.5	94	139	65	70.5	73.5	43	54.5
SJC1043_00709	747788	747906	reverse	SJC1043|SC|contig000001	Hypothetical protein		0.602862	0.418541	87.2578	0.24764	0.977247	75.2396	0.0242623	0.988244	95.7443	88	53.5	59.5	158.5	62.5	107	74.5	61	105	39	82	69	100	88	71	64	97	86	134	84.5
SJC1043_00710	747944	749605	reverse	SJC1043|SC|contig000001	sgrR_1		-0.237928	0.684134	367.611	0.0964751	0.995345	330.617	-0.212687	0.680377	333.476	544	207.5	219	266.5	587.5	265	355.5	271	738	283	180	185	663	347.5	416.5	430	587.5	308	321	369.5
SJC1043_00711	749696	749869	forward	SJC1043|SC|contig000001	Hypothetical protein	sgrT	-1.54218	0.00164291	315.228	0.404489	0.929598	281.386	-0.869982	0.189164	208.917	89	117	101	219	148	322	384	222	389	363	254	162	460	647	629	443	293	271	346	238
SJC1043_00712	750024	751220	forward	SJC1043|SC|contig000001	setA		0.134494	0.844161	319.772	0.24015	0.967821	271.185	-0.0384313	0.972693	310.404	439	308	200	220	408	207	298	231	520	303	161	163	437	386	323	277	447	370	259	305
SJC1043_00713	751365	752837	forward	SJC1043|SC|contig000001	ybhI		-1.00186	0.0628081	527.892	-0.145795	0.995345	542.779	-1.12385	0.0799221	512.173	290	363	304	191	1000	696	689	258	932	471	363	238	990	887	1070	413	549	711	1153	490
SJC1043_00714	752875	753477	reverse	SJC1043|SC|contig000001	leuD1		0.125658	0.914993	51.7089	0.593887	0.590422	45.0215	0.251277	0.808174	45.5857	109.5	28.5	22.5	48.5	56	39	31.5	35.5	100.5	33.5	46	29	85.5	46.5	69	35.5	63	33	48	39
SJC1043_00715	753487	754887	reverse	SJC1043|SC|contig000001	leuC1		0.311725	0.690886	71.1609	0.510666	0.63167	61.6836	0.376053	0.468563	63.8932	110.5	50	64	58.5	89.5	44	59.5	40	92.5	48.5	71	52.5	81	45.5	126.5	50.5	98	51	51.5	46.5
SJC1043_00716	754889	755980	reverse	SJC1043|SC|contig000001	leuB		0.163281	0.876253	67.7523	0.510488	0.540315	58.8271	0.232149	0.80845	60.7036	144	33.5	45	52.5	73.5	52	54	41.5	124	45	50.5	47.5	114	49.5	87	54	97	38	47	68
SJC1043_00717	755983	757557	reverse	SJC1043|SC|contig000001	leuA_1		0.0995199	0.919529	122.989	0.0200966	0.998902	96.9785	0.0496624	0.971146	114.612	238	70	73.5	99	160	75.5	102.5	103.5	194.5	63	46	85.5	147	96.5	230.5	93.5	203.5	109	94	98.5
SJC1043_00718	757599	757746	reverse	SJC1043|SC|contig000001	Hypothetical protein		0.543833	0.197394	2938.77	-0.15129	0.977247	1998.53	0.3645	0.463574	2835.95	4046	2929	2500	2525.5	2341	2894.5	2500.5	1701.5	2537.5	1670	1455.5	1323.5	3077.5	3632	2040	2304.5	2714.5	3187	2748.5	1970
SJC1043_00719	758429	759376	forward	SJC1043|SC|contig000001	leuO		-0.147218	0.932606	35.4745	-0.131339	0.995345	19.6489	0.593187	0.358126	25.6542	49	19	24	30	25	25	21	22	33	13	11	15	34	14	112	22	33	14	15	29
SJC1043_00720	759844	761652	forward	SJC1043|SC|contig000001	Hypothetical protein		0.00888265	0.992125	637.123	-0.263536	0.878887	567.866	0.130047	0.869396	560.175	1154	298	427	534	992	476	762	615	756	372	346	463	1048	583	705	640	815	436	502	602
SJC1043_00721	761969	763687	forward	SJC1043|SC|contig000001	ilvI		0.0558326	0.911842	193.663	-0.135342	0.977247	158.476	0.0754412	0.890829	176.125	280	131	140.5	156	212.5	179.5	179	176.5	221.5	99.5	101.5	142	251	198	272	172.5	248.5	185.5	133	189
SJC1043_00722	763690	764181	forward	SJC1043|SC|contig000001	ilvH		-0.0676007	0.901983	239.325	-0.245141	0.948282	201.263	0.0402766	0.955363	210.944	295	155	190.5	183	332.5	215.5	248	202.5	348.5	154.5	104.5	119	393	252	286	219.5	328.5	208.5	154	232
SJC1043_00723	764400	765404	forward	SJC1043|SC|contig000001	fruR_1		-0.140598	0.787727	202.059	-0.0156917	0.998084	154.453	-0.0554307	0.938738	179.584	253	130	168	128	180	181	198	141	199	157	107	104	273	293	251	175	219	237	156	183
SJC1043_00724	765442	765882	reverse	SJC1043|SC|contig000001	alaE		-1.04328	0.151706	544.393	-0.422609	0.88594	490.391	-1.24907	0.0844607	550.279	120	342	355	284	494	742	914	383	310	347	390	387	819	1052	1029	546	658	794	1126	658
SJC1043_00725	766764	767204	forward	SJC1043|SC|contig000001	mraZ		-0.102125	0.779353	12378.9	-0.280269	0.743797	9002.47	-0.124486	0.70322	11430	15097.5	8178	9682	9004	10676.5	11042	12801	9846.5	12889	7493	5169	5457	16164.5	17024	16223.5	10676	14038	12963.5	11717.5	12786.5
SJC1043_00726	767207	768148	forward	SJC1043|SC|contig000001	rsmH		-0.155288	0.775847	2119.95	-0.0217349	0.995345	1754.3	-0.495383	0.00946807	2213.33	2683.5	1460.5	1445	1504	2222.5	1953	2175.5	1640	2283.5	1591.5	1171	1392.5	2959	3182.5	1912	2264	3239.5	2926	2538.5	2523
SJC1043_00727	768145	768465	forward	SJC1043|SC|contig000001	ftsL		0.486786	0.205633	2621.34	-0.115824	0.985157	1824.63	0.261766	0.599873	2569.45	4588.5	2045	2668.5	1711.5	2682	1439	2566.5	1987	2429	1643	1203	1251	2745	3088	2387.5	1950	2809.5	2186.5	2500.5	2582.5
SJC1043_00728	768508	770271	forward	SJC1043|SC|contig000001	ftsI_1		-0.195857	0.696386	9545.11	-0.11622	0.967821	7746.48	-0.392112	0.0842637	9423.63	10356.5	5919.5	6137.5	8649	9512.5	9561	9231	7877	10213.5	5974.5	5067.5	6379.5	14242.5	13056.5	9069.5	10744.5	14254	10749.5	10401	11162
SJC1043_00729	770258	771745	forward	SJC1043|SC|contig000001	murE		-0.00431457	0.993144	2893.31	-0.180838	0.739701	2246.81	-0.175722	0.541206	2817.31	3679.5	2020.5	2332.5	2120.5	3102.5	2453.5	2921	2334.5	3017	1895.5	1361	1624.5	3689	3755	3028.5	2951	3600.5	3118	2910.5	3304.5
SJC1043_00730	771742	773103	forward	SJC1043|SC|contig000001	murF		-0.141282	0.726339	2089.5	-0.130931	0.967821	1733.34	-0.25875	0.29876	1998.78	2519.5	1398	1649.5	1406.5	2070.5	1880.5	2373.5	1845	2396.5	1546.5	1031.5	1249.5	2875	2784.5	2271	2230.5	2753	2272	2122.5	2301
SJC1043_00731	773097	774179	forward	SJC1043|SC|contig000001	mraY		-0.146744	0.727357	2129.96	-0.251972	0.513779	1967.3	-0.167611	0.624435	1965.67	2441	1455.5	1563.5	1589	2896	1992.5	2476.5	2316	2523	1581	1166	1443	3381.5	2666.5	2238.5	2150	2806.5	1869	2110.5	2262.5
SJC1043_00732	774182	775501	forward	SJC1043|SC|contig000001	murD		-0.310605	0.309138	1585.48	0.0907533	0.995345	1250.45	-0.230121	0.469604	1408.56	1897.5	954	1043	1129	1307.5	1510	1622	1014.5	1483	1380	893.5	932	2144.5	2232.5	1774.5	1940	1844.5	1723.5	1609.5	1385
SJC1043_00733	775498	776700	forward	SJC1043|SC|contig000001	ftsW		-0.144325	0.74257	2343.89	-0.34117	0.543031	2032.89	-0.24168	0.465175	2225.08	3386	1538.5	1497.5	1628	3527	2177	2421.5	2226	2867	1566	1129	1285.5	3542.5	3030	2565	2338.5	3496.5	2498	2240	2338.5
SJC1043_00734	776704	777768	forward	SJC1043|SC|contig000001	murG		-0.268319	0.372619	1801.92	0.0286066	0.997652	1433.51	-0.050082	0.929593	1523.73	2076.5	1209.5	1196	1251.5	1266	1772.5	1883.5	1406.5	1893.5	1540	903.5	1034.5	2285	2558.5	2192	2065.5	1745	1871	1533.5	1528.5
SJC1043_00735	777853	779328	forward	SJC1043|SC|contig000001	murC		0.00705352	0.988547	3903.91	-0.0778373	0.985157	2885.23	-0.138373	0.61147	3764.96	4960	2672.5	3056	3079	4062.5	2966.5	3708.5	2739.5	3550	2633	1919.5	2224	4735	5024.5	4563	3781	4787.5	4186	3932	4159
SJC1043_00736	779321	780241	forward	SJC1043|SC|contig000001	ddl		0.105333	0.821531	1637.91	-0.208219	0.837184	1280.85	-0.0642711	0.906152	1590.17	2260	1250	1357.5	1118	1893.5	1434	1642	1266	1634	1158	802.5	833	2061	2103	1733	1455	2056	1698	1640	1651
SJC1043_00737	780243	781094	forward	SJC1043|SC|contig000001	ftsQ		0.1112	0.798417	2497.26	-0.120292	0.967821	1933.44	-0.136315	0.704558	2492.91	3138.5	1906	2031.5	1958	2681	2100.5	2393.5	1948.5	2764.5	1722	1183	1327	3031	3326	2549.5	2251	3177.5	2762	2681.5	2657.5
SJC1043_00738	781091	782347	forward	SJC1043|SC|contig000001	ftsA		0.00337084	0.995699	1990.93	-0.216143	0.878887	1567.08	-0.206828	0.416276	1966.07	2339.5	1378.5	1568	1653	2143	1880	1687	1842	2059.5	1345	844	1200	2460	2785.5	1909.5	2029	2627	2426	1864.5	2244.5
SJC1043_00739	782422	783576	forward	SJC1043|SC|contig000001	ftsZ		-0.0637844	0.9224	1352.86	0.0459546	0.995345	1120.95	-0.415277	0.384361	1414.52	1205	734	1287	1283	1132	1077	1591	1166	1155	981	872	1048	1868.67	1586	1565	1409	1866	2016	1273	1869
SJC1043_00740	783680	784597	forward	SJC1043|SC|contig000001	lpxC		0.125523	0.814138	2205.13	-0.101524	0.995345	2185.85	0.0908355	0.895316	2044.06	2325	1481	1759	2341	1958	2775	3034	2310	2225	2151	1719	1440	2261	2502	3262	1865	2209	1889	2252	2130
SJC1043_00741	784702	785217	reverse	SJC1043|SC|contig000001	Hypothetical protein		0.245662	0.542446	251.581	-0.204852	0.929598	204.118	-0.0817569	0.906152	257.615	301	187	211	246	262	259	280	186	240	176	141	139	278	311	301	188	271	330	271	262
SJC1043_00742	785313	785774	forward	SJC1043|SC|contig000001	secM		-0.219187	0.760109	185.176	-0.195905	0.934217	185.668	-0.350736	0.465207	178.217	161	104	127	194	261	247	216	171	244	140	121	140	292	287	176	173	284	200	182	208
SJC1043_00743	785857	788565	forward	SJC1043|SC|contig000001	secA		0.0803974	0.885343	764.796	0.191386	0.93386	692.85	-0.0214807	0.980834	725.252	969	598	639	533	866	710	733	616	1011	668	589	463	1101	923	876	598	1019	879	602	705
SJC1043_00744	788646	789050	forward	SJC1043|SC|contig000001	mutT		-0.962343	0.546773	17.1506	0.552941	0.952724	7.79089	-0.138926	NA	11.1828	5	5	16	12	14	5	4	6	10	8	4	12	12	14	68	15	12	12	10	16
SJC1043_00745	789090	789281	reverse	SJC1043|SC|contig000001	yacG		-0.174456	0.807286	85.6567	-0.209848	0.967821	72.632	0.166654	0.780188	69.6727	98	63	53	67	70	86.5	103.5	88.5	104.5	44	51	54.5	101.5	89.5	163	73.5	87	73.5	55.5	69
SJC1043_00746	789333	790085	reverse	SJC1043|SC|contig000001	Hypothetical protein		-0.31343	0.592587	125.215	0.241845	0.878887	103.426	-0.161837	0.742783	108.132	139	67	81.5	106.5	136	85.5	116	93.5	160	87.5	70	101.5	140.5	159.5	141.5	189	154.5	122	94	129.5
SJC1043_00747	790091	790705	reverse	SJC1043|SC|contig000001	coaE		0.77498	0.0257869	1136.17	0.241581	0.977247	810.629	0.395511	0.506572	1156.09	1296	1247	1107.5	1135.5	512	1061	1080.5	644	753.5	790.5	849	648	884	1144	958.5	880.5	974.5	1136.5	1262.5	855.5
SJC1043_00748	791068	792111	forward	SJC1043|SC|contig000001	guaC		-0.261722	0.688768	965.978	-0.0152007	0.998375	889.12	-0.392395	0.261089	930.733	1428	486	658	664	1482	794	1035	797	1475	694	537	696	1940	1135	859	998	1707	977	952	1039
SJC1043_00749	792164	793363	reverse	SJC1043|SC|contig000001	epsF		-1.36955	NA	22.6496	-0.214834	0.995345	5.81785	1.17683	NA	8.36385	24	5	12	7	12	3	10	5	12	5	1	4	18	13	127	6	7.5	8	4	3
SJC1043_00750	793360	794802	reverse	SJC1043|SC|contig000001	gspE		-2.08493	NA	8.89707	0.257077	NA	2.69951	-0.142263	NA	3.28576	4.5	2.5	2	4	4	0.5	1	5.5	4	2	1	4	5	3	64.5	1	5	4	3.5	1.5
SJC1043_00751	794808	795245	reverse	SJC1043|SC|contig000001	pilE1		-0.707339	NA	11.3486	-0.114892	0.995345	6.23093	0.705711	NA	6.4355	11.5	4.5	10	5	12	4.5	6	8.5	9	7	1	6	12	12	36.5	8	6.5	5	7.5	2.5
SJC1043_00752	795436	796326	reverse	SJC1043|SC|contig000001	nadC		-0.221533	0.834157	59.8202	0.212437	0.967821	48.1847	0.0808231	0.951557	49.2103	108	31	32	39	66	48	49	40	73	33	34	53	81	44	129	54	77	54	26	58
SJC1043_00753	796411	797007	forward	SJC1043|SC|contig000001	ampD		-0.0541687	0.933899	145.985	-0.105966	0.995345	110.298	0.148856	0.779993	124.921	204.5	104.5	109	93.5	165.5	114.5	119.5	120.5	188.5	93	57.5	74	226	164.5	196.5	117	156.5	130.5	113.5	116
SJC1043_00754	797007	797861	forward	SJC1043|SC|contig000001	ampE		0.248612	0.456939	329.773	0.133115	0.968824	256.616	0.170355	0.638765	309.549	408.5	254.5	266	313.5	333.5	253.5	259.5	258.5	414.5	202	190.5	207	343	341.5	369.5	337	376.5	286.5	271.5	332
SJC1043_00755	797922	799211	reverse	SJC1043|SC|contig000001	hemL		-0.133426	0.830061	206.304	-0.0259027	0.997652	152.708	-0.040364	0.972693	182.491	342	118	147	122	268	128	170	144	266	133	94	94	297	232	246	230	298	189	129	209
SJC1043_00756	799386	800825	forward	SJC1043|SC|contig000001	clcA		-0.208035	0.737565	266.254	0.144041	0.989406	213.035	-0.055117	0.954243	230.655	432	126	180	185	362	166	224	183	432	166	129	157	420	234	400	288	401	218	209	218
SJC1043_00757	800915	801259	forward	SJC1043|SC|contig000001	erpA		0.0930586	0.885893	801.674	-0.109579	0.995345	734.206	-0.110997	0.874288	788.388	1014	466	564	885	684	814	1039	862	637	642	480	738	846	961	823	927	947	734	756	1105
SJC1043_00758	801316	801549	reverse	SJC1043|SC|contig000001	Hypothetical protein		0.546288	NA	13.2463	1.62851	0.469663	10.1499	0.837053	NA	11.2958	9	11	19	12	3	11	8	0	4	21	14	11	0	10	37	5	1	18	10	4
SJC1043_00759	801765	802379	reverse	SJC1043|SC|contig000001	yadS		-0.132249	0.845245	68.167	-0.32952	0.878887	54.5891	0.018251	0.984207	59.0783	87.5	48	50.5	44.5	80.5	65	57.5	71	75.5	40	25	43	91	66	98.5	77	87.5	61	51	58
SJC1043_00760	802379	803164	reverse	SJC1043|SC|contig000001	btuF		0.0721983	0.913506	97.326	-0.096164	0.995345	88.5969	-0.0285953	0.978068	92.138	131	59	68.5	97	120.5	112.5	86	94.5	134	83.5	43	66	113	93	124.5	110	144.5	91.5	86	88.5
SJC1043_00761	803187	803888	reverse	SJC1043|SC|contig000001	mtnN_1		0.0481599	0.946957	101.017	0.122924	0.985157	82.1102	0.151918	0.801019	89.3355	134.5	84	72	69.5	98	83.5	93.5	78.5	109.5	71.5	68	64	118	102	134	107	109	83.5	84	89.5
SJC1043_00762	804018	805535	forward	SJC1043|SC|contig000001	dgt		0.0651039	0.886403	1028.38	-0.164929	0.968824	772.943	0.151959	0.718285	915.248	1144.5	683	878	932	1189	731	928	867	1292	516.5	405	625	1412	1197	1154	933	1076	957	702	1044
SJC1043_00763	805715	807154	forward	SJC1043|SC|contig000001	degP		0.532248	0.273191	535.606	-0.0326932	0.996119	411.812	0.371634	0.561575	514.075	1201	284	409	522	562	336	541	455	572	253	251	445	627	401	514	494	713	350	351	576
SJC1043_00764	807220	809946	reverse	SJC1043|SC|contig000001	barA_1		-0.210891	0.607056	522.586	-0.288527	0.878887	419.727	-0.079479	0.887772	456.089	679	301	366	390	772	458	442	436	619	301	206	327	880	670	587	493	732	505	334	510
SJC1043_00765	810013	811362	forward	SJC1043|SC|contig000001	rlmD		0.415621	0.0263418	1287.43	-0.0727161	0.995345	1040.51	0.273735	0.360062	1231.46	2037.5	998	1166	1038.5	1213	1018	1412.5	1166	1545.5	848.5	684.5	754.5	1390.5	1304.5	1395.5	1058	1410.5	1056	1187	1171
SJC1043_00766	811372	813603	forward	SJC1043|SC|contig000001	relA		0.0172992	0.975933	981.679	-0.141215	0.948282	764.029	-0.106626	0.743419	939.159	1407.5	649	708	775.5	1086	815	926.5	802	1004.5	563.5	465.5	674.5	1363.5	1198.5	942.5	1018	1372.5	1022	864	1011
SJC1043_00767	813706	814500	forward	SJC1043|SC|contig000001	mazG		0.205542	0.684997	222.618	0.0267941	0.997652	167.885	0.23926	0.600228	201.803	266.5	192	191.5	169	186	164.5	198	198.5	272	151	126	94	232.5	276.5	281.5	175.5	206	215	175.5	200.5
SJC1043_00768	814572	815435	forward	SJC1043|SC|contig000001	Hypothetical protein		0.133224	0.74849	372.642	-0.0454948	0.995345	304.674	-0.0257104	0.9709	360.321	467.5	251	334.5	311	443	309.5	361	294.5	446	247	203	232	474.5	450.5	372.5	354.5	444	372	353.5	404.5
SJC1043_00769	815829	817466	forward	SJC1043|SC|contig000001	pyrG_1		-0.0967111	0.882689	1182.75	0.0236077	0.996562	908.688	-0.223122	0.468563	1134.38	1408	815	901	873	1125	1031	1214	724	1373	812	570	708	1615	1796	1037	1202	1514	1442	1194	1144
SJC1043_00770	817548	818843	forward	SJC1043|SC|contig000001	eno_1		-0.233981	0.741783	711.801	0.307161	0.724968	685.916	-0.557608	0.196739	740.655	728	353	568	636	855	535	749	648	1120	476	551	693	1477	684	652	787	1394	993	510	1041
SJC1043_00771	818960	820354	reverse	SJC1043|SC|contig000001	proY_1		-0.0579509	0.988641	423.634	0.948403	NA	359.702	-0.396785	0.939805	440.248	897	224	95	411	1109	42	46	45	500	257	686	185	1751	236	142	39	2544	20	29	43
SJC1043_00772	820457	821992	reverse	SJC1043|SC|contig000001	hutH		0.443598	0.870471	879.528	1.64002	0.763388	858.836	0.320626	NA	835.486	1724	807.5	248.5	954	1806	83	134	80	1162.5	926	1828.5	486.5	2735.5	626.5	177	147.5	3598.25	72.5	107	89.5
SJC1043_00773	821989	823680	reverse	SJC1043|SC|contig000001	hutU		0.799931	0.737565	973.624	1.42453	0.819713	881.096	0.422337	0.924923	988.661	2386	829.5	296.5	1188	1949	110	202	131	1371.5	818	1794.5	450.5	2694.5	506.5	188	138.5	4086.75	86.5	94	134.5
SJC1043_00774	824056	825396	reverse	SJC1043|SC|contig000001	pcaK_1		0.453901	0.69585	80.134	0.646129	0.81945	48.1172	0.274558	0.938738	77.3337	212	33	39	86	95	20	35	27	61	36	66	43	135	45	102	45	290	20	24	18
SJC1043_00775	825719	826390	forward	SJC1043|SC|contig000001	queE		-0.0361223	0.947547	402.111	-0.0220707	0.997652	351.004	-0.0598404	0.910626	371.626	541	244	344	285.5	475	390.5	458.5	288	536.5	289.5	239	252.5	563.5	521.5	464.5	355.5	488	404	388.5	366
SJC1043_00776	826458	826988	forward	SJC1043|SC|contig000001	Hypothetical protein		-0.0822399	0.931019	90.5985	0.0888681	0.995345	67.9764	0.0385085	0.974041	79.7878	151.25	57.75	56.25	59.5	116.5	61.25	68.75	58.25	122.75	65	34.75	49.5	134.5	143.5	108	56.25	106.5	88.5	79.5	70.5
SJC1043_00777	826985	827815	forward	SJC1043|SC|contig000001	Hypothetical protein		0.222708	0.539952	240.999	-0.115508	0.985157	187.881	0.255293	0.560784	218.846	339.25	180.75	209.75	186	252	160.25	262.25	212.75	242.75	164.5	130.75	130.5	280	248.5	323.5	193.25	220.5	193.5	233.5	205.5
SJC1043_00778	827866	828225	reverse	SJC1043|SC|contig000001	queD		-0.533743	0.579695	27.3382	0.299227	0.973144	20.0109	-0.0545195	0.972598	20.9039	28	15	14	22	33	15	25	11	42	15	18	11	48	20	63	24	31	20	22	20
SJC1043_00779	828662	830464	forward	SJC1043|SC|contig000001	cysJ		0.182254	0.834157	155.187	0.238473	0.989406	110.765	0.199703	0.873103	141.134	285.5	69	126.5	137.5	240.5	56.5	73.5	105	238	61	57	121.5	240	96.5	193	155	296	79.5	69.5	159.5
SJC1043_00780	830464	832179	forward	SJC1043|SC|contig000001	cysI		0.0574636	0.952529	154.776	0.0881873	0.995345	103.3	0.281259	0.733241	131.664	230	102.5	137	98	221	74	90	83	195.5	60.5	64.5	96.5	245.5	117	251.5	111	253.5	84	80.5	123.5
SJC1043_00781	832241	832975	forward	SJC1043|SC|contig000001	cysH		-0.163793	0.817877	78.2454	0.291901	0.967821	59.2927	-0.221085	0.799964	73.0536	110.5	48.5	59.5	48.5	99.5	52.5	47.5	46	130.5	38.5	42.5	48	131.5	71.5	117.5	70	164.5	63.5	58	71
SJC1043_00782	833031	834101	reverse	SJC1043|SC|contig000001	ywaD		-0.0951866	0.901983	88.9137	-0.155485	0.992739	51.8949	0.108154	0.879358	75.9847	109	54	53	89	95	70	50	36	83	44	30	32	128	104	139	65	108	67	68	78
SJC1043_00783	834363	835793	forward	SJC1043|SC|contig000001	cysG_1		1.31478	0.191228	223.393	0.815998	0.84533	116.405	1.15256	0.294815	211.704	335.5	79	150.5	574.5	225	34.5	43	94	214.5	51	58.5	239	225	44.5	108.5	207	321.5	53.5	49.5	187.5
SJC1043_00784	835816	836724	forward	SJC1043|SC|contig000001	cysD		0.466305	0.679578	54.8571	0.570547	0.967821	33.3464	0.205243	0.907571	54.3899	105	22.5	52	59	84	10	15	19.5	80	10	30	37	95.5	20.5	69.5	35.5	116.5	22.5	17	80
SJC1043_00785	836736	838163	forward	SJC1043|SC|contig000001	cysN		-0.242506	0.883426	51.2082	0.403197	0.977247	29.7585	0.507935	0.714556	36.4782	117	20.5	29.5	22.5	72.5	10.5	15.5	24.5	75.5	15.5	13	33.5	67	26.5	139.5	37	81	16.5	15	30
SJC1043_00786	838102	838791	forward	SJC1043|SC|contig000001	cysC	cysC	1.17346	0.00243707	447.781	0.610835	0.292937	264.722	1.00388	0.000202942	425.784	1036	432	407	402	361.5	170	233	199	521.5	308.5	216	178.5	479.5	379.5	265.5	178.5	400.5	333.5	213.5	300
SJC1043_00787	838876	839202	forward	SJC1043|SC|contig000001	ygbE	ygbE	0.335839	0.577429	128.469	1.20441	0.000309718	84.0245	0.0330232	0.975021	129.672	220	109	98	89	83	40	59	51	151	127	59	100	174	143	98	113	191	146	100	129
SJC1043_00788	839255	839977	reverse	SJC1043|SC|contig000001	artM_1		-1.65268	NA	9.45316	1.19179	NA	2.7055	0.82921	NA	3.29389	0	2	9.5	2	1	3	2	1	2.5	1	7	2.5	2	3.5	63.5	2	1.5	6.5	2	0
SJC1043_00789	839961	840725	reverse	SJC1043|SC|contig000001	artQ_1		-0.33815	NA	15.2143	-0.519126	0.925386	8.91807	0.642196	NA	10.1712	19	5	11.5	13	13	12	13	10	11.5	7	3	5.5	14	11	54.5	5	11.5	5.5	9	8
SJC1043_00790	840794	841564	reverse	SJC1043|SC|contig000001	glnH_1		-0.319128	0.842817	33.3754	0.468625	0.878887	17.2509	0.347779	0.743419	24.2789	21	33	21	21	14	20	17	13	19	17	16	19	26	36.5	101	16	19	26	22	23
SJC1043_00791	841968	842288	forward	SJC1043|SC|contig000001	ftsB		0.145316	0.788204	906.356	-0.164752	0.967821	647.169	0.148126	0.61147	829.435	1237.5	645.5	650.5	833.5	979.5	793	705	619.5	975	562	378.5	416	1407.5	1076	798	749.5	1030.5	867	713	820.5
SJC1043_00792	842292	842999	forward	SJC1043|SC|contig000001	ispD		-0.166115	0.812118	244.194	-0.00724609	0.999958	196.581	-0.193341	0.703991	225.909	347	129.5	166	194	419.5	141.5	183	174	427.5	148.5	89.5	133	447.5	295	207.5	254.5	362.5	272	167	267.5
SJC1043_00793	843010	843483	forward	SJC1043|SC|contig000001	ispF		0.0428457	0.967705	82.8889	0.279576	0.957196	66.5253	0.05567	0.963885	75.3115	87	49	64	91	90.5	64.5	50.5	67.5	132	51	36	65.5	121	76.5	69	108.5	125.5	76.5	46	81.5
SJC1043_00794	843488	844534	forward	SJC1043|SC|contig000001	truD		0.301378	0.429367	283.194	-0.209893	0.88672	238.679	0.134023	0.739089	273.312	394	228.5	220.5	255	339	303	257.5	252.5	310	192.5	157	165	346.5	319	243	266.5	382	278.5	229	255
SJC1043_00795	844515	845276	forward	SJC1043|SC|contig000001	surE		0.0969746	0.87948	1065.88	-0.336563	0.529534	781.25	0.143763	0.718285	961.193	1666	736.5	751	831.5	1125.5	1086.5	910	800.5	933	538.5	529.5	547.5	1488.5	1448.5	931	930	1197.5	972.5	758	1066.5
SJC1043_00796	845270	845896	forward	SJC1043|SC|contig000001	pcm		-0.401324	0.34048	537.327	0.0675424	0.995345	410.527	-0.393973	0.101693	490.567	638.5	328	349	330	536	502.5	425	346	568.5	337.5	291.5	359	783	848	524.5	660	698	657.5	467	605
SJC1043_00797	846222	847220	forward	SJC1043|SC|contig000001	nlpD_1		0.251092	0.435845	2298.08	-0.0944333	0.982533	1934.31	0.035562	0.940151	2260	3471.5	1491	1793.5	2206	2293.5	2157	2707	1865.5	2353	1562.5	1405.5	1525.5	2912.5	2533.5	2126.5	2165	3079	2427	2091	2155.5
SJC1043_00798	847275	848273	forward	SJC1043|SC|contig000001	rpoS		0.0651787	0.886403	3088.98	-0.00946097	0.999018	2562.65	-0.140099	0.742783	3041.17	3786.5	1851	2403.5	3075	3071.5	2818	2831	2805.5	3708	1982.5	1532.5	2388.5	3998.5	3326.5	3439.5	3241	4502	3337	2507	3680.5
SJC1043_00799	848353	850908	reverse	SJC1043|SC|contig000001	mutS		0.00921665	0.990416	262.102	-0.0996406	0.993621	222.331	0.0880735	0.908902	233.413	437	156	182	194	337	220	238	248	354	141	148	176	394	287	301	244	396	203	177	236
SJC1043_00800	851218	851538	reverse	SJC1043|SC|contig000001	Hypothetical protein		-0.558232	NA	14.1762	-0.266697	0.995345	7.47516	-0.466454	NA	12.5422	9.5	7	12.5	10.5	8.5	7.5	12	8	3	3.5	6	10.5	12	12	41.5	14.5	19.5	10	22	9.5
SJC1043_00801	851544	852209	reverse	SJC1043|SC|contig000001	Hypothetical protein		-0.109196	0.863551	78.5738	-0.248018	0.978446	56.9001	0.0513548	0.963885	68.1492	90	42	61.5	72.5	69.5	73.5	64	67	62	17.5	47	59.5	99	100	98.5	81.5	62.5	78	61	85.5
SJC1043_00802	852240	853211	reverse	SJC1043|SC|contig000001	iolS_2		-0.266495	0.814138	32.8878	0.0996085	0.995345	21.8596	-0.0811259	0.959537	28.2271	31	15	21.5	35.5	27	17	29	22	24	14.5	19.5	23	26.5	31	65	43.5	25	22.5	34.5	41.5
SJC1043_00803	853224	854024	reverse	SJC1043|SC|contig000001	Hypothetical protein		-0.144331	0.852153	86.1914	0.293996	0.948282	71.3843	-0.243926	0.725465	81.8866	77.5	66	48.5	85.5	77	66	79	66	80	43.5	65.5	89	113.5	101	105	98.5	115	77.5	98.5	91.5
SJC1043_00804	854131	855024	forward	SJC1043|SC|contig000001	dmlR_6		0.282765	0.52176	1041.85	-0.132762	0.967821	914.614	0.284016	0.500518	953.68	1946	730	745	805	1241	936	1239	925	1143	793	676	598	1348	1017	1003	1000	1213	802	852	891
SJC1043_00805	855442	855759	forward	SJC1043|SC|contig000001	chbB		-0.533119	0.546773	47.492	0.171169	0.994909	42.1447	-0.245916	0.813767	38.92	66.5	10	34	35.5	89	30	34	32	69	28	30	41.5	89.5	52	90	38.5	68	37	29.5	54.5
SJC1043_00806	855772	857133	forward	SJC1043|SC|contig000001	chbC		0.24245	0.685768	407.685	-0.234452	0.934217	358.444	0.17618	0.796668	381.645	768	207	351.5	326.5	604.5	303.5	463.5	402	536	211	231	276.5	551.5	320	515	369	487	307	377.5	388.5
SJC1043_00807	857177	858562	forward	SJC1043|SC|contig000001	gmuD		-0.175291	0.69946	220.744	-0.144582	0.977247	185.669	-0.123547	0.823275	198.438	274.5	123	148	194	303	171	214	202.5	281.5	127.5	109.5	152	343	219	314.5	223.5	315.5	174	205	214
SJC1043_00808	858578	859426	forward	SJC1043|SC|contig000001	chbR_1		-0.113867	0.864889	388.87	-0.156333	0.967821	343.008	-0.250949	0.556522	374.77	527	211	250.5	359	521.5	345.5	416.5	359.5	478.5	220.5	222.5	297	645	358	413.5	461	565.5	344	393	477
SJC1043_00809	859575	860336	forward	SJC1043|SC|contig000001	Hypothetical protein		-0.245067	0.794415	55.976	-0.110896	0.995345	44.9927	-0.186808	0.865005	50.1665	85	21	34	51	91	34	47	45	86	21	26	38	112	48	85	46	100	34	40	67
SJC1043_00810	860346	861725	reverse	SJC1043|SC|contig000001	ycaD_1		-0.0637894	0.911697	439.126	-0.0839336	0.991932	382.092	-0.200285	0.66127	422.586	682	293	282	306	525	475	434	342	483	299	274	309	556	537	487	495	560	464	483	447
SJC1043_00811	861969	862457	forward	SJC1043|SC|contig000001	ygaD		-0.167752	0.783803	60.8264	-0.0409393	0.995345	46.7505	0.126291	0.873056	50.224	73	45	39	44	63	50	59	43	63	41	34	33	78	72	88	62	63	51	35	61
SJC1043_00812	862569	863633	forward	SJC1043|SC|contig000001	recA		0.280728	0.687063	945.563	0.609444	0.332939	1003.29	0.101135	0.915742	918.011	1429.5	527.5	761	1022	1282	638	1015	723	2032	618.5	905.5	1068	1710	743	771	797.5	1774.5	656.5	621.5	964.5
SJC1043_00813	863694	864206	forward	SJC1043|SC|contig000001	recX		0.155908	0.829172	122.749	0.562899	0.214506	133.602	-0.236531	0.679319	129.101	195.5	71.5	95	108	170	97	146	84	246	120.5	119.5	115	205	92	144	108.5	241.5	142.5	124.5	114.5
SJC1043_00814	864340	866967	forward	SJC1043|SC|contig000001	alaS		-0.0378869	0.940766	665.586	-0.172039	0.967821	535.77	0.0255514	0.974437	596.113	784	476	479	550	801	716	523	518	769	463	314	364	835	922	740	636	823	729	474	567
SJC1043_00815	867220	867405	forward	SJC1043|SC|contig000001	csrA		-0.217092	0.779931	2153.63	-0.0762127	0.995345	1782.43	-0.235039	0.503367	1985.79	2552	1326	1384	1776	3088	1487	2004	1816	2766	1509	1155	1181	4445	2952	1486	1970	2932	2740	1725	2020
SJC1043_00821	868455	869021	forward	SJC1043|SC|contig000001	yqaB		0.344397	0.546773	482.052	-0.242687	0.878887	351.339	0.139797	0.80112	471.222	822.5	387.5	368.5	367.5	485.5	426.5	523.5	298.5	459	310	212.5	225	633.5	645	358.5	347	606	479.5	473.5	389
SJC1043_00822	869018	869446	forward	SJC1043|SC|contig000001	yqaA		0.447932	0.226267	1435.45	-0.0287153	0.997652	1204.93	0.271365	0.599873	1387.29	1938.5	1226.5	1470.5	1097.5	1206.5	1162.5	1869.5	1251.5	1476	1180	947.5	748	1193.5	1715	1621.5	1116	1294	1329.5	1517.5	1207
SJC1043_00823	869529	871091	forward	SJC1043|SC|contig000001	gshA		0.333943	0.176668	513.497	0.0823417	0.985157	414.427	0.311581	0.220139	473.863	701	379	421	510	522	410	500	390	518	347	308	383	533	590	593	406	521	443	442	422
SJC1043_00824	871098	871169	reverse	SJC1043|SC|contig000001	Hypothetical protein		0.861357	0.383929	1141.06	0.102126	0.995345	1305.06	0.0119263	0.995731	1344.28	1222	418	659	2831	810	2338	1545	843	1288	919	1089	1464	899	918	602	1223	1250	715	2498	1071
SJC1043_00825	871258	871773	forward	SJC1043|SC|contig000001	luxS		-0.168857	0.819489	356.377	0.222642	0.957196	369.633	-0.415653	0.201419	358.608	414	188	240	346	497	279	364	405	501	257	276	425	591	332	320	490	573	399	336	492
SJC1043_00826	871841	873130	reverse	SJC1043|SC|contig000001	yfjD		-0.130106	0.864889	272.919	-0.153315	0.989406	266.557	-0.154357	0.807768	252.223	447.5	142.5	172.5	208.5	505	243	258.5	281.5	500	176.5	135	193	483	336.5	245.5	269	426.5	287	208	259.5
SJC1043_00827	873173	874027	reverse	SJC1043|SC|contig000001	ypjD		-0.14434	0.803907	267.783	-0.144226	0.985157	255.979	-0.16969	0.725465	247.534	384.5	178.5	167.5	187.5	451	253	267.5	257.5	435	173.5	151	185	429	375.5	286.5	229	389.5	300	228	235.5
SJC1043_00828	874134	875495	forward	SJC1043|SC|contig000001	ffh		0.1716	0.642652	849.703	-0.273272	0.578962	696.177	0.288057	0.243759	749.996	1310	572	705	651	888	791	890	850	883	516	472	471	983	1059	913	763	837	734	640	721
SJC1043_00829	875710	875958	forward	SJC1043|SC|contig000001	rpsP		-0.250263	0.808924	513.846	0.173484	0.989406	408.728	-0.266103	0.674203	473.126	642.5	357.5	277	388	787	320	340	334.5	892.5	326.5	258	258.5	1253.5	659.5	280	440	946.5	551.5	315.5	516
SJC1043_00830	875977	876525	forward	SJC1043|SC|contig000001	rimM		0.0967268	0.865735	183.871	-0.055662	0.995345	180.946	0.00209221	0.998276	173.677	259.5	139	122	154	336	153	173	186	336.5	143.5	96	124.5	276	195.5	194.5	166.5	307	185.5	123.5	160.5
SJC1043_00831	876578	877345	forward	SJC1043|SC|contig000001	trmD		0.241453	0.605948	421.201	-0.097254	0.995345	395.609	0.161886	0.753663	395.542	639.5	315	327	347	737	366.5	367.5	403.5	814	278	193.5	260	657	391	404.5	359.5	647.5	354.5	289	376
SJC1043_00832	877394	877750	forward	SJC1043|SC|contig000001	rplS		-0.397566	0.525001	229.299	0.0375551	0.997652	185.201	-0.339371	0.605877	205.052	268.5	137.5	121	177	310	196.5	195.5	139	414	114	95.5	139	487.5	296	198	239	457	249.5	136	197.5
SJC1043_00833	877893	878120	reverse	SJC1043|SC|contig000001	Hypothetical protein		0.734551	0.139347	107.5	1.76454	0.015391	189.696	0.178789	0.846359	115.835	131.5	62	132.5	138.5	58.5	80	152	95.5	121	167.5	330.5	331.5	86.5	94	86	103	103	115	90.5	159
SJC1043_00834	878185	878700	reverse	SJC1043|SC|contig000001	Hypothetical protein		0.806374	0.0536412	100.997	1.08693	0.169861	128.871	0.537395	0.189799	99.4652	148	65.5	118.5	119	64.5	84.5	157	68.5	119	105	180.5	187	64.5	86	118	73.5	97	71.5	74.5	109
SJC1043_00835	878684	878905	reverse	SJC1043|SC|contig000001	Hypothetical protein		0.488957	0.459293	46.8826	0.693944	0.86151	53.5151	-0.0760865	0.946816	51.5663	49.5	31.5	45	60.5	25	34.5	90	36	33	36.5	71	78.5	35	48	55	42.5	55	54.5	65	51
SJC1043_00836	879154	879918	reverse	SJC1043|SC|contig000001	Hypothetical protein		0.521003	0.674786	33.4732	0.399994	0.933735	23.0745	0.418082	0.633473	31.6007	70	35	19	21	32	15	24	21	54	18	18	14	39	21	62	12	48	27	21	25
SJC1043_00837	880425	881501	forward	SJC1043|SC|contig000001	aroF		0.773106	0.0236349	457.67	-0.471758	0.451886	289.504	0.727849	0.0308452	424.141	970	371.5	470.5	309.5	473.5	250.5	482	337	397.5	205.5	165.5	157	422.5	436.5	432	293	400.5	327	319.5	338
SJC1043_00838	881505	882626	forward	SJC1043|SC|contig000001	tyrA		0.00962759	0.988547	291.36	-0.325128	0.370717	234.602	0.059148	0.904865	262.418	405	200.5	219.5	215.5	346.5	282.5	296	256	293.5	175.5	136.5	172	326.5	360.5	391	277	327.5	269	236.5	286
SJC1043_00839	882688	883845	reverse	SJC1043|SC|contig000001	pheA		-0.560245	0.538092	54.0494	0.24897	0.977247	34.7751	-0.182995	0.87528	42.7532	96.5	23	25	26	63	29.5	30.5	24	62.5	19	31.5	29.5	93	53.5	121.5	42.5	79	54	31	41
SJC1043_00840	883888	884014	reverse	SJC1043|SC|contig000001	Hypothetical protein		1.32706	0.00305762	1596.27	-0.0973061	0.995345	825.325	1.21899	0.00851559	1494.31	3970.5	1377	2223	869	989	645.5	1689.5	622	1012.5	777	646.5	482.5	1136	1409.5	1013.5	700.5	926	947	1099	848
SJC1043_00841	884137	884478	reverse	SJC1043|SC|contig000001	raiA		-0.575933	0.0882697	16289.7	0.0344159	0.996119	12844.9	-0.866502	3.35035e-05	16913.3	15016	9101	9621	11705	20232	12451	14177	11205	22022	8215	8243	11532	27663	25023	16303	20994	28360	22792	24220	19109
SJC1043_00842	884791	885522	reverse	SJC1043|SC|contig000001	yfiO		0.412358	0.432305	825.424	-0.0392965	0.996119	660.581	0.396699	0.298487	759.422	1051	766	664	756	592	809	931	658	674	666	522	463	805	1173	602	682	684	833	654	641
SJC1043_00843	885654	886631	forward	SJC1043|SC|contig000001	rluD		-3.38317e-05	0.999832	604.878	0.0278891	0.995345	465.513	-0.218356	0.503588	599.236	729.5	437.5	480.5	460	584	450	601	455	622.5	436	298	387.5	710.5	790.5	673.5	624	735.5	676.5	626	742
SJC1043_00844	886631	887362	forward	SJC1043|SC|contig000001	yfiH_1		0.115983	0.864884	251.224	-0.0461004	0.995345	196.957	-0.0371204	0.963885	242.382	335.5	191.5	193.5	196	206	236	274	184	260.5	202	128	129.5	270.5	361.5	215.5	259	261.5	301.5	215	280
SJC1043_00845	887493	890066	forward	SJC1043|SC|contig000001	clpB		0.421869	0.577429	3831.15	0.354218	0.967821	3397.72	-0.187453	0.877476	4299.33	2381	3076	4284	4453	2373	5004	3570	2244	2303	2977	3777	3724	3070	4513	3882	3592	3497	4826	6268	4522
SJC1043_00848	892380	892516	forward	SJC1043|SC|contig000001	Hypothetical protein		0.504602	0.20983	678.46	0.240975	0.892013	694.004	0.3331	0.201419	653.538	981.83	529.63	574.31	710.92	881.24	657.92	768.42	585.29	1211.89	704.73	520.19	429.57	958.85	626.59	468.32	560.08	863.88	632.92	449.96	605.88
SJC1043_00852	896036	896842	forward	SJC1043|SC|contig000001	dkgB		0.0164881	0.99003	77.7346	-0.0823132	0.995345	68.6798	0.156947	0.801019	68.1598	113	47	59	63	101	58	122	46	88	43	67	45	104	58	155	54	92	60	68	62
SJC1043_00853	896889	897773	reverse	SJC1043|SC|contig000001	dmlR_7		-0.627792	0.148199	64.381	-0.133603	0.989406	50.0331	-0.365704	0.468563	52.9679	63	36	31	48	81	47	53	57	72	35	36	36	81	98	115	71	80	73	47	61
SJC1043_00854	898230	898898	forward	SJC1043|SC|contig000001	Hypothetical protein		-0.122013	0.792619	230.21	-0.084108	0.995345	165.11	-0.197411	0.616876	216.736	244	138	194	189	228	202	205	135	199	141	124	122	291	301	272	247	288	255	224	236
SJC1043_00855	898951	900003	reverse	SJC1043|SC|contig000001	mltD		-0.425637	0.393452	655.785	-0.360243	0.728976	605.226	-0.31393	0.311434	574.523	666	405	388	492	897	829	691	646	885	527	284	353	1179	970	554	776	914	709	475	708
SJC1043_00856	900405	901160	reverse	SJC1043|SC|contig000001	gloB		-0.0149984	0.988547	114.023	-0.0208492	0.998084	97.0488	-0.0856809	0.904865	106.847	166	79	75	87	172	76	96	104	137	69	59	96	170	114	106	139	164	120	78	125
SJC1043_00857	901205	901924	forward	SJC1043|SC|contig000001	Hypothetical protein		0.100924	0.831114	581.312	-0.00599013	0.999958	497.314	-0.146484	0.80251	580.673	825	434	475	399	716	463	688	418	693	499	327	336	752	735	636	498	661	696	700	552
SJC1043_00858	901921	902388	reverse	SJC1043|SC|contig000001	rnhA		0.195441	0.608611	170.199	-0.0270587	0.996119	132.016	0.017294	0.984105	165.659	242	122	146	134	178	115	183	130	161	113	101	103	211	168	218	147	208	138	181	185
SJC1043_00859	902461	903204	forward	SJC1043|SC|contig000001	dnaQ_1		-0.150499	0.775847	197.364	-0.20021	0.952962	178.996	-0.210963	0.655625	184.704	267	137	103	162	283	193	190	202	276	128	105	129	231	241	269	222	270	220	169	209
SJC1043_00861	903532	905772	reverse	SJC1043|SC|contig000001	iutA		-1.21228	NA	42.3668	-0.0782752	0.995345	19.6083	0.227475	0.815875	21.7298	31	11	21	28	19	25	20	25	26	13	16	15	30	27	215	21	27	21	15	25
SJC1043_00862	906002	906880	forward	SJC1043|SC|contig000001	viuB_1		-1.63238	NA	10.1587	0.297924	NA	3.27428	0.199246	NA	4.2327	6	0	6	6	4	4	5	1	9	3	1	2	5	4	64	4	8	1	2	7
SJC1043_00863	907017	907856	forward	SJC1043|SC|contig000001	ybbH_1		-0.137902	0.860734	111.957	-0.119395	0.991932	91.1305	-0.0144126	0.988402	98.2207	195	61	74	69	144	92	105	93	153	76	47	63	164	134	114	132	128	101	98	104
SJC1043_00864	908065	909309	forward	SJC1043|SC|contig000001	pucG		-0.00535197	0.995699	81.7399	-0.166019	0.984704	56.6903	0.246994	0.633473	68.9128	93.5	59.5	66	63	53	72	82.5	61	77	43.5	39.5	37.5	78.5	87	149.5	69.5	80	66	67.5	58.5
SJC1043_00865	909306	910544	forward	SJC1043|SC|contig000001	hyuC		-0.649159	0.48271	28.8721	-0.156114	0.995345	23.0155	-0.0275531	0.987795	20.7852	14.5	15.5	24	20	27	37	23.5	20	23	24.5	12.5	20.5	38.5	27	65.5	34.5	23	23	16.5	28.5
SJC1043_00866	910566	911201	reverse	SJC1043|SC|contig000001	rhtB_3		0.697855	0.018741	357.391	0.0329451	0.995345	254.953	0.56497	0.042511	339.431	486	337	300.5	399.5	266.5	289	285.5	281.5	303.5	218.5	199	214	363	366	269	265.5	312	278	284	303.5
SJC1043_00867	911242	912015	reverse	SJC1043|SC|contig000001	ramA_1		0.593077	0.0753979	217.235	0.0754247	0.995345	151.98	0.394573	0.297298	210.736	323	190	173.5	227.5	203.5	154	155	154	168	133.5	104.5	157	213.5	232	164.5	188	186.5	176.5	195	221.5
SJC1043_00868	912003	913163	reverse	SJC1043|SC|contig000001	ybdL_1		0.512793	0.185625	152.331	0.312209	0.878887	133.333	0.22385	0.686341	152.391	204	133	115	169	142	117	135.5	138.5	144.5	168	105.5	109	131.5	179	148.5	122.5	144.5	154.5	158	144
SJC1043_00869	913328	913942	forward	SJC1043|SC|contig000001	mtnB	mtnB	1.59745	0.00345781	152.388	0.435793	0.590502	87.1418	1.06861	0.0840932	155.024	116.5	206	178.5	230	88.5	92.5	86.5	66	112.5	85.5	91	70.5	63.5	117	115.5	57	77.5	121.5	124	95.5
SJC1043_00870	913939	914628	forward	SJC1043|SC|contig000001	Hypothetical protein		0.656336	0.404935	73.7571	0.425953	0.816337	52.3114	0.0993178	0.94468	79.9881	62.5	82	85	63.5	39	40.5	65.5	54	60	45.5	49	58	53.5	88	94	34	54	106.5	83.5	80
SJC1043_00871	914625	915167	forward	SJC1043|SC|contig000001	mtnD		0.770398	0.371669	66.3728	0.109621	0.995345	47.9196	0.271451	0.829645	70.1263	38	67	73.5	88.5	31.5	72	64	36	47.5	44	35	50.5	37	74	76.5	41	44.5	91	65.5	65.5
SJC1043_00872	915183	916211	reverse	SJC1043|SC|contig000001	mtnA		0.271665	0.864884	32.1677	0.853845	0.268874	21.4736	0.423734	0.721001	28.1931	17	24	46	26	16	18	24	11	29	31	18	22	19	40	62	17	19	30	28	24
SJC1043_00873	916358	917557	forward	SJC1043|SC|contig000001	mtnK		0.45503	0.753295	120.342	0.890312	0.422793	80.2621	-0.0312395	0.989143	128.967	41	126	148	115	34	71	94	51	66	79	104	102	47	144	227	63	57	149	211	113
SJC1043_00874	917779	917931	reverse	SJC1043|SC|contig000001	Hypothetical protein		-0.539406	0.179212	8550.28	-0.546811	0.490933	5219.66	-0.528434	0.0308452	7797.52	10217.5	3934	5518	5563	7993	6434	8563	5234	4018	2523	3875	4419	14715	15094	8427	8904	10846.5	8790	8629	11594
SJC1043_00875	918070	920526	reverse	SJC1043|SC|contig000001	Hypothetical protein		0.549133	0.341251	1004.51	0.133342	0.995345	727.898	0.153309	0.879118	1038.3	1841	418	1045	1108	639	575	913	963	686	398	646	927	830	805	941	1137	1675	637	866	1193
SJC1043_00876	920773	921354	forward	SJC1043|SC|contig000001	gmhA		0.178299	0.792008	411.192	-0.0161215	0.997652	332.961	0.174974	0.723325	377.187	617	221	349	391	506	278	408	339	532	259	234	234	718	394	347	354	500	360	269	432
SJC1043_00877	921452	922255	forward	SJC1043|SC|contig000001	Hypothetical protein		0.0534261	0.900177	656.737	-0.190192	0.882974	526.429	-0.219498	0.491254	663.249	792	432	521	595	671	634	662	559	767	407	335	354	870	804	734	599	935	716	759	683
SJC1043_00878	922190	922957	reverse	SJC1043|SC|contig000001	Hypothetical protein		-0.485478	0.418857	184.17	-0.248485	0.948282	168.392	-0.541631	0.226765	172.629	243	77	86	160	307	192	177	160	224	120	82	155	329	271	167	228	310	213	148	237
SJC1043_00879	923511	924860	forward	SJC1043|SC|contig000001	nqrA		-0.361982	0.465167	427.835	-0.295179	0.848815	422.783	-0.394647	0.353833	396.93	619	225.5	243	292.5	743.5	488.5	464	427.5	651.5	312.5	216	289.5	830	574.5	480	386.5	738.5	499	396.5	365.5
SJC1043_00880	924864	926105	forward	SJC1043|SC|contig000001	nqrB_1		-0.435883	0.360556	587.383	-0.272515	0.882974	573.943	-0.352889	0.491254	520.481	851.5	362	304.5	317.5	968	701.5	672.5	522	909	461.5	296.5	353.5	1070.5	815.5	661	614	891	673.5	527	480.5
SJC1043_00881	926095	926889	forward	SJC1043|SC|contig000001	nqrC		-0.661563	0.160295	476.99	-0.383774	0.878887	436.23	-0.591973	0.123711	424.011	536.5	295	239.5	245.5	853	589	472.5	350	670.5	388	197.5	224.5	1069.5	731	523.5	436.5	893.5	547.5	417	415.5
SJC1043_00882	926882	927511	forward	SJC1043|SC|contig000001	nqrD		-0.461746	0.394044	381.702	-0.39505	0.737063	388.072	-0.733318	0.0441635	391.401	498	239	215	208	650	553	447	351	554	341	179	220	809	519.5	378.5	373	852	514	437.5	371
SJC1043_00883	927518	928114	forward	SJC1043|SC|contig000001	nqrE		-0.567398	0.317415	112.561	-0.582834	0.467719	128.744	-0.719613	0.101447	109.682	129.5	74.5	45.5	73	288	169.5	128.5	123	168	84	65.5	76	209.5	152	108.5	151	251	141	106.5	114.5
SJC1043_00884	928130	929353	forward	SJC1043|SC|contig000001	nqrF		-0.177625	0.702061	924.016	-0.450537	0.181105	874.816	-0.288161	0.474526	881.841	1345.5	606.5	650.5	536	1465	1048.5	1105	970.5	1223	611.5	468.5	533	1394.5	1078.5	1104.5	993.5	1415.5	982	947	902.5
SJC1043_00885	929354	930385	forward	SJC1043|SC|contig000001	apbE_1		-0.777717	0.0715446	548.363	-0.334948	0.737063	479.542	-0.603077	0.181115	465.995	777.5	220	242	295.5	786	604	559	479.5	759.5	321	271	295.5	1157.5	793	673.5	625	945.5	559.5	503.5	485.5
SJC1043_00886	930393	930620	forward	SJC1043|SC|contig000001	Hypothetical protein		0.0785616	0.917781	249.165	-0.289879	0.882974	203.202	0.0726265	0.916574	228.814	398.5	179.5	181	168	353.5	249	236.5	182.5	304.5	140.5	140	113	422.5	293	243.5	185.5	320	216.5	235	203
SJC1043_00887	930795	931214	forward	SJC1043|SC|contig000001	Hypothetical protein		-0.244272	0.856252	34.4908	-0.11206	0.995345	29.1677	-0.270278	0.787548	31.9406	26	17	34	30	36	39	42	21	42	23	15	26	31	46	83	19	46	36	43	25
SJC1043_00888	931281	932174	reverse	SJC1043|SC|contig000001	ugpQ_2		0.429979	0.534656	95.9333	0.16237	0.995345	80.3611	0.180597	0.801019	95.057	176	57	75	98	152	67	59	72	170	45	49	73	160	70	106	56	156	87	76	79
SJC1043_00889	932358	933419	forward	SJC1043|SC|contig000001	dinB		0.469623	0.0145616	370.601	0.430912	0.540315	321.344	0.240713	0.554106	364.036	593	268	329	348	305	263	433	243	482	263	327	275	431	334	396	295	464	301	383	301
SJC1043_00890	933462	934922	reverse	SJC1043|SC|contig000001	pepD		-0.0789898	0.905011	337.482	-0.194196	0.878887	322.587	0.0818458	0.906768	292.113	474	188	228	296	493	357	362	347	434	243	212	236	497	399	299	403	489	257	242	276
SJC1043_00891	935261	935719	forward	SJC1043|SC|contig000001	gpt		-0.439595	0.563493	72.0512	0.0356045	0.997652	51.1598	-0.168726	0.880956	59.3895	91	25	47	61	92	33	59	51	113	37	25	35	164	86	88	58	125	73	30	59
SJC1043_00892	935861	937108	forward	SJC1043|SC|contig000001	Hypothetical protein		0.184996	0.7031	873.001	-0.031998	0.995345	685.646	0.0363153	0.928104	839.987	1147	656	701.5	747.5	983.5	615.5	875	686	1046.5	561	487.5	466	1245.5	1065.5	745	752.5	1086	849	777.5	897
SJC1043_00893	937169	937570	forward	SJC1043|SC|contig000001	crl		0.177209	0.830296	403.472	-0.153746	0.985157	309.213	0.205313	0.808174	366.09	712	190	302.5	391.5	513.5	252.5	328	387	422.5	212	151.5	318	699.5	330.5	330	408.5	673	299	216.5	356
SJC1043_00894	937687	938790	forward	SJC1043|SC|contig000001	proB		0.0580352	0.921544	279.96	-0.166353	0.967821	212.341	0.199366	0.629566	244.466	418	192	193	224	323	245.5	221	225.5	305.5	175	123	154.5	381.5	339.5	263.5	286	355	234.5	199.5	215.5
SJC1043_00895	938800	940053	forward	SJC1043|SC|contig000001	proA		-0.22394	0.74257	255.679	0.0116304	0.999018	206.077	-0.0812103	0.908876	222.298	333	131	139	249	221	221.5	233	239.5	248.5	215	126	170.5	324.5	302.5	251.5	376	317	229.5	207.5	246.5
SJC1043_00897	940550	940957	reverse	SJC1043|SC|contig000001	marA_1		-0.805816	0.418541	319.72	-0.445545	0.952724	157.35	0.375741	0.484509	188.651	320	175	171	158	115	153	173	343	137	194	74	78	209	807	162	610	181	245	155	127
SJC1043_00898	941303	941962	forward	SJC1043|SC|contig000001	baeR_1		0.0388269	0.964425	241.343	0.265359	0.898004	151.524	0.159953	0.817722	211.985	254	206.5	183	188.5	132.5	136.5	178	168	201.5	168.5	117.5	117	267	327.5	210	282	254	273.5	138.5	209.5
SJC1043_00899	942004	943143	forward	SJC1043|SC|contig000001	baeS_1		0.212333	0.76249	429.822	0.223722	0.978446	375.966	0.118434	0.877052	405.986	468	333.5	384	388.5	242.5	367.5	518	411	352.5	417.5	355.5	287	292	522.5	471	522	343	416.5	454.5	433.5
SJC1043_00900	943223	944344	forward	SJC1043|SC|contig000001	mdtE_1		-0.0890165	0.937128	1113.52	-0.10217	0.995345	781.359	0.242406	0.639706	911.733	1109.5	809.5	888	872	550	607.5	864	1495.5	728.5	697	592.5	651	838.5	1679	761.5	1809.5	869.5	1061	645.5	1034
SJC1043_00901	944344	947397	forward	SJC1043|SC|contig000001	czcA		-0.0787265	0.930156	3433.25	0.105987	0.995345	2618.22	-0.100968	0.907927	3169.45	2909	2760.5	2736.5	2727	2037	2623.5	2885	3550	2931	2399.5	2038	2376	2912	4903.5	3471.5	4666.5	3039	3596.5	3503.5	3818
SJC1043_00902	947449	948090	forward	SJC1043|SC|contig000001	marC_1		0.0722879	0.93241	796.697	0.204315	0.975667	622.62	-0.0118128	0.988164	750.771	886.5	582	679.5	661	574	417	663	912.5	826.5	530.5	460.5	625	760.5	1027.5	622	1090	820.5	914.5	659	861
SJC1043_00903	948411	948968	reverse	SJC1043|SC|contig000001	Hypothetical protein		0.133468	0.868513	131.935	-0.0170284	0.99875	88.8784	0.170234	0.817722	119.342	169	123.25	100.42	85.42	145.67	86.67	86.5	89.33	133.92	82.58	51.17	67.08	130.58	199.33	137.25	114.75	128.75	148.67	108.75	96.75
SJC1043_00904	948965	950611	reverse	SJC1043|SC|contig000001	Hypothetical protein		-0.0263241	0.959964	256.57	-0.277264	0.852256	193.769	-0.033012	0.963885	235.635	333.67	179.25	209.5	173.83	310.25	217.5	221.83	214.33	292.67	151.08	113.75	113.58	328.08	297.58	350.42	236.17	327.08	233	240.17	237.75
SJC1043_00905	950598	951821	reverse	SJC1043|SC|contig000001	yebS_1		-0.0781723	0.887087	208.125	-0.252446	0.933735	181.497	-0.0339415	0.963885	187.458	262	156.17	144.42	149.08	245.42	199.33	214.17	228.83	238.42	186.83	84.58	115.5	227	266.25	284.5	214.58	258.67	202.17	164.42	204.33
SJC1043_00906	951981	952745	reverse	SJC1043|SC|contig000001	Hypothetical protein		-1.03218	0.163369	144.933	-0.583168	0.768174	82.804	-0.164287	0.823275	92.2629	94	70	59	102	83	75	81	192	79	59	49	54	117	309	127	307	108	120	89	103
SJC1043_00907	953505	954284	forward	SJC1043|SC|contig000001	besA_1		0.682549	0.205633	179.153	0.77253	0.686799	100.611	0.42407	0.492623	176.534	179	172	201	181	42	84	127	77	58	137	130	94	103	175	220	139	133	151	172	182
SJC1043_00908	954715	954933	forward	SJC1043|SC|contig000001	Hypothetical protein		0.211244	0.724666	226.775	0.41543	0.545355	171.173	0.494808	0.226765	190.265	283	148	205	214	168	145	166	178	252	159	108	206	258	249	181	271	224	154	99	221
SJC1043_00909	954982	955515	reverse	SJC1043|SC|contig000001	Hypothetical protein		0.541081	0.52176	133.924	0.62413	0.53315	57.6197	0.459221	0.628601	125.742	88	129	163	130	37	51	69	45	58	66	62	57	92	124	207	90	71	137	123	112
SJC1043_00910	955976	956896	reverse	SJC1043|SC|contig000001	dmlR_8		0.121715	0.898147	55.8095	-0.00512765	0.999958	41.3881	0.0447987	0.976782	52.6787	68	35	61	39	50	40	56	41	47	46	32	25	51	60	94	46	50	47	72	50
SJC1043_00911	957012	957734	forward	SJC1043|SC|contig000001	ycaC_1		-0.655691	0.339671	51.6753	-0.0614707	0.995345	26.5566	-0.329815	0.558116	41.6771	63	26	29	28	43	26	39	17	34	15	19	28	94	46	120	44	65	45	43	51
SJC1043_00912	957820	958917	forward	SJC1043|SC|contig000001	Hypothetical protein		-0.628737	0.10187	71.3089	-0.196002	0.973144	42.7361	0.0396966	0.975021	50.5738	83	39	41	38	68	39	45	55	60	34	26	30	114	84	122	86	61	70	38	49
SJC1043_00913	958921	959625	reverse	SJC1043|SC|contig000001	Hypothetical protein		-0.532078	NA	14.7903	-0.318824	0.978446	9.20973	-0.697427	0.532801	14.5864	19	5	17	3	17.5	11	9.5	7.5	13	6	6.5	6.5	22.5	13.5	27	19	24.5	12	24.5	18
SJC1043_00914	959642	960817	reverse	SJC1043|SC|contig000001	Hypothetical protein		-0.217491	0.756606	73.3044	-0.287942	0.955265	52.5541	-0.0478188	0.969358	63.1201	109.5	34	46.5	60	94.5	58	52.5	60	85.5	44	23	32	113.5	66.5	119	74.5	101.5	60.5	47.5	75.5
SJC1043_00915	960814	962100	reverse	SJC1043|SC|contig000001	Hypothetical protein		-0.312593	0.802594	75.1743	-0.0823864	0.995345	52.4419	-0.0870687	0.96948	63.2612	187.5	25	32.5	34.5	126	29	61	40.5	103.5	36.5	26	37.5	105	75	147.5	69	115	58	37	85
SJC1043_00916	962154	962678	reverse	SJC1043|SC|contig000001	yodB_1		-0.668545	0.079878	56.4672	-0.711808	0.173826	44.4549	-0.575783	0.14222	49.7635	53	30	34	36.5	79	50	53	67	44	33.5	19.5	27	95	83	84.5	61.5	72	72.5	47	67.5
SJC1043_00917	962957	964558	reverse	SJC1043|SC|contig000001	dppA_3		0.22298	0.685768	140.412	0.278603	0.933735	95.3805	0.0567635	0.93333	135.917	182	92	110	148	89	85	122	91	116	65	86	108	130	133	207	134	159	164	119	136
SJC1043_00918	964733	965314	forward	SJC1043|SC|contig000001	Hypothetical protein		0.297295	0.621323	87.0428	-0.107529	0.993621	51.1974	0.477119	0.349437	75.5903	166	65	64	59	69	52	67	53	69	39	31	45	112	90	98	68	75	84	58	58
SJC1043_00919	965311	965691	reverse	SJC1043|SC|contig000001	ytcD_1		-0.460851	NA	13.1079	-0.398889	0.968824	9.63202	-0.00607532	NA	10.1925	16	6	8	10	17	6	20	8	12	3	7	9	19	4	41	10	15	10	10	10
SJC1043_00920	965776	966543	forward	SJC1043|SC|contig000001	ywrO_2		-0.627052	0.676778	25.1089	-0.0902982	0.995345	13.1403	-0.0595316	0.975021	18.5317	30	13	21	7	19	7	26	11	14	21	6	6	26	11	82	27	21	18	17	26
SJC1043_00921	966540	966788	reverse	SJC1043|SC|contig000001	Hypothetical protein		0.395173	0.319422	173.448	-0.236273	0.967821	109.552	0.398818	0.321278	158.987	272	142	150	136	114	124	174	119	97	83	95	79	164	182	237	122	152	129	165	141
SJC1043_00922	966982	967386	forward	SJC1043|SC|contig000001	Hypothetical protein		-0.135548	0.918714	38.8629	0.0928602	0.995345	23.4969	-0.0368109	0.980834	34.3734	42	23	21	44	26	28	28	21	39	16	15	22	54	35	88	20	51	35	28	39
SJC1043_00923	967620	968261	forward	SJC1043|SC|contig000001	dsbA_1		-0.213277	0.660358	134.143	-0.211403	0.967821	93.8182	-0.164471	0.801019	120.432	193	76	86	97	148	95	112	104	138	73	41	81	213	151	182	132	213	134	88	134
SJC1043_00924	968297	969019	reverse	SJC1043|SC|contig000001	phoC_1		-0.461334	NA	11.9479	-0.274869	NA	3.03212	1.26203	NA	6.59752	6	7	10	10	3	5	6	1	3	3	2	2	3	7	53	5	2	4	6	4
SJC1043_00925	969242	970141	forward	SJC1043|SC|contig000001	feaR		-0.219099	0.856252	362.694	-0.204607	0.989406	249.434	0.190491	0.878844	287.86	876	125	175	199	184	206	416	380	233	152	141	304	399	381	403	583	424	272	209	289
SJC1043_00926	970175	971674	reverse	SJC1043|SC|contig000001	feaB		-0.0904281	0.919529	850.626	-0.0880862	0.995345	578.371	-0.214184	0.823275	815.506	564	576	815	754	261	641	1090	654	279	546	525	516	767	1090	1241	952	667	1096	919	1017
SJC1043_00927	971834	972472	reverse	SJC1043|SC|contig000001	leuE_2		-0.519221	0.483748	40.6179	0.169219	0.989406	26.9639	-0.381985	0.579711	35.3739	62	15	22	27	40	25	25	26	46	18	15	30	75	42	74	38	61	36	36	45
SJC1043_00928	972707	973765	forward	SJC1043|SC|contig000001	ada_1		0.200945	0.753295	151.924	-0.355812	0.88672	96.3137	-0.00863727	0.992828	149.311	163	131	122	136	98.5	166	127.5	88.5	87.5	81	56	79	140.5	218.5	171	125.5	155	175.5	163.5	143.5
SJC1043_00929	973762	974475	forward	SJC1043|SC|contig000001	Hypothetical protein		-0.291471	0.678655	71.5525	0.0814208	0.995345	45.5707	-0.03745	0.980834	59.9316	60	51	44	63	26.5	71	60.5	37.5	47.5	56	28	37	74.5	88.5	118	84.5	40	79.5	69.5	63.5
SJC1043_00930	974470	975333	reverse	SJC1043|SC|contig000001	tehB		-1.20027	NA	13.7352	0.572416	0.948282	6.35382	0.22626	NA	7.16569	14	3	9	5	5	8	7	3	9	10	4	5	14	7	71	4	8	6	7	8
SJC1043_00931	975512	976615	forward	SJC1043|SC|contig000001	Hypothetical protein		-0.178821	0.705481	177.892	0.420758	0.561314	124.958	0.206886	0.685078	142.627	216	123	106	143	128	114	126	113	182	116	75	157	256	215	200	204	145	151	110	167
SJC1043_00932	976669	978348	reverse	SJC1043|SC|contig000001	ipdC_1		-0.107824	0.923211	532.162	-0.175892	0.995345	354.797	-0.301391	0.626725	523.93	510	286	499	466	88	342	658	558	96	211	335	431	249	641	908	719	548	522	619	775
SJC1043_00933	979022	979501	forward	SJC1043|SC|contig000001	Hypothetical protein		0.590136	0.0692529	256.873	-0.057755	0.995345	164.821	0.357197	0.400716	251.954	427	238	232	196	241	146	215	164	185	166	111	126	259	273	268	163	239	239	248	220
SJC1043_00934	979658	980248	forward	SJC1043|SC|contig000001	pagP		-0.279076	0.618173	148.107	-0.0309101	0.996119	100.113	-0.223781	0.638765	133.233	215	87	88	99	111	113	139	94	140	88	65	77	252	208	192	117	170	150	145	157
SJC1043_00935	980375	980863	forward	SJC1043|SC|contig000001	Hypothetical protein		0.176066	0.783966	94.9086	0.286804	0.948282	68.2973	0.165564	0.824206	87.0794	151	60	71	83	79	51	78	71	111	44	42	86	150	79	102	88	138	67	56	106
SJC1043_00936	980955	981176	forward	SJC1043|SC|contig000001	Hypothetical protein		-0.39179	0.665055	30.6754	0.0024405	0.999958	19.6664	-0.122956	0.906823	25.4362	41	13	21	22	37	16	20	18	29	22	8	16	44	28	65	29	42	28	22	26
SJC1043_00937	981212	981829	reverse	SJC1043|SC|contig000001	Hypothetical protein		0.107532	0.880381	744.578	-0.0174844	0.997828	496.182	0.071793	0.919449	690.273	765	523	525	833	491	619	581	531	650	504	274	409	1017	941	646	718	810	742	612	754
SJC1043_00938	981936	982625	reverse	SJC1043|SC|contig000001	Hypothetical protein		0.040414	0.950718	240.505	0.0637836	0.995345	187.564	-0.0930196	0.913803	230.966	307	188	174	184	120	230	264	197	175	175	134	194	231	308	313	245	221	292	292	204
SJC1043_00939	982764	983546	forward	SJC1043|SC|contig000001	glpR_1		-0.667419	0.306106	49.3051	0.00880745	0.999958	35.2445	0.0572212	0.972598	34.1021	68.5	14	30	31	50.5	38	38	33.5	52.5	32	15	35	73.5	49	85	74.5	47	36.5	19.5	46
SJC1043_00940	983549	983935	forward	SJC1043|SC|contig000001	Hypothetical protein		-0.334378	0.629191	80.648	0.222983	0.968824	59.0926	-0.0849277	0.924923	67.106	100.5	40	54	62	64.5	47	59	73.5	87.5	38	44	66	109.5	73	98	130.5	106	62.5	46.5	93
SJC1043_00941	983936	984844	reverse	SJC1043|SC|contig000001	dmlR_9		-0.310784	0.546773	161.554	0.136831	0.984704	112.95	0.0463878	0.957953	129.89	223	94	82	125	120	101	158	109	172	117	68	89	234	192	184	215	176	152	109	124
SJC1043_00942	984970	985851	forward	SJC1043|SC|contig000001	yhhW_1		0.404115	0.504962	100.367	0.0100512	0.999958	66.588	0.708437	0.0452525	84.3721	178	73	83	82	70	56	86	85	84	40	51	69	127	66	150	69	103	58	46	78
SJC1043_00943	985969	986595	forward	SJC1043|SC|contig000001	ycaC_2		-0.193682	0.808156	268.124	0.332293	0.933735	192.825	-0.47791	0.361901	274.065	223	141	220	268	176	122	234	233	231	128	175	233	422	225	291	377	401	279	254	458
SJC1043_00944	986750	987079	forward	SJC1043|SC|contig000001	Hypothetical protein		0.0242856	0.980553	59.8741	0.298486	0.933735	42.6296	-0.1284	0.864476	57.7233	61	37	47	63	42	51	40	37	50	39	34	46	72	56	71	74	78	62	53	69
SJC1043_00945	987155	987607	forward	SJC1043|SC|contig000001	Hypothetical protein		0.250969	0.582572	607.256	-0.319753	0.729243	397.285	0.24108	0.563697	558.09	1062	367	530	464	612	337	614	455	567	300	224	258	759	728	567	528	624	508	477	612
SJC1043_00946	987694	987945	forward	SJC1043|SC|contig000001	Hypothetical protein		0.80511	0.025984	3514.66	-0.348264	0.878887	1867.69	0.907039	0.00639825	3140.19	4647	2872	4781	3013	2272	1726	3581	1965	1683	1776	1367	1024	2825	3040	4235	1986	2197	2306	2408	2408
SJC1043_00947	987936	988484	reverse	SJC1043|SC|contig000001	Hypothetical protein		-0.704591	0.328134	36.9023	0.00164381	0.999958	24.3047	-0.172745	0.863082	27.4316	43	15	25	19	40	15	28	29	41	21	11	21	45	39	93	40	32	41	21	33
SJC1043_00948	988580	989326	reverse	SJC1043|SC|contig000001	Hypothetical protein		0.0870437	0.922057	95.3179	0.422672	0.760367	66.8467	0.432135	0.468578	78.2479	192	56	57	68	80	45	66	68	116	40	58	73	95	106	145	88	101	60	58	76
SJC1043_00949	989452	990237	reverse	SJC1043|SC|contig000001	Hypothetical protein		-0.100004	0.901485	267.799	0.205453	0.985157	235.607	0.00769379	0.992828	236.304	229	172	188	287	154	271	376	180	208	267	208	196	278	323	312	352	214	267	282	234
SJC1043_00950	990355	991125	forward	SJC1043|SC|contig000001	ycgJ_2		0.216331	0.679578	218.033	-0.174849	0.967821	167.425	0.150927	0.812226	204.073	339	130	207	169	228	142	216	216	214	116	110	143	253	175	291	222	222	168	182	265
SJC1043_00951	991183	991878	reverse	SJC1043|SC|contig000001	aqpZ		0.714508	0.051433	493.442	0.503943	0.740957	320.683	0.344986	0.554078	501.962	610	436	473	573	210	324	361	282	284	294	315	402	337	465	433	470	350	570	429	527
SJC1043_00952	992305	993666	forward	SJC1043|SC|contig000001	Hypothetical protein		0.572012	0.297231	175.562	-0.150086	0.985157	86.0219	0.776402	0.0138041	152.329	229	163	187	140	84	97	131	93	93	71	63	68	134	129	279	124	126	106	113	138
SJC1043_00953	993865	995040	reverse	SJC1043|SC|contig000001	Hypothetical protein		0.137109	0.902356	92.8554	0.0423589	0.997652	57.8934	0.384782	0.427341	78.5859	97	70	91	73	51	72	69	60	44	57	56	45	55	79	183	95	75	73	64	81
SJC1043_00954	995351	995635	forward	SJC1043|SC|contig000001	ydgH_3		-0.0509126	0.964799	37.401	-0.41351	0.957196	22.8373	0.340075	0.633815	30.1157	50	25	19	37	20	21	38	37	24	10	10	28	31	46	61	39	32	32	21	31
SJC1043_00955	995876	996433	forward	SJC1043|SC|contig000001	Hypothetical protein		-0.423015	0.819006	16.6837	-0.231667	0.995345	7.32416	-0.0303159	NA	13.3541	19	3	14	16	10	5	12	9	9	7	5	4	17	11	58	8	14	9	17	18
SJC1043_00956	996434	996895	reverse	SJC1043|SC|contig000001	Hypothetical protein		-0.0904646	0.903111	353.776	-0.377409	0.430994	269.74	-0.099177	0.84429	325.01	406	221	251	322	459	327	301	294	301	191	168	203	595	510	299	303	456	399	310	302
SJC1043_00957	997061	998224	forward	SJC1043|SC|contig000001	Hypothetical protein		-1.43947	NA	14.7067	0.308426	NA	5.24086	0.0704676	NA	7.04103	8	5.5	9	4	4	2	7.5	7	6.5	10	3.5	1	15.5	6	83	3	9	7	3	11
SJC1043_00958	998217	1000340	forward	SJC1043|SC|contig000001	fhuA_1		-0.0285206	0.988547	64.5409	-0.346442	0.933735	31.7065	0.17978	0.818421	55.0873	66.5	41.5	68	43	41	35.5	47.5	35.5	44.5	32.5	18.5	12	59	45.5	180.5	32	60	65	46.5	52
SJC1043_00959	1000394	1000912	forward	SJC1043|SC|contig000001	Hypothetical protein		-0.531257	0.622723	18.3728	0.21913	0.995345	9.07519	0.220232	NA	12.6791	28.5	10	7	11	10	6.5	12	9.5	11	11.5	4	9	17.5	24.5	38.5	22	19	8	3.5	22
SJC1043_00960	1001022	1001546	forward	SJC1043|SC|contig000001	aroL		-0.174638	0.901983	21.3109	-0.144456	0.995345	14.2001	0.392802	0.66404	16.2599	29	14	13	16	25	13	13	16	13	9	12	14	23	24	51	11	14	18	11	18
SJC1043_00961	1001583	1002326	reverse	SJC1043|SC|contig000001	ripA_2		-0.460303	0.134683	416.411	0.0605226	0.995345	343.038	-0.557517	0.0561748	396.945	477	228	312	228	504	253	478	311	485	374	211	242	537	644	591	468	546	472	528	485
SJC1043_00962	1002423	1002827	forward	SJC1043|SC|contig000001	Hypothetical protein		-1.07576	0.216255	18.8563	-1.10566	0.203607	11.9347	-0.658097	0.457961	14.202	11	11	10	9	23	15	22	15	14.5	5	6	4.5	21.5	31	51.5	16	33	13.5	14.5	15.5
SJC1043_00963	1002875	1003075	forward	SJC1043|SC|contig000001	yaiA		0.0983256	0.932606	660.331	0.201167	0.995345	486.512	-0.292113	0.78252	695.271	499	709	475	527	179	720	669	414	249.5	598	430	463.5	463.5	1111	589.5	729	606	1173.5	854.5	594.5
SJC1043_00964	1003348	1003638	forward	SJC1043|SC|contig000001	Hypothetical protein		-0.507938	0.0968813	936.79	-0.321391	0.611064	912.099	-0.604771	0.0497376	893.269	739	555	633	699	1205	1177	1252	932	876	817	573	657	1186	1393	1384	1131	1274	1013	1218	1126
SJC1043_00965	1003704	1004615	reverse	SJC1043|SC|contig000001	rdgC		-0.246448	0.776029	70.2135	-0.367299	0.923593	45.2267	0.0135799	0.988402	58.6186	87	44	38	60	80	46	53	54	74	37	27	16	83	66	160	55	83	66	51	56
SJC1043_00966	1004832	1005746	forward	SJC1043|SC|contig000001	mak		-0.77441	0.410551	45.4327	0.0428004	0.996129	23.1402	-0.452219	0.432203	36.1971	33	20	34	28	35	21	25	23	33	23	14	18	34	44	141	52	56	49	35	42
SJC1043_00967	1005849	1006082	forward	SJC1043|SC|contig000001	Hypothetical protein		0.105983	0.814138	229.165	-0.374786	0.513779	191.804	0.225849	0.541077	202.023	339.5	141	179	195	269	186	277	245.5	220.5	125	137.5	130	253	252.5	326.5	204.5	248	185	198	179
SJC1043_00968	1006079	1006465	forward	SJC1043|SC|contig000001	Hypothetical protein		-0.360315	0.510897	60.7855	-0.497777	0.493256	51.2806	-0.0272677	0.980834	49.2292	87.5	27	39	42	70	65	72	61.5	45.5	46	30.5	32	85	73.5	94.5	67.5	71	49	48	51
SJC1043_00969	1006462	1007310	reverse	SJC1043|SC|contig000001	licT		0.0484755	0.961645	109.88	-0.108306	0.995345	59.5721	0.0833692	0.928052	99.5345	96	88	79	112	56	73	94	54	61	51	44	50	99	132	184	91	107	104	109	93
SJC1043_00970	1007542	1010793	reverse	SJC1043|SC|contig000001	sbcC		-0.316513	0.549774	197.936	-0.0601717	0.995345	146.706	-0.261801	0.669965	177.808	173.5	117	153.5	158.5	185	170	171	148	179.5	155	95	99	207.5	259	362	198.5	215	217.5	237.5	156.5
SJC1043_00971	1010790	1012022	reverse	SJC1043|SC|contig000001	sbcD		0.141467	0.84219	82.0191	-0.150803	0.985157	53.5779	0.549675	0.162522	66.2822	115.5	68	55.5	63.5	74	61	73	48	60.5	60	28	39	85.5	85	130	65.5	74	68.5	39.5	54.5
SJC1043_00972	1012238	1012927	forward	SJC1043|SC|contig000001	phoB_1		0.00140423	0.998702	557.438	-0.0927394	0.995345	415.355	-0.0869437	0.890829	526.944	607.5	376	478	463	413	407.5	637.5	467	363.5	360	353.5	329	649.5	840.5	613	488	540.5	583	567.5	628.5
SJC1043_00973	1012952	1014268	forward	SJC1043|SC|contig000001	phoR		0.0556016	0.937257	874.478	0.0155336	0.997652	629.815	-0.0982522	0.863082	844.872	969	634.5	663	807	759.5	603.5	809	658.5	824	585.5	367.5	572.5	1152	1200.5	706	896	1108.5	1089.5	653.5	968.5
SJC1043_00974	1014283	1015245	forward	SJC1043|SC|contig000001	sphX		0.0617891	0.900861	208.002	-0.0803574	0.995345	140.393	0.204995	0.606331	181.799	315.5	138.5	151	161	190.5	131	188.5	146.5	190.5	99.5	106	110.5	269.5	231	245	204	205	184.5	172	171
SJC1043_00975	1015731	1017047	forward	SJC1043|SC|contig000001	brnQ_1		-0.315248	0.34108	242.666	-0.303875	0.590502	204.609	-0.290021	0.380104	219.925	280.5	129	154	205	288	246	254.5	229	210.5	168	131	156	317.5	347	309	273.5	358	234.5	208	265
SJC1043_00976	1017079	1018527	forward	SJC1043|SC|contig000001	proY_2		-0.55713	0.483748	81.485	-0.355744	0.879156	54.4905	0.0568409	0.963885	59.3208	115.5	37	44	49	104	52	58.5	66	79.5	30	30	43	127.5	76	210	56.5	96	49.5	43	71
SJC1043_00977	1018560	1018823	reverse	SJC1043|SC|contig000001	Hypothetical protein		-1.52381	NA	7.66987	0.850012	NA	3.2381	0.678506	NA	2.95731	4	0	7	3	3	2	2	3	3	2	6	3	9	5	41	2	4	1	3	2
SJC1043_00978	1018956	1020212	reverse	SJC1043|SC|contig000001	mscM		-0.0426614	0.942662	370.9	-0.445721	0.137707	262.383	0.0664076	0.916999	327.035	591	221	279	247	386	273	394	318	282	180	148	208	480	446	423	398	432	311	280	376
SJC1043_00979	1020460	1022283	forward	SJC1043|SC|contig000001	tvaI		-0.709632	0.457959	54.632	-0.615372	0.6529	25.5737	-0.270612	0.763183	41.8005	30	36	39	31	24	39	35	38	21	23	12	17	42	64	162	53	45	47	47	55
SJC1043_00980	1022337	1024100	reverse	SJC1043|SC|contig000001	ggt_1		-0.247178	0.456939	585.35	0.115885	0.973144	440.789	-0.232457	0.492623	533.284	738	328	464	381	488	411	591	423	588	371	353	369	941	651	784	603	787	535	536	659
SJC1043_00981	1024335	1024937	reverse	SJC1043|SC|contig000001	tsaA		0.269798	0.714146	1580.67	0.922955	0.0018523	1719.7	-0.0736164	0.915742	1624.19	1977	1079	1386	1583	1956	906	1432	1165	2653	1637	1865	1973	2860	1180	1110	1543	2838	1384	1309	1895
SJC1043_00982	1025167	1025718	reverse	SJC1043|SC|contig000001	Hypothetical protein		0.579766	0.105775	394.924	0.0194623	0.999018	296.391	0.426132	0.493509	378.41	486	282	464	396	227	298	541	263	307	270	288	189	316	394	481	288	333	243	459	329
SJC1043_00983	1025869	1026939	forward	SJC1043|SC|contig000001	queA		0.0365042	0.969756	54.635	0.0266415	0.997652	31.876	0.468775	0.301926	43.6979	66	35	50	43	55	27	36	27	41	32	22	24	76	67	79	34	49	37	30	44
SJC1043_00984	1027051	1028094	reverse	SJC1043|SC|contig000001	Hypothetical protein		0.544144	0.00303584	768.125	0.631762	0.0557378	698.403	0.254994	0.39704	767.224	1028	634	744	750	681	491	802	520	950	776	717	605	861	670	811	584	928	648	644	829
SJC1043_00985	1028531	1028653	reverse	SJC1043|SC|contig000001	Hypothetical protein		0.613768	0.156954	105.891	1.18792	0.00034777	109.492	0.389519	0.334464	103.217	136.5	91	96	118	118.5	48.5	86.5	57	224.5	103	118	124.5	136	65	106	85	144	83.5	75.5	89.5
SJC1043_00986	1028682	1029782	reverse	SJC1043|SC|contig000001	Hypothetical protein		0.617775	0.0551394	732.215	1.11259	8.86147e-05	825.488	0.22276	0.651499	754.081	888.5	556	814	779.5	573.5	450.5	768	567.5	1224.5	928	1022	845.5	866.5	544.5	647	630	973.5	577.5	642	850
SJC1043_00987	1029779	1030192	reverse	SJC1043|SC|contig000001	Hypothetical protein		0.727497	0.0606423	363.735	1.11998	7.2209e-06	406.551	0.286894	0.572586	378.036	460	250	417	437.5	311	211	366.5	274.5	640	450	482	430	429.5	223.5	317	305	473.5	277	314.5	424.5
SJC1043_00988	1030743	1031426	reverse	SJC1043|SC|contig000001	Hypothetical protein	exo	0.868609	0.00958445	666.981	1.15602	1.97921e-05	777.582	0.425506	0.353833	688.69	882.5	534.5	702.5	849.5	615.5	338.5	727	518.5	1369.5	916.5	864	775.5	805	386	537	484	946	442.5	474	745
SJC1043_00989	1031423	1032307	reverse	SJC1043|SC|contig000001	recT	recT	0.844432	0.00270567	883.018	1.21568	1.11365e-08	932.061	0.528953	0.0844607	879.519	1280.5	689.5	901.5	1081.5	708	451	794.5	597.5	1721.5	1047	1058	957.5	1032.5	534.5	746	647	1169.5	601	591	832.5
SJC1043_00990	1032307	1032609	reverse	SJC1043|SC|contig000001	Hypothetical protein		1.04209	8.68851e-06	404.802	1.27076	1.20173e-06	410.738	0.75769	0.00639825	397.191	657	320	463	476	296.5	171.5	376.5	254	739	464.5	465	455	416.5	231.5	330	263	448.5	231.5	248	374.5
SJC1043_00991	1032808	1032867	reverse	SJC1043|SC|contig000001	Hypothetical protein		0.859797	0.00699606	193.137	1.07486	0.0168553	212.21	0.542632	0.092285	192.302	314	156	228	179	180	73	233	143	419	246	228	181	216	109	176	142	233	125	140	190
SJC1043_00992	1033633	1034670	reverse	SJC1043|SC|contig000001	Hypothetical protein		0.487375	0.172758	990.945	1.30353	2.48249e-06	1186.26	0.197058	0.564755	991.706	1411	798	1006	825	768	578	1109	660	2003	1601	1406	1101	1314	837	781	899	1273	865	923	966
SJC1043_00993	1035126	1035347	reverse	SJC1043|SC|contig000001	Hypothetical protein		0.729648	0.00776879	1107.29	1.20727	9.77123e-08	1136.1	0.398992	0.224078	1112.35	1490	945	1176	1147	994	557	999	606	1933	1281	1281	1265	1294	752	926	907	1489	794	843	1107
SJC1043_00994	1036208	1036939	reverse	SJC1043|SC|contig000001	Hypothetical protein		-0.023203	0.962007	2294.8	-0.288972	0.90393	1929.91	-0.146851	0.751344	2197.21	2556	1523	1921	1887	1949	2824	2934	1793	1804	1541	1433	1407	2817	3021	2667	2243	2723	2238	2639	2318
SJC1043_00995	1037048	1037278	forward	SJC1043|SC|contig000001	Hypothetical protein		0.742927	0.0136186	436.949	0.92421	0.0168553	442.093	0.451179	0.283321	433.982	577	322	546	443	368	211	502	314	692	553	479	375	485	312	453	290	522	280	348	454
SJC1043_00996	1037412	1037699	forward	SJC1043|SC|contig000001	Hypothetical protein		0.800622	0.0197015	229.34	0.9246	0.00739193	227.655	0.620693	0.0702061	220.332	323	155	296	241	197	106	251	164	374	239	246	228	237	142	223	179	238	146	177	195
SJC1043_00997	1037779	1038774	forward	SJC1043|SC|contig000001	Hypothetical protein		0.806555	0.00300274	481.86	1.0694	5.13032e-05	493.934	0.383053	0.292726	496.112	601.5	393	587.5	509.5	389	279.5	483	299.5	778.5	568.5	588.5	474	498.5	341.5	429.5	364.5	609.5	399.5	384	492
SJC1043_00998	1038771	1039472	forward	SJC1043|SC|contig000001	Hypothetical protein		0.725185	0.049702	268.715	0.983676	0.00184952	273.339	0.474695	0.283321	263.672	309.5	256	322.5	238.5	215	138.5	293	189.5	440.5	295.5	311.5	267	275.5	182.5	271.5	213.5	320.5	180.5	225	238
SJC1043_00999	1039654	1039926	forward	SJC1043|SC|contig000001	Hypothetical protein		0.770496	0.019344	104.295	1.07862	0.00324147	108.695	0.422094	0.311434	105.049	127.5	91.5	112.5	116.5	91.5	46	114.5	67.5	169	140.5	119.5	104	103.5	90	84.5	79	132	75	87	98
SJC1043_01000	1039919	1040182	forward	SJC1043|SC|contig000001	Hypothetical protein		0.690567	0.0715446	153.663	0.996101	0.00181268	134.3	0.392796	0.361901	153.016	179.5	140	170.5	151.5	105.5	70.5	142.5	90	207.5	171.5	142.5	126	144.5	101.5	165	134	164	118	130	160
SJC1043_01001	1040186	1040362	forward	SJC1043|SC|contig000001	Hypothetical protein		0.837749	0.0810296	84.0781	1.24121	0.00157073	71.6339	0.501813	0.311174	84.203	93.5	82.5	88	97.5	45.5	33.5	66	45.5	87	94.5	85	85.5	72	45	97.5	66.5	83.5	58.5	65	94.5
SJC1043_01002	1040369	1040812	forward	SJC1043|SC|contig000001	Hypothetical protein	ninB	0.62817	0.151706	113.674	1.11096	0.00224881	106.412	0.446447	0.181507	109.532	158.5	101	113	106.5	65.5	52	114	73	191.5	132.5	117	93.5	101	73.5	161	84.5	133.5	90.5	94	86.5
SJC1043_01003	1041023	1041202	forward	SJC1043|SC|contig000001	Hypothetical protein		0.859952	0.139261	44.6642	1.20853	0.0701242	33.7809	0.586925	0.199251	43.8268	76	43	46	38	38	9	28	20	76	49	34	21	34	24	64	28	57	32	26	40
SJC1043_01004	1041748	1041927	forward	SJC1043|SC|contig000001	Hypothetical protein		0.743854	0.126966	38.8647	0.997353	0.169886	37.3676	0.411686	0.461762	39.0201	55.5	34	43.5	35	26.5	10.5	47.5	29.5	63.5	42	32	46	40.5	27	42.5	27	49.5	27.5	33.5	34.5
SJC1043_01005	1041920	1042504	forward	SJC1043|SC|contig000001	Hypothetical protein		0.541673	0.172758	131.125	0.961781	0.0168553	118.749	0.456058	0.376237	123.125	206.5	85.5	140.5	121.5	100.5	50	135	83.5	223	112.5	123.5	124	145.5	87	163	105.5	162.5	63.5	108	122
SJC1043_01006	1042501	1042644	forward	SJC1043|SC|contig000001	Hypothetical protein		0.70306	0.31464	38.3519	0.804775	0.0999988	33.661	0.461699	0.574556	37.4617	40.5	33.5	47	38.5	29	22	37.5	22	50.5	38	31	37	29.5	22	44	37.5	47.5	15.5	27.5	45.5
SJC1043_01007	1042623	1042832	forward	SJC1043|SC|contig000001	Hypothetical protein		0.529599	0.41825	28.5096	0.560708	0.541794	31.2559	0.293658	0.69923	27.945	38.5	21.5	32	25	37.5	18.5	36	23.5	55.5	26.5	27.5	30	30	23	34	21.5	37	22	19.5	31
SJC1043_01008	1042822	1043424	forward	SJC1043|SC|contig000001	Hypothetical protein		0.318574	0.609954	111.863	0.560937	0.361446	104.256	0.257504	0.624968	104.373	148	76.5	116	95	98.5	64	141	82.5	186.5	108	92	81	169.5	82	145.5	76.5	154.5	82.5	75.5	109
SJC1043_01009	1044036	1044356	forward	SJC1043|SC|contig000001	Hypothetical protein		-0.207726	0.900861	24.2304	-0.261812	0.985157	15.2659	0.0829737	0.953566	19.9892	22	13.5	23.5	17	13	20	27	14.5	12	15	11.5	9.5	19.5	16	72	17	23.5	18	15.5	26
SJC1043_01010	1044340	1044774	forward	SJC1043|SC|contig000001	Hypothetical protein		-0.425932	NA	15.717	-0.111958	0.995345	10.808	0.0406374	NA	12.0939	24.5	5.5	14	6.5	11.5	7	18.5	14	16	7	8.5	7.5	16.5	21	35.5	13	22.5	12	8	11.5
SJC1043_01011	1044771	1045217	forward	SJC1043|SC|contig000001	Hypothetical protein		0.36824	0.551929	42.3893	0.135223	0.995345	31.1094	0.32811	0.558832	39.3129	55.5	31	41.5	37.5	42	19	49.5	26.5	53.5	18	31	19.5	45	46.5	55	28.5	45.5	38	27.5	40.5
SJC1043_01012	1045224	1045511	forward	SJC1043|SC|contig000001	Hypothetical protein		0.290005	0.690787	62.864	-0.0211986	0.998084	48.4649	0.240843	0.742783	58.3529	82	37	55	70	69.5	34	65	55	80.5	41	26	38.5	103	50.5	63.5	50.5	98.5	50	36	56
SJC1043_01013	1045648	1045908	forward	SJC1043|SC|contig000001	Hypothetical protein		-0.101815	0.904192	407.155	0.127628	0.995345	376.503	-0.504102	0.176642	434.934	441	210	366	355	508.5	195	549	401	447	296	319	353	744.5	359	352	498	794	431	412	620
SJC1043_01014	1045955	1046146	reverse	SJC1043|SC|contig000001	Hypothetical protein		-0.190873	0.829724	684.338	0.0488051	0.995345	499.408	-0.36417	0.211329	669.123	750.5	433	415.5	634	671	549	570.5	433.5	437.5	445.5	391.5	503	1195.5	758	430.5	951	1069	755.5	649	830.5
SJC1043_01015	1046146	1046355	reverse	SJC1043|SC|contig000001	Hypothetical protein		-0.511514	0.408885	13641.3	-0.00949148	0.999958	10241.6	-0.461691	0.418807	12245.1	18966.5	6008	8768.5	7979	20907	4734	10904.5	11269.5	22803.5	8423.5	3904.5	6888	30336.5	18323	10466.5	15651	24150	14531.5	7538	17602.5
SJC1043_01016	1046501	1046767	forward	SJC1043|SC|contig000001	Hypothetical protein		0.146038	0.879436	31.0956	0.300726	0.967821	21.2491	0.26769	0.734212	27.4879	43.5	19	22.5	31.5	20	12.5	29.5	23.5	28	18.5	13.5	25.5	41.5	30.5	45	23	36.5	21	28	23.5
SJC1043_01017	1046769	1047269	forward	SJC1043|SC|contig000001	Hypothetical protein		0.12152	0.893382	55.6722	0.238457	0.968824	33.1691	0.396927	0.554106	46.7165	81.5	41.5	55	27	45	20.5	48.5	28	60	30	22	26	68.5	60	73.5	48	55	52.5	30.5	40
SJC1043_01018	1047270	1047419	forward	SJC1043|SC|contig000001	Hypothetical protein		0.0465092	0.963158	40.6163	0.186147	0.985157	24.6349	0.442296	0.468563	32.7887	48	25.5	41.5	27.5	32	21	31	22.5	43	27.5	12.5	18.5	52	49.5	55.5	30	39.5	31.5	20.5	30.5
SJC1043_01019	1047847	1048368	forward	SJC1043|SC|contig000001	Hypothetical protein		-0.113643	0.921544	45.0847	-0.0590549	0.996119	22.7847	0.180651	0.842565	37.2716	40	30	43	34	21.5	18.5	38.5	27	31.5	14	17	20	56.5	43	95.5	29	55	39.5	31	27
SJC1043_01020	1048319	1049779	forward	SJC1043|SC|contig000001	Hypothetical protein		-0.121359	0.894638	80.5861	-0.0732767	0.995345	50.0479	0.01318	0.988244	70.1931	80	54	67	64	60	50	78.5	46	72	35.5	27	49	81	75.5	161.5	75.5	98	75	58.5	73.5
SJC1043_01021	1049818	1051908	forward	SJC1043|SC|contig000001	Hypothetical protein		-0.62316	0.539952	64.29	0.236666	0.967821	37.5813	0.0223787	0.985778	45.8835	63	31	52.5	32	46.5	24.5	50.5	38.5	60	34	20.5	40.5	74.5	61	206	38.5	83.5	46.5	31.5	41.5
SJC1043_01022	1051922	1052809	forward	SJC1043|SC|contig000001	Hypothetical protein		0.402642	0.4076	252.245	0.110247	0.995345	178.523	0.477619	0.220139	226.128	361	197.5	261	187	211	124.5	270	180.5	292.5	176	106	134	257	219.5	389	165	227.5	165.5	164	263
SJC1043_01023	1052821	1054095	forward	SJC1043|SC|contig000001	Hypothetical protein		0.341209	0.250389	358.948	0.194019	0.934217	259.991	0.121624	0.83444	352.71	448	289.5	350	296	304	194.5	348	257	376	222.5	197.5	231.5	375	360	437.5	304.5	424	304.5	292	450.5
SJC1043_01024	1054136	1054321	forward	SJC1043|SC|contig000001	Hypothetical protein		-0.474596	NA	5.70912	-0.210213	0.995345	6.54134	-0.496405	NA	5.37767	8.5	1	4.5	5	8	8.5	9.5	5.5	10	3	3.5	6	7	3.5	20	2.5	9	5	5.5	8
SJC1043_01025	1054296	1054778	forward	SJC1043|SC|contig000001	Hypothetical protein		-0.162693	0.900087	19.8741	-0.743237	0.717155	12.8401	-0.100338	0.939805	17.826	22.5	17	12.5	14	11	20.5	26	15	15	4.5	7	9.5	32	22	34	11.5	27.5	16	21	15
SJC1043_01026	1054786	1056213	forward	SJC1043|SC|contig000001	Hypothetical protein		0.167939	0.830061	101.862	0.0098549	0.999958	61.4444	0.276128	0.51598	90.1555	148	67.5	85.5	83	80.5	44.5	100.5	58	97	63	32.5	44.5	118	95	184.5	62	124	77.5	66.5	92
SJC1043_01027	1056235	1056780	forward	SJC1043|SC|contig000001	Hypothetical protein		0.725584	0.185625	248.072	0.041492	0.996119	159.907	0.771327	0.072527	224.667	258.5	194	342.5	243	162	135.5	260	155.5	157.5	165	129	124.5	164.5	232	340.5	145	187	161	142	228.5
SJC1043_01028	1056773	1057681	forward	SJC1043|SC|contig000001	Hypothetical protein		-0.348529	0.715796	48.1293	0.035376	0.997652	30.1157	-0.17485	0.826301	41.3578	66	25.5	35.5	26.5	54.5	14	48.5	24	52	30.5	17.5	17.5	64	52.5	114.5	29.5	70	42.5	34	49
SJC1043_01029	1057681	1058139	forward	SJC1043|SC|contig000001	Hypothetical protein		0.42384	NA	14.3591	0.530659	0.922294	12.4873	0.0399218	0.981953	14.8807	25	9	13	13	17	3.5	17	9	17	9.5	15.5	10.5	18.5	12.5	22.5	7	28.5	11.5	12	14.5
SJC1043_01030	1058150	1058845	forward	SJC1043|SC|contig000001	Hypothetical protein		-0.744132	0.549774	23.1741	-0.153771	0.995345	14.4499	-0.154475	0.927183	16.6646	18.5	9.5	18	13.5	22.5	12	23.5	12.5	19	9	10.5	13	34.5	18.5	77.5	12.5	45	12.5	11	13
SJC1043_01031	1058845	1060299	forward	SJC1043|SC|contig000001	Hypothetical protein		-0.117413	0.923211	91.2517	0.217826	0.977247	52.5302	0.257565	0.639706	73.5828	120.5	55.5	76.5	60.5	86	46.5	53	40	109	47	26.5	41.5	98	81	236	45.5	102.5	76	45	73.5
SJC1043_01032	1060299	1062098	forward	SJC1043|SC|contig000001	Hypothetical protein		0.0811298	0.91205	689.442	-0.122148	0.991932	567.23	0.0487503	0.96948	638.889	787.5	460	704.5	497.5	706.5	582	884.5	517.5	633.5	551.5	468	307	762.5	735	1194	490	688.5	518	857	603
SJC1043_01033	1062622	1062873	reverse	SJC1043|SC|contig000001	Hypothetical protein		0.560787	0.228058	425.96	0.310159	0.789405	286.754	0.295403	0.534918	421.932	850	301	328	398	389	235	312	236	501	315	197	198	521	465	267	343	524	466	262	419
SJC1043_01034	1063282	1065372	forward	SJC1043|SC|contig000001	Hypothetical protein		1.03115	0.0261138	814.452	0.431931	0.952962	465.714	0.609022	0.331877	829.726	749	726	953	1186	197	430	612	506	313	422	481	583	436	600	829	606	515	684	747	824
SJC1043_01035	1065614	1066738	forward	SJC1043|SC|contig000001	tgt		0.0654264	0.931019	725.473	-0.198056	0.819713	563.814	0.0550014	0.939805	666.9	967	455.5	427.5	792.5	734.5	684	666	621.5	719	466	352	416.5	1099.5	879	615	702.5	880.5	700.5	553	730.5
SJC1043_01036	1066772	1067104	forward	SJC1043|SC|contig000001	yajC		-0.210644	0.811625	209.223	-0.139881	0.994909	193.006	-0.19023	0.823275	190.057	308	95.5	131.5	179	375	165	168	219	301.5	119	103.5	179.5	415	218	152.5	255.5	368	199.5	109.5	237.5
SJC1043_01037	1067162	1068976	forward	SJC1043|SC|contig000001	secD		0.0143279	0.988641	1774.88	-0.273155	0.742843	1475.68	-0.0871135	0.884593	1684.5	2712	1057.5	1190.5	1534.5	2369	1486	1779	1701.5	2173	1056.5	786.5	1108	2819	1982	1324	2021.5	2811.5	1620.5	1358	1920.5
SJC1043_01038	1068987	1069955	forward	SJC1043|SC|contig000001	secF		0.103628	0.887087	966.267	-0.325401	0.611064	755.35	0.0137578	0.984207	911.884	1267	755.5	663.5	823	1257.5	888	811	848	1056.5	560.5	406	533	1462.5	1185	711.5	955.5	1433	932.5	727.5	926.5
SJC1043_01039	1070019	1070579	reverse	SJC1043|SC|contig000001	yajI		-0.00112132	0.999012	148.32	-0.0576136	0.995345	115.25	0.0677779	0.937661	132.836	195	105	135	87	102	111	187	127	112	89	96	103	166	177	199	148	131	142	143	138
SJC1043_01040	1070755	1071204	forward	SJC1043|SC|contig000001	nrdR		0.16426	0.605948	575.862	-0.249027	0.948282	549.459	-0.0398706	0.950845	565.077	843.5	380.5	479	472.5	650.5	549.5	1004	515.5	528	502.5	399.5	365.5	718.5	612	616.5	575.5	835.5	500.5	595.5	571.5
SJC1043_01041	1071215	1072324	forward	SJC1043|SC|contig000001	ribD		0.0974727	0.851525	205.257	-0.0413484	0.995345	168.07	0.0101569	0.989063	193.71	325.5	133.5	144	166.5	223.5	184.5	216	149.5	224	164.5	109.5	117.5	256.5	240	220.5	206.5	255.5	195.5	201.5	186.5
SJC1043_01042	1072432	1072902	forward	SJC1043|SC|contig000001	ribH		-0.459626	0.418857	79.8872	0.144794	0.995345	79.6592	-0.694268	0.042211	80.5123	94	41	47.5	57.5	133	52.5	77	85.5	159.5	50.5	43.5	75.5	161	89	81	100.5	171.5	95	80	97
SJC1043_01043	1072923	1073339	forward	SJC1043|SC|contig000001	nusB		-0.0610215	0.919529	134.958	-0.281594	0.878887	115.31	-0.116191	0.828475	126.018	160.5	90.5	93	120	131	139	144.5	149.5	141.5	100.5	74	70.5	168	190.5	152	130	160	156	109	145
SJC1043_01044	1073391	1074383	forward	SJC1043|SC|contig000001	thiL		0.170241	0.842817	118.461	0.17772	0.978446	90.7461	-0.0773818	0.946647	118.098	92	97.5	106	118.5	78.5	112.5	111.5	77.5	108	101	62	79	100.5	155	142.5	116.5	107.5	136.5	129.5	140
SJC1043_01045	1074376	1074870	forward	SJC1043|SC|contig000001	pgpA		0.724166	0.119289	108.144	-0.0312784	0.997652	65.8815	0.542388	0.226765	104.09	154.5	110	113.5	85	70.5	90	70	66.5	71	68	41.5	55	73.5	128.5	103.5	72	87	114.5	84.5	78
SJC1043_01046	1074903	1075877	reverse	SJC1043|SC|contig000001	iolS_3		0.0360399	0.969756	110.399	0.283366	0.955265	79.6172	0.0819178	0.935209	99.6001	91	75	87	123	63	74	103	80	74	81	69	82	138	98	154	117	106	132	78	102
SJC1043_01047	1075991	1077856	reverse	SJC1043|SC|contig000001	dxs_1		0.0427535	0.955205	616.431	-0.197725	0.913069	469.551	0.0116285	0.985778	570.55	937	402	425.5	497.5	780.5	457.5	532	515	636	344.5	283.5	378.5	908.5	675.5	510.5	706.5	861	577.5	483	585
SJC1043_01048	1077891	1078811	reverse	SJC1043|SC|contig000001	ispA		-0.0674173	0.936648	669.829	0.0505949	0.995345	455.075	-0.168523	0.572443	636.496	905	391	481	568	624.5	458	546.5	407.5	812	345	292.5	344.5	1112.5	895	453.5	710.5	967	707	578.5	708.5
SJC1043_01049	1078817	1079080	reverse	SJC1043|SC|contig000001	xseB		-0.3061	0.622723	275.18	-0.213947	0.948282	208.441	-0.218746	0.51519	243.715	322	152	182.5	218.5	354	229.5	234.5	203.5	317	161.5	128	131	521	347.5	223	320	396	266.5	219.5	273.5
SJC1043_01050	1079241	1080689	forward	SJC1043|SC|contig000001	thiI		0.194403	0.712106	158.95	0.0384189	0.996119	101.673	0.269947	0.534756	142.153	262	120	112	120	172	81	107	101	173	96	67	60	226	163	189	122	175	150	102	139
SJC1043_01051	1081127	1082704	forward	SJC1043|SC|contig000001	hpmA		-0.0187935	0.990416	110.255	-0.00075672	0.999958	68.599	0.231863	0.70463	93.0756	120	62	101.5	97	72.5	80	86	70.5	93	61	41.5	59	88.5	77.5	289	78	82	98.5	85.5	100.5
SJC1043_01052	1082749	1084365	forward	SJC1043|SC|contig000001	shlB_1		-0.392469	0.490119	122.257	-0.274924	0.848519	80.3546	-0.221544	0.629986	105.093	145	55	86.5	94	110.5	94	93	97.5	98	61	51.5	58	152.5	151.5	256	100	163	108.5	103.5	122.5
SJC1043_01053	1084412	1085014	reverse	SJC1043|SC|contig000001	yajL		-0.125221	0.899154	62.1295	-0.0946375	0.995345	42.155	-0.164195	0.868258	57.6359	47	39	42.5	72.5	47	42.5	57.5	49	60.5	30.5	32.5	29.5	68	70.5	84	75.5	82	49.5	55	77.5
SJC1043_01054	1084977	1085888	reverse	SJC1043|SC|contig000001	panE		0.0815381	0.900087	136.971	-0.150335	0.984704	85.3453	-0.0179061	0.984105	129.767	147	104	107.5	124.5	87	107.5	130.5	79	107.5	67.5	52.5	71.5	165	179.5	141	129.5	159	157.5	127	119.5
SJC1043_01055	1086071	1086562	forward	SJC1043|SC|contig000001	yajQ		-0.289727	0.625538	227.395	0.23416	0.957196	184.114	-0.0781144	0.928052	192.363	260	122	150	193	315	160	150	152	282	150	131	181	405	242	213	296	354	170	128	236
SJC1043_01056	1086597	1087961	reverse	SJC1043|SC|contig000001	yajR_1		-0.204373	0.814138	112.729	-0.0328383	0.997652	82.2723	-0.0333538	0.981891	97.0076	208	57	63	72	187	53	71	78	149	64	38	69	221	120	146	89	190	87	79	87
SJC1043_01057	1088160	1089050	reverse	SJC1043|SC|contig000001	cyoE		-0.138729	0.722311	1973.72	-0.266421	0.569389	1836.86	-0.489925	0.0541711	2069.08	2049.5	1292.5	1490	1653.5	2549.5	2294	2405	1815	1995	1447	1232.5	1395	2847.5	2372.5	2210.5	2168	3325.5	2249	2633.5	2290
SJC1043_01058	1089068	1089406	reverse	SJC1043|SC|contig000001	cyoD		-0.12896	0.797917	997.17	-0.0648496	0.991932	905.24	-0.71933	0.0112162	1154.34	1012	745	810	685	1151.5	962	1182.5	893	1239	804.5	599	660	1332	1231.5	1090	1154.5	1884	1464.5	1613	1249.5
SJC1043_01059	1089406	1090020	reverse	SJC1043|SC|contig000001	cyoC		-0.383221	0.500372	1084.04	-0.266849	0.740752	990.691	-0.726674	0.00540413	1143.36	968	691.5	719	837.5	1687.5	1109	1126.5	1005.5	1356.5	746.5	554	745.5	2102.5	1463	899.5	1237	2326	1517.5	1140.5	1344
SJC1043_01060	1090010	1092001	reverse	SJC1043|SC|contig000001	cyoB		-0.345451	0.47184	3658.37	-0.284033	0.540315	3420.51	-0.673759	0.00510736	3829.24	3428	2390	2718	2498.5	5587	3520.5	4388	3629	4599.5	2546	1879	2629.5	6298	5002	3321.5	4327	7366.5	5024.5	3734.5	4722
SJC1043_01061	1092005	1092955	reverse	SJC1043|SC|contig000001	cyoA		0.232652	0.689908	5726.66	-0.240407	0.612063	3948.85	0.0332037	0.974041	5603.1	9103.5	3494	4207	5654.5	6048.5	4060.5	5046	4281.5	4972	3105	2192.5	3248	8146	6462	4159.5	5593.5	9568	5587.5	3921.5	5712.5
SJC1043_01062	1093395	1094873	reverse	SJC1043|SC|contig000001	ampG		-0.288551	0.654267	390.892	0.0756295	0.995345	312.242	-0.144689	0.83444	339.327	644.5	176.5	231.5	276	501	267.5	326.5	298.5	558.5	283.5	169	235.5	651	465.5	384.5	488.5	539	386.5	280	372
SJC1043_01063	1094925	1095503	reverse	SJC1043|SC|contig000001	Hypothetical protein		-0.176182	0.827482	234.967	-0.266416	0.967821	196.421	-0.214713	0.718285	218.391	367.5	114.5	139.5	197	445	129.5	213.5	209.5	312.5	133.5	94	153.5	436	236.5	203.5	281.5	351	247.5	170	271
SJC1043_01064	1095818	1096132	forward	SJC1043|SC|contig000001	bolA		0.00721948	0.992125	5338.34	0.0492076	0.995345	4341.76	0.00760851	0.992828	4888.25	5051	4626	4342	3913	4234	4444	5648	4773	5540	4767	3171	2738	5740	7072	7181	4841	4714	5294	4931	5889
SJC1043_01065	1096500	1097804	forward	SJC1043|SC|contig000001	tig		-0.262867	0.711339	600.135	-0.0876586	0.995345	492.746	-0.19981	0.802146	536.657	798	317	385	475	838	441	539	506	796	371	289	381	1278	673	486	629	1146	576	313	579
SJC1043_01066	1098243	1098866	forward	SJC1043|SC|contig000001	clpP_1		0.00954082	0.990543	1441.55	-0.113897	0.991932	1093.9	-0.207851	0.722248	1427.44	1284	1121	1277	1162	1062	1417	1562	1048	1158	1021	775	834	1605	2043	1595	1407	1673	1828	1576	1493
SJC1043_01067	1099010	1100281	forward	SJC1043|SC|contig000001	clpX		0.466583	0.153877	2821.04	-0.106456	0.991932	1936.16	0.197813	0.685078	2806.18	3617	2364	2928	2353	2147	2481	2576	1810	1988	1869	1468	1355	2582	3414	2744	2245	2773	2853	2869	2688
SJC1043_01068	1100303	1100396	reverse	SJC1043|SC|contig000001	Hypothetical protein		0.616752	0.549403	28.8283	-0.455836	0.891803	15.7536	0.652156	0.317029	26.3414	41	21	21	40	25	23	21	13	15	8	12	13	19	19	56	15	18	20	26	23
SJC1043_01069	1100428	1102830	forward	SJC1043|SC|contig000001	lon		0.468881	0.605087	3428.02	0.191004	0.989406	2427.79	0.147515	0.919449	3468.74	2197	3502	4422	2547	2130	3032	3191	1817	1943	2705	2602	1593	2155	4192	4716	2381	2342	3871	4626	2847
SJC1043_01070	1103047	1103319	forward	SJC1043|SC|contig000001	hupB		-0.35256	0.520302	2429.27	-0.469976	0.37624	2502.29	-0.293055	0.532318	2174.93	2705	1205	1420	2259	4740	2555	3026	2952	2819	1602	1221	2170	4260	2617	2352	3326	3849	2258	1767	2776
SJC1043_01071	1103497	1105380	forward	SJC1043|SC|contig000001	ppiD		-0.0242703	0.97124	1456.62	-0.38574	0.638583	1151.75	-0.046086	0.954243	1344.03	2284	900	962	1133	2086	1272	1306	1281	1766	845	531	755	2307	1685	1409	1447	2308	1340	1024	1421
SJC1043_01072	1105519	1105902	forward	SJC1043|SC|contig000001	Hypothetical protein		-1.33478	0.000429139	61.8458	-0.0238454	0.998375	32.3129	-1.0207	0.0206441	48.5374	41	23	25	34	46	35	43	24	32	22	22	39	153	88	90	84	120	61	38	74
SJC1043_01073	1106057	1106470	forward	SJC1043|SC|contig000001	fadM		0.0103873	0.990543	76.1332	-0.0109226	0.999958	54.6365	0.078898	0.919449	68.2994	101	42	59	71	82	61	57	48	62	38	42	55	110	92	101	56	77	86	55	71
SJC1043_01074	1106506	1107204	reverse	SJC1043|SC|contig000001	queC		-0.350793	0.561089	316.287	-0.147604	0.974535	252.43	-0.63823	0.0503536	325.465	305	157	194	315	432	224	308	254	381	191	149	192	617	348	319	369	595	368	344	438
SJC1043_01075	1107320	1109035	reverse	SJC1043|SC|contig000001	sgrR_2		-0.413578	0.353981	908.878	-0.35771	0.597262	825.613	-0.396667	0.419144	827.052	1226	431	610	587	1371	704	1225	947	1041	527	570	555	1677	792	1342	1065	1371	667	1114	936
SJC1043_01076	1109140	1109964	forward	SJC1043|SC|contig000001	cof_2		0.0433843	0.965761	105.847	0.274798	0.963472	90.061	-0.245638	0.80112	107.656	94	106	91	64	91	89	126	63	82	78	86	97	114	119	161	93	112	160	135	88
SJC1043_01077	1110025	1111065	reverse	SJC1043|SC|contig000001	cysK_1		0.15397	0.842817	84.3134	0.0687939	0.995345	68.0423	0.135188	0.83828	77.8935	123	61	74	58	80	46	110	67	86	59	58	51	92	69	145	71	91	84	80	66
SJC1043_01078	1111188	1111649	forward	SJC1043|SC|contig000001	lrp_1		-0.0504612	0.953598	159.338	-0.193816	0.968824	119.98	-0.0108309	0.992531	143.754	266	102	89	121	218	106	151	116	200	81	67	87	271	177	158	154	262	133	115	137
SJC1043_01079	1111742	1113517	forward	SJC1043|SC|contig000001	yheI		-0.251102	0.74863	289.265	-0.477019	0.789405	233.872	-0.208609	0.802356	260.695	480	129	153.5	235	494.5	242.5	253	262	430	139.5	101	123.5	592.5	332	267.5	285.5	515.5	242.5	192.5	310
SJC1043_01080	1113510	1115288	forward	SJC1043|SC|contig000001	mdlB		-0.0720814	0.901983	474.568	-0.389818	0.525399	391.646	0.00964401	0.990413	422.122	717	285	332.5	350	701.5	403.5	492	433	576	259.5	217	252.5	739.5	513	493.5	515.5	710.5	384.5	363.5	412
SJC1043_01081	1115568	1115906	forward	SJC1043|SC|contig000001	glnK		-1.83481	NA	5.70059	-1.65637	NA	1.83402	1.01125	NA	1.72096	3	0	4	2.5	2	2	4	4	0	1	1	1	3	0	39.5	2	2	1	2	0
SJC1043_01082	1115943	1117229	forward	SJC1043|SC|contig000001	amtB		-0.38955	0.699163	52.5288	-0.147416	0.989406	35.7036	-0.286981	0.686341	46.3991	65	22	49	28.5	50	39	45	35	34	32	23	33	49	60	131.5	43	72	45	53	53
SJC1043_01083	1117320	1118183	reverse	SJC1043|SC|contig000001	tesB		0.449556	0.580899	72.9637	-0.103768	0.995345	39.3936	0.829199	0.0278081	60.4079	142	55	46	68	45	37	57	44	38	35	29	34	53	58	132	50	57	51	37	46
SJC1043_01084	1118415	1118906	forward	SJC1043|SC|contig000001	Hypothetical protein		0.340022	0.425361	8432.62	0.30495	0.945061	5868.36	-0.0982598	0.906152	8937.35	9719	5369	7074	10468	4132	5297	8388	5690	5595	6428	5214	5449	8290	8059	9182	8766	10230	9542	7296	13003
SJC1043_01085	1118971	1119285	reverse	SJC1043|SC|contig000001	ogt_1		-0.405501	0.71133	25.7039	-0.0754314	0.995345	20.4079	-0.0398381	0.980834	20.5106	32	13	12	23	42	19	21	15	26	24	13	11	48	15	47	29	37	19	17	20
SJC1043_01086	1119339	1119573	forward	SJC1043|SC|contig000001	Hypothetical protein		-0.423495	0.714207	32257.2	-0.208414	0.989406	27641.2	-0.547808	0.620066	31102.5	12679.5	12566	16057.5	49530.5	21457.5	53649.5	27390	26694.5	23981	14334	21130	30524	45410	31299.5	41614.5	50706.5	48206.5	28811	44050	38288
SJC1043_01087	1119442	1119538	forward	SJC1043|SC|contig000001	Hypothetical protein		-0.423413	0.714207	32247.8	-0.208541	0.989406	27635.4	-0.547906	0.620066	31095.7	12671.5	12563	16049.5	49524.5	21453.5	53643.5	27381	26689.5	23972	14329	21127	30516	45393	31284.5	41592.5	50703.5	48197.5	28800	44041	38286
SJC1043_01088	1119647	1120735	forward	SJC1043|SC|contig000001	Hypothetical protein		0.692206	0.136155	141.679	-0.000589331	0.999958	90.1086	0.822684	0.00427157	125.535	206	135	147	118	110	87	134	80	135	93	60	52	104	138	194	76	104	115	80	93
SJC1043_01089	1120919	1121872	forward	SJC1043|SC|contig000001	Hypothetical protein		0.00983257	0.990637	6800.32	-0.314569	0.763388	4757.57	-0.259385	0.686341	6863.66	13031	3990	4747	4047	8157	4365	7298	4489	6322	3947	2956	2742	10214	7216	8277	6128	10535	6752	8356	6869
SJC1043_01090	1122339	1123010	forward	SJC1043|SC|contig000001	Hypothetical protein		0.395656	0.448646	1985.28	-0.0126774	0.997652	1584.05	0.355786	0.507131	1840.75	3022.5	1144	1621.5	2319	1828	1573.5	1995.5	1757.5	2069	1439	1049.5	1275.5	2598	2117.5	1320	1878.5	2593.5	1393.5	1077	2133.5
SJC1043_01091	1123007	1124119	forward	SJC1043|SC|contig000001	Hypothetical protein		0.0270033	0.964799	1263.33	-0.17109	0.888527	1049.31	-0.057009	0.901886	1191.3	1619.5	801	945.5	1141	1357	1125.5	1414.5	1124.5	1356	710	752.5	833.5	1711	1394.5	1183	1473.5	1759.5	1125.5	1083	1363.5
SJC1043_01092	1124290	1124943	reverse	SJC1043|SC|contig000001	Hypothetical protein		-0.140974	0.880381	58.3999	0.0415627	0.996119	36.3837	0.135309	0.860376	48.7308	62	37	43.5	50	33	39.5	52.5	36	52	30.5	28.5	27	58	55.5	117.5	56	50.5	54	50	45
SJC1043_01093	1125155	1125457	reverse	SJC1043|SC|contig000001	Hypothetical protein		-0.998674	0.226267	21.9043	0.219312	0.989406	13.0652	-0.125109	0.938738	14.096	13	7.5	16.5	13	16.5	11	14.5	14	26.5	9	12	7	33.5	20.5	57.5	26.5	10.5	20.5	13.5	18
SJC1043_01094	1125850	1126053	reverse	SJC1043|SC|contig000001	ymoA		-0.0712297	0.906401	523.84	-0.286899	0.729243	386.134	-0.197528	0.663656	502.516	544	315	456.5	450	492.5	364	619	449	477.5	306.5	254.5	253	750.5	724	515	506.5	594	557.5	560	594
SJC1043_01095	1126104	1126472	reverse	SJC1043|SC|contig000001	tomB		0.0723725	0.882947	576.198	-0.0878242	0.995345	476.106	-0.266616	0.574079	596.11	681	380	523.5	470	519.5	414	779	510	497.5	400.5	368.5	388	659.5	679	631	622.5	668	586.5	754	767
SJC1043_01096	1126631	1126984	reverse	SJC1043|SC|contig000001	Hypothetical protein		0.393914	0.519034	174.702	-0.0333292	0.997652	159.611	0.19292	0.828272	170.575	166	122	155	228	126	206	246	143	172	156	124	115	154	160	248	144	187	126	211	155
SJC1043_01097	1127394	1128107	forward	SJC1043|SC|contig000001	fhuC_1		-0.975762	NA	12.9008	0.749575	0.789405	7.36933	-0.629132	NA	10.2254	17.5	5.5	5	4.5	8	4.5	8.5	5	12.5	8.5	8	5.5	15	9	47	11.5	20	14	7.5	13.5
SJC1043_01098	1128104	1128961	forward	SJC1043|SC|contig000001	mntB_1		-0.296532	0.771022	42.6506	0.629051	0.507006	22.038	-0.216839	0.799964	38.1117	66	16	33	27.5	24	15	21	18	30.5	21.5	20.5	25	52.5	42.5	100	31.5	59.5	48	32	41.5
SJC1043_01099	1128987	1129865	forward	SJC1043|SC|contig000001	fimA_1		0.118848	0.935983	38.4814	0.282387	0.967821	21.7056	0.257781	0.785824	33.6641	41.5	24.5	47	25	32	12.5	26.5	20	35	18	20.5	15.5	41.5	30.5	90	17	52.5	28	29.5	25
SJC1043_01100	1129972	1130112	reverse	SJC1043|SC|contig000001	rpmJ2		0.260165	0.844148	21.756	0.264918	0.985707	11.6405	0.43087	0.654564	19.0266	24.5	20.5	13	23.5	11	12.5	16	7.5	10.5	12.5	14	8.5	19.5	37	25.5	9.5	12	19.5	20.5	16
SJC1043_01101	1130125	1130379	reverse	SJC1043|SC|contig000001	rpmE2		-0.161678	NA	13.4442	0.054108	0.997652	8.90933	-0.376024	NA	13.2736	11.5	11.5	7	11.5	16	5.5	12	5.5	7.5	10.5	10	4.5	15.5	16	29.5	6.5	21	16.5	11.5	16
SJC1043_01102	1130566	1133712	reverse	SJC1043|SC|contig000001	acrB_1		0.133526	0.773908	4409.19	-0.108324	0.967821	3568.9	-0.11014	0.744521	4391.97	5769.5	3441.5	3398	3527.5	4564.5	4161	4278	3665.5	4210	3000	2446	2900	5223.5	5343.5	4044.5	4735.5	5828.5	4649.5	4486	4826.5
SJC1043_01103	1133730	1134917	reverse	SJC1043|SC|contig000001	acrA		0.0976392	0.856252	1289.73	0.0620626	0.995345	952.785	-0.0399509	0.93491	1237.99	1551.5	980.5	1003	1090.5	1032.5	1020	1082	1038.5	1396	777	657	811	1616.5	1522.5	1173.5	1421.5	1523.5	1354.5	1149	1416.5
SJC1043_01104	1135426	1135734	forward	SJC1043|SC|contig000001	acrR_1	acrR	-0.971993	0.00559076	176.955	-0.312596	0.878887	170.494	-1.1136	2.12082e-05	173.1	133.5	79.5	73.5	128	224.5	248.5	209.5	163.5	146	131.5	135.5	121.5	297	317	211	253.5	288	242	253.5	237
SJC1043_01105	1135746	1136099	forward	SJC1043|SC|contig000001	ychN		-0.67553	0.152134	142.056	-0.0611648	0.995345	112.424	-0.603898	0.0705149	125.851	107.5	80.5	98.5	86	128.5	127.5	162.5	99.5	90	128.5	69.5	99.5	204	218	146	225.5	204	182	142.5	132
SJC1043_01106	1136200	1139583	forward	SJC1043|SC|contig000001	kefA_2		-0.166219	0.681178	494.568	0.0383887	0.995345	365.279	-0.278164	0.480294	472.358	640	351	314	348	523	397	426	296	525	309	274	271	664	674	668	445	708	573	540	431
SJC1043_01107	1139625	1139804	reverse	SJC1043|SC|contig000001	Hypothetical protein		0.243962	0.739087	277.253	-0.166079	0.972695	196.623	0.219112	0.756332	255.86	348	266	211	207	227	213	313	188	229	166	159	120	392	368	188	231	270	347	218	186
SJC1043_01108	1139913	1140449	reverse	SJC1043|SC|contig000001	priC		0.289306	0.629317	102.152	-0.152717	0.985157	71.945	0.35165	0.534756	91.9266	136	61	70	131	75	100	75	86	95	63	37	60	121	91	121	96	85	86	84	92
SJC1043_01109	1140584	1140964	forward	SJC1043|SC|contig000001	ybaN		0.288165	0.346905	841.398	-0.512204	0.0325514	566.372	0.256057	0.326499	778.501	1107	628	704	794	795	731	804	670	703	430	297	334	947	1009	786	766	861	693	695	822
SJC1043_01110	1141243	1141794	forward	SJC1043|SC|contig000001	apt		-0.391331	0.544396	96.852	-0.0266203	0.997652	87.3215	-0.512313	0.273733	93.2362	148	51	47	66	178	78	87	67	157	72	56	52	196	114	121	90	168	132	89	97
SJC1043_01111	1143178	1143242	forward	SJC1043|SC|contig000001	Hypothetical protein		-0.935553	0.0762692	78.8005	0.0679774	0.995345	59.121	-0.619957	0.253318	62.6791	57	26	40	66	92	67	47	56	96	69	31	36	155	109	86	126	134	82	53	71
SJC1043_01112	1143887	1144216	forward	SJC1043|SC|contig000001	ybaB		-0.345724	0.401617	136.047	-0.0533354	0.995345	121.61	-0.200227	0.68552	117.878	147	72	83	121	208.5	128.5	113.5	116.5	203.5	92	67.5	97	222	146.5	190	154	182	143	112	116.5
SJC1043_01113	1144216	1144821	forward	SJC1043|SC|contig000001	recR		0.0272333	0.96936	78.5486	-0.0852027	0.995345	68.8635	0.033975	0.975021	71.9288	102	49	56	74	97.5	97.5	81.5	43.5	90.5	62	45.5	50	102	86.5	97	78	85	75	84	62.5
SJC1043_01114	1144960	1146831	forward	SJC1043|SC|contig000001	htpG		0.610303	0.324356	1449.09	0.382984	0.879156	969.06	0.287983	0.772617	1459.07	987	1449	1936	1234	988	891	1246	698	848	968	1168	756	1360	1362	1546	1086	1246	1732	1352	1273
SJC1043_01115	1147034	1147678	forward	SJC1043|SC|contig000001	adk		-0.316429	0.557822	302.348	-0.237537	0.868053	216.78	-0.309978	0.298585	276.235	376	176	177	235	324	258	251	226	242	183	157	143	535	432	269	324	430	313	249	352
SJC1043_01116	1147844	1148977	forward	SJC1043|SC|contig000001	cdaR		-0.491891	0.342916	102.54	-0.410305	0.726648	71.6725	-0.0831469	0.914529	80.3269	118	51	72	64	144	75	73	82	90	49	41	51	220	114	149	88	143	80	69	76
SJC1043_01117	1149097	1150362	forward	SJC1043|SC|contig000001	gntP		-0.230335	0.703233	112.652	-0.253163	0.93386	77.7096	0.0720273	0.938738	92.763	108	86.5	68.5	92	92	97	103	87	90	80.5	44	48	131	122.5	163	144	94.5	103	106	82
SJC1043_01118	1150372	1151535	forward	SJC1043|SC|contig000001	glxK_1		-0.592598	0.376855	72.0209	-0.164276	0.991932	44.6666	0.105682	0.919449	50.7025	41	44.5	47.5	57	39	66	56	47	36	38.5	32	42	83	75.5	140	101	66.5	49	50	46
SJC1043_01119	1151655	1152617	forward	SJC1043|SC|contig000001	hemH		-0.0860936	0.864889	208.054	-0.211629	0.93386	150.825	-0.00631973	0.992828	185.348	238	113	169	189	180	192	198	157	183	113	83	139	263	251	255	225	256	174	211	165
SJC1043_01120	1152708	1154012	forward	SJC1043|SC|contig000001	gsk		0.240305	0.551944	318.472	0.0855767	0.995345	220.797	0.0441213	0.954243	311.317	372	268	279	263	219	224	322	201	247	211	193	163	330	384	372	272	335	334	320	326
SJC1043_01121	1154071	1155762	reverse	SJC1043|SC|contig000001	ybaL		-0.186252	0.592587	505.917	-0.124956	0.985157	449.797	-0.283564	0.491254	481.119	524	350	380	378	566	598	536	410	513	454	302	302	671	633	741	477	617	533	617	498
SJC1043_01122	1156008	1157228	reverse	SJC1043|SC|contig000001	fsr		-0.343089	0.592587	122.261	-0.197224	0.970061	93.8093	-0.0990493	0.913072	102.184	191	56	55	102	124	76	112	138	120	62	56	87	180	130	169	157	154	112	87	114
SJC1043_01123	1157407	1159059	forward	SJC1043|SC|contig000001	ushA		0.00848816	0.991533	238.398	-0.157689	0.968824	172.567	0.122665	0.797825	210.152	342	167	177	169	256	154	214	203	259	138	115	107	244	256	408	210	283	208	193	196
SJC1043_01124	1159210	1160676	forward	SJC1043|SC|contig000001	dacC_1		-0.764492	0.0993401	60.5072	0.204823	0.968824	37.5475	-0.0152599	0.989422	41.1823	77	29	28	31	45	35	40	38	57	42	22	30	87	74	121	76	62	50	30	42
SJC1043_01125	1160687	1161166	reverse	SJC1043|SC|contig000001	ybaK_1		0.229025	0.703437	73.3284	0.111377	0.993896	68.5401	0.144229	0.843906	69.024	123	40	51	76	95	51	78	75	86	71	48	56	86	74	91	66	100	61	59	70
SJC1043_01126	1161318	1161396	forward	SJC1043|SC|contig000001	Hypothetical protein		0.222135	0.858243	1083	-0.340052	0.957196	1031.63	-0.189131	0.890192	1144.05	776	511	833	1806	751	1743	1527	1060	799	599	761	1016	1175	1060	666	1579	1380	817	1779	1189
SJC1043_01127	1162335	1165046	reverse	SJC1043|SC|contig000001	copA_1		-0.416575	0.316499	125.548	-0.0494566	0.995345	88.3394	0.171287	0.753086	92.9305	144	70	90	78	128	84	105	93	158	73	53	54	222	150	201	108	140	92	70	85
SJC1043_01128	1165155	1165568	forward	SJC1043|SC|contig000001	cueR_1		0.0296973	0.956334	160.232	-0.182571	0.968824	120.476	-0.0553007	0.930936	151.236	195	100	126	148	137	130	169	138	122	77	93	112	206	180	210	146	192	190	123	167
SJC1043_01129	1165687	1167441	forward	SJC1043|SC|contig000001	Hypothetical protein		0.271486	0.688768	1493.05	0.865119	0.474787	1534.23	0.0267048	0.982842	1482.5	1191	1117	1614	1479	937	1040	1854	1076	857	1649	2122	1851	1370	1662	1526	1637	1676	1413	1292	1976
SJC1043_01130	1167498	1167968	reverse	SJC1043|SC|contig000001	ybbJ		-0.205524	0.586825	551.051	-0.107062	0.985157	479.93	-0.129235	0.803936	490.912	602.5	354.5	367	462	574.5	603	564	490	586	466	307	344	692.5	753.5	642.5	636.5	579.5	614	546	464
SJC1043_01131	1167971	1168876	reverse	SJC1043|SC|contig000001	qmcA		-0.302801	0.348947	461.518	-0.243121	0.878887	383.89	-0.259179	0.32726	415.592	530.5	288.5	315	322	593.5	376	475	446	579	272	193	308	713	551.5	526.5	568.5	616.5	419	444	494
SJC1043_01132	1168949	1169863	reverse	SJC1043|SC|contig000001	allS_1		-0.219487	0.736944	79.1852	-0.20941	0.967821	58.7163	-0.198161	0.7729	72.1461	79	52	71	50	90	71	75	50	67	49	38	46	122.5	107	109	63	88	80	88	74
SJC1043_01133	1170217	1170702	forward	SJC1043|SC|contig000001	allA		0.461896	0.381708	90.388	0.349178	0.789405	93.2498	0.17492	0.80112	90.5089	142	49	89	97	118	76	111	70	140	64	76	106	113	62	117	68	143	76	80	78
SJC1043_01134	1170773	1171588	forward	SJC1043|SC|contig000001	allR		-0.108882	0.885893	119.339	-0.170437	0.978172	108.868	-0.070344	0.94468	107.747	166	61	85	104	184	99	145	102	159	59	77	91	203	112	180	95	215	103	91	88
SJC1043_01135	1171708	1173489	forward	SJC1043|SC|contig000001	gcl		0.199031	0.89684	63.4823	1.04992	0.354641	62.1654	0.195506	0.874192	58.2265	110	24	54.5	65	74	19	42	51	98	28.5	56.5	122.5	73	19.5	143.5	47.5	116.5	33	37	62
SJC1043_01136	1173500	1174279	forward	SJC1043|SC|contig000001	hyi		-0.0422552	0.981836	21.5191	1.15193	0.183434	24.2513	-0.097119	0.946889	19.9843	20.5	11.5	16.5	25	25.5	9.5	19	14.5	27.5	19	19.5	51	25	7.5	51	20	39	15.5	17	20.5
SJC1043_01137	1174290	1175171	forward	SJC1043|SC|contig000001	garR_1		0.135395	0.91106	50.7144	1.01946	0.385901	47.2661	0.498856	0.413072	41.443	62.5	28.5	46	51	52.5	24.5	30	35.5	65.5	17.5	44	97.5	56	35	112.5	30.5	65.5	28.5	26	33.5
SJC1043_01138	1175339	1176679	forward	SJC1043|SC|contig000001	rhmT_3		0.132104	0.759016	224.759	-0.019316	0.997652	198.992	0.040669	0.960656	212.539	281	171	187	180	275	170	263	203	208	145	148	207	263	227	319	196	279	196	241	190
SJC1043_01139	1176808	1177950	forward	SJC1043|SC|contig000001	glxK_2		-1.28628	NA	8.01431	1.13097	NA	3.94705	-0.363395	NA	4.89412	3	0	7	6	3	3	3	2	4	3	3	9	9	4	38	5	9	3	7	5
SJC1043_01140	1178008	1178793	reverse	SJC1043|SC|contig000001	ylbA		-0.28548	NA	15.9022	0.199795	0.995345	9.83704	-0.101118	NA	13.5758	14	9	17	9	10	12	15	5	16	10	5	9	12	14	56	4	22	11	16	12
SJC1043_01141	1178851	1180110	reverse	SJC1043|SC|contig000001	garP		-1.88201	NA	11.9332	0.741041	NA	4.29568	-0.259429	NA	5.10852	4	4.5	6	3	3	5	4	2	3	2	6	7	10	9	73	1.5	10	3	7.5	3
SJC1043_01142	1180107	1181354	reverse	SJC1043|SC|contig000001	allC		-1.17231	0.430763	21.4888	-0.204832	0.995345	9.05296	-0.623959	0.563093	15.3343	9	3.5	12	20	6	10	14	12	5	4	12	7	16	19	99	11.5	30	13	16.5	23
SJC1043_01143	1181527	1182576	reverse	SJC1043|SC|contig000001	allD		-0.64489	0.562208	34.4175	-0.333229	0.957196	18.4638	0.42183	0.629953	21.56	27	13	29	24	29	16	27	21	18	13	15	13	30	42	107	23	17	20	16	26
SJC1043_01144	1182934	1184601	forward	SJC1043|SC|contig000001	fdrA		-0.231652	0.880381	36.4556	0.125029	0.995345	17.7495	0.466672	0.602202	26.5317	29	20	44	20.5	13	14	31	17.5	14	18	11.5	21	34	24	99	31	24.5	27	25	19
SJC1043_01145	1184611	1185876	forward	SJC1043|SC|contig000001	Hypothetical protein		-0.729654	0.688768	18.9488	0.35403	0.989406	8.84828	0.317938	NA	11.8193	11.5	5	16	15.5	1.5	6	16.5	9.5	5	7	11	10	11	13	82.5	10.5	10	15	10	10
SJC1043_01146	1185893	1186762	forward	SJC1043|SC|contig000001	Hypothetical protein		-1.7863	NA	10.0971	0.268247	NA	5.50519	-0.232653	NA	4.53719	2.5	2	5.5	5	6.5	5	6	5	1	8	3.5	7	10	7	46	12.5	7.5	4	7	2
SJC1043_01147	1186784	1187686	forward	SJC1043|SC|contig000001	arcC2		-0.907681	0.38879	21.5366	-0.268325	0.985157	12.0264	0.152028	NA	13.0144	16	8	17.5	10	9	16	23.5	10	14	9	9	8	27	19	70.5	19	17	14	8	15
SJC1043_01148	1187881	1189032	forward	SJC1043|SC|contig000001	cfa_1		0.2843	0.602991	185.456	0.207955	0.957196	139.007	0.216116	0.689569	173.581	269	163	153	130	124	131	159	160	175	136	111	119	161	184	270	165	171	187	138	197
SJC1043_01149	1189316	1190170	reverse	SJC1043|SC|contig000001	ybbN		0.97776	0.0217515	431.817	0.154977	0.993621	296.267	0.914217	0.0466363	401.628	400	440	596	438	272	396	394	197	281	284	311	209	349	406	360	244	308	392	220	286
SJC1043_01150	1190248	1191024	reverse	SJC1043|SC|contig000001	fabG_2	ybbO	-1.78615	9.55734e-05	178.314	0.546062	0.579392	129.142	-0.77224	0.0171057	99.4314	110	45	47	85.5	114	106	172	86	188.5	197	86	95.5	211.5	247	305.5	470	177	127	102.5	146.5
SJC1043_01151	1191051	1191722	reverse	SJC1043|SC|contig000001	tesA		-0.412252	0.477583	132.475	-0.0291687	0.997652	102.806	-0.380078	0.519469	119.643	195	67	58	101.5	150	118	114	91	178.5	68	63	84.5	230.5	150	151.5	171	238	124	105.5	138.5
SJC1043_01152	1191858	1192346	forward	SJC1043|SC|contig000001	lolD_2		-0.663734	0.49731	119.379	0.394796	0.878887	78.8974	0.0451972	0.9667	83.2803	109	53.5	58.5	104.5	59.5	82	92	69.5	92.5	118.5	47	68.5	88.5	116.5	130.5	304.5	103.5	80	80	92.5
SJC1043_01153	1192343	1194775	forward	SJC1043|SC|contig000001	Hypothetical protein		-0.185445	0.730465	336.409	-0.130454	0.967821	247.439	-0.00276281	0.996919	288.461	466	208.5	194.5	268.5	324.5	251	314	278.5	301.5	209.5	157	201.5	427.5	348.5	408.5	459.5	417.5	269	261	319.5
SJC1043_01154	1194844	1195911	reverse	SJC1043|SC|contig000001	purK		-0.0714765	0.955802	38.4093	0.236277	0.992807	26.4872	0.193249	0.835747	32.0132	65	25	22	26.5	51.5	28	15	18.5	64.5	28.5	8	18	47.5	31	38	62	52.5	32.5	22.5	28
SJC1043_01155	1195908	1196432	reverse	SJC1043|SC|contig000001	purE		0.201174	0.879436	16.9955	0.295881	0.995345	10.2561	0.306532	0.828552	14.887	33	9	12	13.5	17.5	15	6	4.5	31.5	8.5	2	7	22.5	12	20	20	33.5	12.5	8.5	8
SJC1043_01156	1196582	1197304	reverse	SJC1043|SC|contig000001	lpxH		-0.155253	0.87964	38.801	0.0897219	0.995345	34.4805	-0.446649	0.551095	39.6762	41.5	15.5	24.5	48	45	47	34	23.5	33.5	31.5	24	37	51	51.5	50.5	37.5	67	51.5	28	55.5
SJC1043_01157	1197315	1197809	reverse	SJC1043|SC|contig000001	ppiB		0.466453	0.252182	957.045	-0.0246442	0.997652	747.331	0.233181	0.587765	941.181	1623.5	634.5	935.5	818	1349	541	881	713.5	1264.5	522.5	458	614	1315	899.5	692.5	829.5	1174	1027.5	608	997.5
SJC1043_01158	1198119	1199504	forward	SJC1043|SC|contig000001	cysS		-0.00665581	0.992125	280.447	-0.292898	0.509504	231.005	-0.0318535	0.968107	258.867	369	195	198	228	348	238	311	258	291	168	148	166	428	348	275	261	397	267	198	295
SJC1043_01159	1199566	1199778	reverse	SJC1043|SC|contig000001	ybcJ		0.0264759	0.981528	74.3446	-0.285885	0.967821	63.5381	-0.110279	0.906646	71.3834	68	64.5	51	69	50.5	89	94.5	75	57	54.5	50.5	41.5	66.5	117.5	85	70.5	75	90	76	75
SJC1043_01160	1199789	1200655	reverse	SJC1043|SC|contig000001	folD		0.0790164	0.864889	215.623	-0.0603495	0.995345	160.896	0.00017872	0.999691	203.053	256	159.5	159	195	171.5	177	210.5	177	199	140.5	107.5	132.5	265.5	249.5	253	206.5	233	205	202	235
SJC1043_01161	1200861	1201070	forward	SJC1043|SC|contig000001	Hypothetical protein		-1.23105	NA	5.18027	-0.267747	NA	3.02555	0.158726	NA	2.71303	4	1	5.5	0.5	4	1	5	5	2	6	0	2	6	4.5	24.5	1.5	1.5	4	1.5	3
SJC1043_01162	1201025	1201387	forward	SJC1043|SC|contig000001	Hypothetical protein		-0.684471	NA	4.01975	-1.10078	NA	1.93315	0.269748	NA	2.57639	2	4	1.5	1.5	2	3	2	4	0	1	2	1	4	2.5	16.5	1.5	3.5	3	2.5	1
SJC1043_01164	1201736	1202947	forward	SJC1043|SC|contig000001	intS_2		0.407273	0.162606	501.975	-0.188403	0.952962	340.702	0.442389	0.12404	454.95	644	369	496	477	432	297	484	427	456	242	208	286	493	470	516	509	451	402	322	499
SJC1043_01165	1202997	1204871	reverse	SJC1043|SC|contig000001	Hypothetical protein		-0.0488662	0.946966	223.334	0.110942	0.995345	175.59	-0.0598252	0.951693	205.519	205.5	163.5	194.5	178	154	209	213	175	189.5	193	128.5	144.5	225.5	282	301	240	189.5	259	210.5	234
SJC1043_01166	1204868	1207048	reverse	SJC1043|SC|contig000001	Hypothetical protein		0.234838	0.74863	183.447	0.292067	0.957196	110.61	0.141358	0.90013	173.407	164.5	170.5	171.5	151	85	128	123	104	101.5	110	113.5	95.5	157.5	190	290	151	118.5	232	182.5	161
SJC1043_01167	1207848	1208771	forward	SJC1043|SC|contig000001	Hypothetical protein		-2.53587	0.0746059	256.768	-0.999039	NA	96.9375	-0.0554721	0.979063	70.3815	79	73	47	56	60	57	54	368	58	87	51	32	72	955	97	758	74	147	44	46
SJC1043_01168	1208939	1210162	forward	SJC1043|SC|contig000001	yebS_2		-0.0919073	0.93701	271.561	-0.380281	0.967821	194.671	0.0377502	0.980834	237.659	197.5	237.67	204.17	221.33	87.67	282.33	251.67	326.83	134.17	192.83	136.33	125	167	418	302.5	374.83	200.17	253.17	312.67	218.33
SJC1043_01169	1210149	1211795	forward	SJC1043|SC|contig000001	Hypothetical protein		-0.19007	0.787727	472.841	-0.17971	0.982533	330.812	0.0611449	0.902118	395.782	526.17	310	333.5	369.83	305	353	359.33	525.83	370.17	305.33	209	249.33	478.83	785.83	414.17	608.67	516.83	464.5	331.17	380
SJC1043_01170	1211792	1212349	forward	SJC1043|SC|contig000001	Hypothetical protein		-0.0838753	0.932373	136.004	0.0149318	0.999958	97.326	-0.00742019	0.992828	121.129	127	103.5	111.17	103.67	67.67	97.67	112	145.83	113.67	85.83	70.17	84.83	133.83	214.83	108.5	175.5	131	153.17	133	102.5
SJC1043_01171	1213059	1214039	reverse	SJC1043|SC|contig000001	Hypothetical protein		-0.302505	0.738092	168.499	0.0589903	0.995345	116.92	-0.200683	0.823275	148.488	134.17	116.42	161.6	92.4	119.02	82.32	139.7	169.8	153	114.3	78.57	93.8	133.12	293.9	189.22	227.3	138.2	195.22	176.2	162.7
SJC1043_01172	1214080	1214430	reverse	SJC1043|SC|contig000001	Hypothetical protein		-0.907089	0.464497	969.215	-0.707521	0.967821	618.554	0.666399	0.204394	502.932	618.97	656.42	555.4	403.4	234.42	496.72	443.5	2024.2	331.8	689.1	391.77	206.4	363.72	2481.3	409.02	2205.7	391.6	560.82	316.4	406.5
SJC1043_01173	1214510	1215694	reverse	SJC1043|SC|contig000001	baeS_2		-0.155814	0.783986	221.766	0.0868033	0.995345	152.565	-0.02856	0.975021	193.862	225	147.5	181.5	165.5	162	106.5	162.5	229	216	134.5	91	146.5	252	271.5	250	294.5	233	236.5	178	200.5
SJC1043_01174	1215691	1216350	reverse	SJC1043|SC|contig000001	phoB_2		-0.266723	0.537729	247.536	0.0561958	0.995345	169.072	-0.15151	0.802356	217.178	263	148.5	192.5	180.5	159	173.5	195.5	208	222	168.5	114	132.5	274	365.5	313	291.5	255	325.5	185	224.5
SJC1043_01175	1218877	1219572	reverse	SJC1043|SC|contig000001	phoB_3		0.63037	0.00025222	1340.2	0.100033	0.995345	877.317	0.742302	0.00674849	1191.82	1984	1037	1458	1227	983	646	1291	929	1327	880	538	681	1351	1186	1284	1073	914	940	775	1212
SJC1043_01176	1220352	1222367	forward	SJC1043|SC|contig000001	Hypothetical protein		-1.21798	0.107644	190.689	-0.111811	0.995345	74.7366	0.317377	0.633651	94.5385	133	81	78	107	53	70	75	139	89	71	45	59	84	540	299	285	98	130	49	91
SJC1043_01177	1222841	1224538	forward	SJC1043|SC|contig000001	Hypothetical protein		0.991408	0.0194871	551.447	0.360921	0.953812	357.38	0.727309	0.0702061	539.27	839	499	700	502	217	343	582	267	319	358	401	301	253	551	574	336	338	431	499	443
SJC1043_01178	1225183	1225992	forward	SJC1043|SC|contig000001	sdaC_1		-0.00338004	0.995699	143.32	0.328752	0.795358	108.125	-0.216007	0.667925	141.656	165	99	115.5	118	120.5	90.5	109	113.5	197	101.5	60	104	182	162.5	183.5	140	201.5	173	104.5	189
SJC1043_01179	1226002	1226244	forward	SJC1043|SC|contig000001	sdaC_2		-0.0256561	NA	10.271	-0.409939	0.967821	8.49548	-0.348379	NA	10.6387	10	2	7.5	16	8.5	10.5	15	10.5	7	3.5	6	9	6	10.5	23.5	9	16.5	9	11.5	15
SJC1043_01180	1226887	1228479	forward	SJC1043|SC|contig000001	Hypothetical protein		-0.0544474	0.913506	177.861	0.122962	0.989406	136.355	-0.201059	0.638765	171.608	226	111	142	138	185	99	189	125	193	108	119	104	214	189	243	196	238	206	136	224
SJC1043_01181	1229092	1229301	reverse	SJC1043|SC|contig000001	Hypothetical protein		-0.194851	NA	13.4262	0.214216	0.991932	11.5793	0.424829	NA	10.0567	15	3	11	16	20	10	10	9	17	10	11	8	6	11	38	13	7	5	7	18
SJC1043_01182	1229423	1230052	reverse	SJC1043|SC|contig000001	Hypothetical protein		-1.04826	NA	5.67989	0.152407	NA	3.01613	-0.234199	NA	3.71243	7	1	4	2	3	5	4	1	5	2	2	3	6	2	22	7	5	4	2	7
SJC1043_01183	1230631	1231515	forward	SJC1043|SC|contig000001	der_1		-1.03751	NA	10.5457	0.378298	0.975962	7.03766	-0.538049	NA	7.66602	5	6	4.5	8	7	5	7	8	7	6	7	8	4	13	43	8	17	4.5	8	11
SJC1043_01184	1231527	1231763	forward	SJC1043|SC|contig000001	Hypothetical protein		-1.58838	NA	4.22152	-0.422148	NA	1.99839	0.667229	NA	1.49467	4	0	1.5	2	3	1	5	2	4	1	0	2	7	7	14	3	6	0.5	0	0
SJC1043_01185	1231965	1232693	forward	SJC1043|SC|contig000001	Hypothetical protein		-1.82145	NA	6.13345	0.0261739	NA	1.70955	-0.543245	NA	3.09665	4	0	4.5	2	5	1	2	0	1	3	2.5	0	3	1	41	3	3.5	2	4	5.5
SJC1043_01186	1232690	1233193	forward	SJC1043|SC|contig000001	Hypothetical protein		-2.09818	NA	3.81528	-1.7701	NA	0.742648	1.49174	NA	0.90239	1	0	1.5	2	1	3	0	1	0	0	0.5	1	2.5	0	27	2	0.5	0	0	1.5
SJC1043_01187	1233228	1233515	forward	SJC1043|SC|contig000001	Hypothetical protein		-0.972849	NA	8.55263	-0.0533257	NA	3.19327	0.503128	NA	4.51695	3	4	3.5	8.5	1	6	2	5	5	6	1	0	5	3	44.5	4.5	6	3.5	5	1
SJC1043_01188	1233528	1233839	forward	SJC1043|SC|contig000001	Hypothetical protein		-0.159247	0.901983	25.5364	-0.01904	0.999958	14.5819	0.314273	0.772617	20.068	24	22	13.5	21.5	19	12	16	18	10	13	14	13	24.5	29	53.5	19.5	13	21.5	21	19
SJC1043_01189	1233922	1234278	forward	SJC1043|SC|contig000001	Hypothetical protein		0.367539	NA	9.56605	0.918361	0.746496	6.55745	0.407447	NA	8.77861	11	3	12	12	5	5	2	8	14	4	8	6	11	7	21	2	7	7	11	7
SJC1043_01190	1234475	1234933	forward	SJC1043|SC|contig000001	Hypothetical protein		0.0374315	NA	9.63573	-0.218878	NA	3.23587	0.488846	NA	7.65935	5	10	11	5	5	1	6	4	3	3	1	4	7	11	25.5	2	8	10	7	2
SJC1043_01191	1234958	1235440	forward	SJC1043|SC|contig000001	ykfG_2		-3.46654	NA	2.04892	0.32547	NA	0.249275	-0.470806	NA	0.300644	1	0	0	0	1	0	0	0	0	0	0	1	1	0	19	0	1	1	0	0
SJC1043_01192	1235469	1235825	forward	SJC1043|SC|contig000001	yeeU_2		-4.25626	NA	2.04991	-2.11929	NA	0.447616	-1.119	NA	0.187734	0	0	0	0	1	1	1	1	0	0	0	0	1	0	20	0	2	0	0	0
SJC1043_01193	1235866	1236234	forward	SJC1043|SC|contig000001	ypjF_1		-3.76972	NA	1.46405	NA	NA	0	NA	NA	0	0	0	0	0	0	0	0	0	0	0	0	0	0	0	15	0	0	0	0	0
SJC1043_01194	1236231	1236560	forward	SJC1043|SC|contig000001	Hypothetical protein		-1.47913	NA	8.73188	-0.204982	NA	4.4289	-0.858179	NA	6.02314	11	2	5	0	12	3	3	4	4	3	2	6	12	11	34.5	6	8	14	7	5
SJC1043_01195	1238161	1238319	reverse	SJC1043|SC|contig000001	Hypothetical protein		0.91103	0.094695	103.597	-0.14103	0.995345	86.1433	0.670981	0.239729	101.06	113	107	129	101	96	87	166	64	69	99	63	57	66	93	133	48	64	75	103	85
SJC1043_01196	1238478	1238606	reverse	SJC1043|SC|contig000001	Hypothetical protein		0.0463954	0.962389	110.028	-0.0147373	0.998902	73.1191	0.171572	0.823275	96.7393	95	77	103	101	80	73	97	80	88	72	52	54	107	163	153	83	94	92	86	118
SJC1043_01197	1239099	1239194	forward	SJC1043|SC|contig000001	Hypothetical protein		0.182403	0.844225	82.7736	0.0356509	0.997652	58.5056	0.182252	0.824082	75.75	75	79	71	67	51	72	72	62	84	59	47	30	60	114	106	77	77	85	76	65
SJC1043_01198	1239952	1241367	forward	SJC1043|SC|contig000001	ttgC_1		-0.516992	0.801877	3583.71	-0.0261039	0.999958	2089.1	0.410563	0.753663	2364.71	1816.5	3396.5	2624	1453	431.5	2337.5	2291	3901	671.5	4115.5	1508	602.5	733	9271.5	3669.5	5142.5	932.5	3315.5	2334.5	1833.5
SJC1043_01199	1241367	1242503	forward	SJC1043|SC|contig000001	Hypothetical protein		-0.411105	0.753295	1372.95	0.0245541	0.999018	643.889	0.063783	0.972693	1055.56	1063	1232.5	865.5	721	405	669	635.5	1055.5	574	857	432.5	437.5	710.5	3452	749	2035.5	778.5	1891	896	819.5
SJC1043_01200	1242521	1243246	forward	SJC1043|SC|contig000001	macB_1		-0.773262	0.52685	424.524	-0.0225002	0.999958	213.05	-0.243291	0.852954	313.149	208	345	200.5	249.5	98.5	274	172.5	371	145	306	132	152	220	1169.5	235.5	735.5	243	630.5	279.5	288.5
SJC1043_01201	1243257	1244165	forward	SJC1043|SC|contig000001	Hypothetical protein		-0.380587	0.779696	867.195	0.0678862	0.996119	459.709	0.10536	0.951693	665.464	475.5	826	564	531	259	543.5	482	662	312	672	317.5	325	382.5	2175	633.5	1183.5	429	1223	506	562.5
SJC1043_01202	1244197	1244898	forward	SJC1043|SC|contig000001	mtnX		-0.0183517	0.99003	1055.67	0.00191743	0.999958	575.823	0.246404	0.779993	885.073	1029.5	911	837.5	749.5	489	597	647	802	557	660	391	447.5	679.5	2024	785	1287.5	678	1359	649.5	775
SJC1043_01203	1244895	1245785	forward	SJC1043|SC|contig000001	Hypothetical protein		-0.540111	0.649497	727.825	-0.00275896	0.999958	385.753	-0.223729	0.854233	588.41	443.5	639	420.5	413.5	288	457.5	361	573	374.5	486	251	268.5	477	1867	455	1050	568	1181.5	433	546
SJC1043_01204	1245782	1246141	forward	SJC1043|SC|contig000001	Hypothetical protein		0.0367184	0.980226	1056.55	0.0678621	0.995345	622.82	0.130012	0.914257	937.402	921	1051	797	756.5	401	718.5	674	859.5	596	785.5	455	427	564.5	2005	857.5	1262.5	638	1460.5	814.5	878
SJC1043_01205	1246710	1247600	reverse	SJC1043|SC|contig000001	Hypothetical protein		0.28153	0.751069	336.774	0.178401	0.989406	208.832	0.382073	0.669965	299.185	290.5	302.5	339.5	287	148	209	244	262	198	249.5	181	150.5	196.5	526	382	293	157	399.5	256	277.5
SJC1043_01206	1247602	1248666	reverse	SJC1043|SC|contig000001	Hypothetical protein		0.511478	0.673474	416.1	0.455322	0.933735	251.952	0.689467	0.35645	362.83	345.5	423.5	372.5	456.5	104	267	274	281	202	346	227	228.5	142.5	717.5	221.5	444	167.5	456	231	318.5
SJC1043_01207	1248666	1250042	reverse	SJC1043|SC|contig000001	gabT		-0.14929	0.879152	2284.81	0.171519	0.979529	1429.11	-0.131708	0.871139	2078.94	2207	1790	1905	1427.5	1228	1314	1748	1693	1594	1605.5	1176	1045	2088	4126.5	1821.5	2845	2075.5	2955.5	2147	2108
SJC1043_01208	1250234	1250338	forward	SJC1043|SC|contig000001	Hypothetical protein		-0.512123	0.34859	44.149	0.36628	0.832548	36.0703	-0.780806	0.0909769	45.3881	37	28	24	36	40	36	39	28	56	36	22	38	61	60	70	50	55	57	54	79
SJC1043_01209	1250351	1251409	reverse	SJC1043|SC|contig000001	baeS_3		-0.230885	0.685784	590.399	0.115153	0.995345	516.418	-0.22607	0.66404	539.511	603	414	343	515	1013.5	365	396.5	513.5	1101	429	248	383.5	963.5	786.5	553.5	652.5	815	607	411	729.5
SJC1043_01210	1251411	1252106	reverse	SJC1043|SC|contig000001	phoB_4		0.269377	0.478624	535.775	0.104347	0.995345	356.854	0.226717	0.676118	497.296	714	389	443	508	480.5	264	395.5	419.5	728	305	176	265.5	726.5	613.5	466.5	458.5	621	536	274	592.5
SJC1043_01211	1253180	1254415	forward	SJC1043|SC|contig000001	Hypothetical protein		-0.100768	0.928147	245.458	0.213005	0.985157	157.748	0.207932	0.742783	202.137	225	183	192	200	101	147	144	243	185	174	103	152	174	428	190	345	208	261	147	196
SJC1043_01212	1255876	1256949	reverse	SJC1043|SC|contig000001	ywaC		0.345926	0.634438	807.888	0.178038	0.985157	452.752	0.222975	0.740482	768.841	1493	560	573	705	833	341	445	354	838	417	206	420	1056	1044	433	743	830	1001	444	829
SJC1043_01213	1257493	1258368	reverse	SJC1043|SC|contig000001	catD_1		-0.165497	0.760109	107.024	0.0796318	0.995345	75.0544	-0.0383466	0.966735	93.8765	119.5	64	76.5	94	70	82	88.5	84	86.5	70	66	55	130	120	179	101.5	114	97.5	103.5	93.5
SJC1043_01214	1258365	1259891	reverse	SJC1043|SC|contig000001	ethA		0.834286	0.000683379	1488.92	0.0650871	0.995345	932.874	0.508981	0.0927401	1487.87	2736.5	1096	1767.5	1261	1317	559	1324.5	988	1549.5	826	622	650	1569	1099	1245	1081.5	1679	1076.5	1243.5	1350.5
SJC1043_01215	1260939	1261056	reverse	SJC1043|SC|contig000001	Hypothetical protein		-0.208102	0.879436	17.0771	-0.612801	0.754097	14.0188	0.0648886	0.972598	14.2348	21	6.5	13.5	16	29	17	18.5	13.5	17.5	6	8.5	10	17.33	16.5	34.5	18.83	19	11.5	14.5	16.5
SJC1043_01216	1261429	1262022	reverse	SJC1043|SC|contig000001	Hypothetical protein		0.0726764	0.938139	396.335	-0.384832	0.877044	253.931	0.17383	0.808174	351.064	710	201	266	346	519	217	323	271	439	175	111	154	735	449	314	322	531	350	220	371
SJC1043_01217	1262360	1263247	forward	SJC1043|SC|contig000001	Hypothetical protein		-0.371258	0.725586	961.455	0.141505	0.995345	759.964	-0.768378	0.216306	1038.63	1100	297	686	949	850	385	949	1070	894	333	604	1031	1959	552	824	1625	2288	785	945	1845
SJC1043_01218	1263747	1264838	forward	SJC1043|SC|contig000001	Hypothetical protein		0.242876	0.71276	577.094	-0.0557483	0.995345	446.006	0.247268	0.718285	527.887	1010	283	501	521	547	274	602	629	633	322	295	388	713	399	651	678	657	344	433	678
SJC1043_01219	1264932	1266299	forward	SJC1043|SC|contig000001	puuB_2		-0.123801	0.834157	1385.93	-0.282712	0.929598	1092.23	-0.178143	0.760068	1294.99	1965	704	1126	1020	1544	747	1720	1448	1436	666	713	869	2172	1150	1905	1537	2048	1031	1266	1698
SJC1043_01220	1266374	1267036	forward	SJC1043|SC|contig000001	Hypothetical protein		-0.0492838	0.944686	1070.05	0.201713	0.967821	802.251	-0.343045	0.495463	1092.77	1654	546	897	758	922	496	1068	903	1184	628	629	741	1604	943	1262	1247	1702	888	1331	1395
SJC1043_01221	1267160	1267486	forward	SJC1043|SC|contig000001	Hypothetical protein		0.373338	0.217059	739.301	-0.143603	0.982068	544.419	0.132478	0.860376	730.897	1258	485	715	567	752	441	810	602	675	425	448	344	785	699	922	611	768	593	909	699
SJC1043_01222	1267596	1267739	forward	SJC1043|SC|contig000001	Hypothetical protein		0.0202419	0.99017	33.6731	-0.268646	0.967821	24.9328	-0.30728	0.740482	34.7724	54	30	15	23	36	20	32	35	33	18	20	13	33	53	25	41	46	30	50	39
SJC1043_01223	1267865	1269397	forward	SJC1043|SC|contig000001	Hypothetical protein		-0.51372	0.248974	186.2	-0.282951	0.967821	122.788	-0.128627	0.83828	146.862	227	101	101	124	248	93	106	169	196	71	54	111	280	330	189	214	237	137	116	190
SJC1043_01224	1269578	1270642	reverse	SJC1043|SC|contig000001	yghZ_1		-0.91406	0.546773	16.7002	-0.621217	0.878887	8.15591	-0.0898333	NA	11.0231	22	10	6	5	10	9	17	9	9	5	4	6	14	11	67	14	14	14	9	13
SJC1043_01225	1270740	1271645	forward	SJC1043|SC|contig000001	dmlR_10		0.174391	0.703035	422.153	-0.356568	0.60126	288.934	0.256504	0.551095	376.576	749	256	330	318	339	315	412	385	279	220	189	225	490	466	479	410	407	372	310	401
SJC1043_01226	1271764	1272318	forward	SJC1043|SC|contig000001	wrbA_1		0.0500052	0.928706	127.663	-0.333864	0.859442	92.1882	0.132931	0.818145	113.831	182	71	103	111	89	114	136	118	98	77	62	60	167	138	172	113	131	108	94	140
SJC1043_01227	1272936	1274396	forward	SJC1043|SC|contig000001	ydaM_1		0.177432	0.723621	425.099	-0.129532	0.985157	288.2	0.0447348	0.954243	406.859	728	266	286	378	392	252	353	364	449	206	148	254	555	475	407	416	548	432	309	472
SJC1043_01228	1274403	1274564	reverse	SJC1043|SC|contig000001	Hypothetical protein		-0.28122	NA	12.2987	0.326509	NA	5.02873	-0.0684066	NA	10.4279	12	15	7	3	4	5	8	3	5	7	4	4	14	14	28	8	10	14	11	10
SJC1043_01229	1274646	1275125	reverse	SJC1043|SC|contig000001	csp		0.418234	0.0586393	1643.57	0.0231016	0.997652	1288.77	0.220149	0.615208	1600.52	2387	1191	1416	1649	1818	1031	1711	1284	1614	1461	743	985	1598	1907	1737	1307	1549	1401	1414	1992
SJC1043_01230	1275292	1275801	forward	SJC1043|SC|contig000001	Hypothetical protein		0.0140017	0.987414	92.5756	-0.0238235	0.997652	61.7337	0.210456	0.692799	79.2236	104	67	70	81	92	58	81	53	77	53	46	49	125	97	102	102	103	78	54	87
SJC1043_01231	1275838	1276665	reverse	SJC1043|SC|contig000001	artM_2		-1.3618	NA	11.36	0.634838	NA	4.13904	0.359983	NA	5.22487	9	3	6	5	5.5	1	4	4	7	8	3	1	2	7	66	6	6	6	5	3
SJC1043_01232	1276675	1277562	reverse	SJC1043|SC|contig000001	yecS_1		-1.76183	NA	8.67617	-0.238466	NA	2.65777	0.519434	NA	3.08819	5	2	5	2	2.5	1	8	2	0	2	2	4	7	5	47.5	6	2	5	1	3
SJC1043_01233	1277593	1278120	reverse	SJC1043|SC|contig000001	Hypothetical protein		-1.79067	NA	2.99728	-1.41903	NA	0.6387	0.00448702	NA	1.2335	0.5	1.5	1.5	0	0	0.5	2	2	0	0	1	0.5	1	1	20.5	1	1	1	1	2
SJC1043_01234	1278130	1279050	reverse	SJC1043|SC|contig000001	fliY_1		-0.397074	0.813218	18.11	-0.00199294	0.999958	12.1752	0.14346	0.928052	13.6295	12.5	8.5	13.5	19	11	20	12	11	17	11	9	7.5	14	12.5	59	14.5	14.5	15.5	7.5	18
SJC1043_01235	1279077	1280402	reverse	SJC1043|SC|contig000001	moxC		-0.693298	NA	10.9108	0.0791878	NA	2.94133	1.0256	NA	5.75263	9	4	11	5	3	3.5	2	4	6	3	0	3	3	1.5	61	2.5	2.5	6.5	4.5	4
SJC1043_01236	1280590	1281753	reverse	SJC1043|SC|contig000001	yxeP_2		-1.37843	NA	11.3845	-0.141623	NA	4.79255	0.105377	NA	5.54618	7	9	4	1	4	10	1	7	12	1	1	5	3	5	58	13	8	5	5	5
SJC1043_01237	1281998	1282358	forward	SJC1043|SC|contig000001	Hypothetical protein		-0.302829	0.641547	12183.7	0.135317	0.988822	8319.97	-0.563085	0.0318201	12377.7	10460	8228	9245	8964	7971	7448	12740	7744	8397	7880	6499	8109	16645	19321.5	9847	15666	18423	16290	13530	15895
SJC1043_01238	1282367	1283557	reverse	SJC1043|SC|contig000001	bcr_2		0.343629	0.634438	86.4992	-0.138065	0.995345	63.3683	0.3966	0.541077	77.9995	189.5	53	49.5	75.5	119.5	44	65.5	75.5	112.5	44	30	51	114	71.5	101.5	71.5	98	58.5	61.5	79
SJC1043_01239	1283564	1284160	reverse	SJC1043|SC|contig000001	yfiR		0.00950433	0.992125	83.2815	-0.212988	0.967821	78.8993	0.0935542	0.927547	74.1922	155.5	37	52.5	72.5	148.5	73	94.5	73.5	87.5	55	53	71	133	78.5	97.5	82.5	110	62.5	71.5	73
SJC1043_01240	1284283	1284378	reverse	SJC1043|SC|contig000001	Hypothetical protein		-0.575195	NA	11.9392	0.184387	0.995345	5.9859	-0.601766	NA	11.194	12	5	11	6	8	6	10	2	9	7	3.5	4	19	16	28	6	12	20	18	7
SJC1043_01241	1284450	1284833	reverse	SJC1043|SC|contig000001	crcB		-1.20522	NA	12.1428	0.478356	0.931532	10.4617	-0.986926	NA	9.9678	9	4	7	6	13	7	13	7	15	12	7.5	10	18	14	37	12	26	17	7	10
SJC1043_01242	1285058	1285486	forward	SJC1043|SC|contig000001	Hypothetical protein		-0.289019	0.789073	42.3069	0.559573	0.697309	29.9652	-0.443522	0.532318	40.8495	29	36	29	31	30	18	34	27	28	33	26	38	30	60	58	62	57	64	39	43
SJC1043_01243	1285488	1286555	reverse	SJC1043|SC|contig000001	adrA_1		-0.255977	0.551944	222.345	-0.239447	0.88594	198.94	-0.365266	0.429786	212.714	222	160	150	165	271	262	235	200	205	184	131	141	317	318	307	193	274	272	281	198
SJC1043_01244	1286774	1286989	forward	SJC1043|SC|contig000001	tatA_2		0.00982416	0.99003	2271.15	-0.0841931	0.995345	1620.9	-0.0268816	0.960781	2107.62	3098	1378	1715	1953	2811	1463	1966	1442	2602	1262	1065	1096	3955	2602	2436	1719	2859	2219	2138	2041
SJC1043_01245	1287083	1288048	reverse	SJC1043|SC|contig000001	lipA		-0.044766	0.931019	281.935	-0.179058	0.955265	222.53	-0.0251068	0.971388	256.79	348	171	223	238	264	279	309	212	265	193	156	152	400	358	368	223	330	259	259	276
SJC1043_01246	1288364	1289077	reverse	SJC1043|SC|contig000001	Hypothetical protein		0.70718	0.190241	42.3617	0.261619	0.968824	24.6356	0.670716	0.171039	39.2699	55.5	30.5	38.5	59	15.5	25.5	27.5	29	37	19.5	21	21	36.5	35	52	28	39	26.5	34.5	32
SJC1043_01247	1289106	1289321	reverse	SJC1043|SC|contig000001	Hypothetical protein		0.445967	0.294056	626.236	0.235914	0.967821	504.013	0.280559	0.561575	603.07	1044.5	523.5	556.5	456	736.5	334.5	647.5	421	927	540.5	277	374	714.5	787	497	469	544	594.5	487.5	715
SJC1043_01248	1289954	1291249	forward	SJC1043|SC|contig000001	rfbX_1		0.310237	0.572312	1097.15	-0.0237203	0.997652	854.473	0.185991	0.683751	1045.35	1999	695.5	936	844.5	1495	684.5	1062.5	743.5	1639	719.5	430	577.5	1582	1205	812.5	960.5	1383.5	983	820	1110
SJC1043_01249	1291251	1292153	forward	SJC1043|SC|contig000001	Hypothetical protein		0.248466	0.607722	214.723	0.0973084	0.989406	166.558	0.0160808	0.985778	212.157	240	154.5	195	211.5	224	144.5	203.5	161.5	265	140.5	104	143.5	273	228	192.5	213.5	296.5	241	139	254
SJC1043_01250	1292206	1292874	reverse	SJC1043|SC|contig000001	lipB		0.00362392	0.995699	1402.85	0.271686	0.540315	1215.91	-0.316106	0.419635	1444.32	1627	918	1167	1179	1398	991	1497	1117	1750	1046	984	1119	1534	1827	1502	1578	1742	1431	1848	1828
SJC1043_01251	1293009	1293275	reverse	SJC1043|SC|contig000001	ybeD		0.507483	0.348947	413.371	0.185678	0.995345	333.277	0.101749	0.928052	429.708	409	338	513	362	252	320	625	223	200	326	398	253	319	496	494	285	322	445	533	437
SJC1043_01252	1293380	1294591	reverse	SJC1043|SC|contig000001	dacA		0.227908	0.664053	156.973	0.276935	0.887639	120.74	0.0905497	0.889344	150.219	246	109	125	129	186	100	113	102	212	98	80	115	236	165	145	132	248	141	118	141
SJC1043_01253	1294772	1295851	reverse	SJC1043|SC|contig000001	rlpA		0.886809	0.00776879	313.065	0.0409776	0.997652	203.259	0.776235	0.0143795	294.681	704.5	243.5	320.5	238	393.5	164	212.5	162.5	413	164	98	149.5	319.5	269.5	227	209	320	225	185.5	226
SJC1043_01254	1295862	1296974	reverse	SJC1043|SC|contig000001	mrdB		0.219688	0.739358	500.968	-0.0689739	0.995345	355.792	0.254943	0.647793	453.472	856.5	409	382.5	303.5	614	278.5	364	410	668.5	305	165	242.5	685.5	659	418	398	603	493	303.5	425.5
SJC1043_01255	1296983	1298878	reverse	SJC1043|SC|contig000001	ftsI_2		-0.242785	0.781442	287.142	-0.139862	0.995345	245.124	-0.178357	0.874288	256.557	524	131	151	204	603	178	191.5	229	528.5	131.5	89.5	210	605	295.5	253	306	562	261.5	140	283
SJC1043_01256	1298917	1299387	reverse	SJC1043|SC|contig000001	rlmH		-0.319099	0.670355	50.2566	-0.11212	0.995345	42.737	-0.271675	0.71583	45.1914	70.5	19.5	37.5	35.5	100	30	39	39	74.5	26.5	18	43	94.5	64.5	59.5	46	85	40	41	55
SJC1043_01257	1299391	1299708	reverse	SJC1043|SC|contig000001	ybeB		-0.136948	0.868513	63.4159	0.278118	0.975667	48.912	-0.362294	0.452751	63.0705	77.5	43	43.5	48	84.5	32.5	43	46.5	117.5	38	20.5	43	111.5	84.5	57.5	57	118	61.5	62	71.5
SJC1043_01258	1299903	1300565	reverse	SJC1043|SC|contig000001	nadD		0.308035	0.615571	204.482	-0.226837	0.957196	150.084	0.421316	0.29269	181.005	322	127.5	132.5	236.5	259	176	158.5	145	225	129.5	88.5	86	280.5	230.5	155	183.5	209.5	150.5	134	184
SJC1043_01259	1300555	1301589	reverse	SJC1043|SC|contig000001	holA		-0.0290796	0.974708	72.4827	0.0476423	0.995345	56.5619	0.0229639	0.983286	65.1684	79	44.5	47	80.5	62	69	53.5	62	64	58.5	41	45	73.5	105.5	83.5	74	89	65.5	67.5	58.5
SJC1043_01260	1301586	1302146	reverse	SJC1043|SC|contig000001	lptE		0.026913	0.9737	363.491	-0.250315	0.826415	299.904	-0.105819	0.843068	348.378	435	291.5	234.5	312	470	373	347.5	288	412.5	218	168	237	561.5	455.5	289.5	362	531.5	371	310	374.5
SJC1043_01261	1302161	1304743	reverse	SJC1043|SC|contig000001	leuS		0.155566	0.700853	1082.98	-0.182103	0.864084	831.952	0.151756	0.67395	992.967	1319	852.5	795	991	1051	993	1062.5	875	1066.5	725	506.5	606	1277.5	1321.5	1101.5	1044.5	1209	1040	894.5	945
SJC1043_01262	1305029	1305511	forward	SJC1043|SC|contig000001	Hypothetical protein		-0.249179	0.542446	532.664	0.108316	0.995345	465.038	-0.203948	0.720968	479.91	496	360	401	404	431	484	623	467	429	534	374	361	686	717	628	636	493	664	507	531
SJC1043_01263	1305552	1306256	reverse	SJC1043|SC|contig000001	azoR_1		-0.537989	NA	12.5797	1.02295	0.567989	8.78085	0.0393377	NA	9.24608	17	5	8	8	9	5	6	6	14	3	13	12	19	4	41	9	22	5	7	8
SJC1043_01264	1306403	1307335	reverse	SJC1043|SC|contig000001	rihA		-0.203124	0.796335	48.0113	0.151149	0.989406	37.6214	-0.37186	0.500041	47.0407	53	27	33	44	47	31	42	40	44	30	37	31	52	56	91	43	66	45	60	58
SJC1043_01265	1307435	1307896	reverse	SJC1043|SC|contig000001	Hypothetical protein		-1.27081	0.120874	24.808	-0.200778	0.989406	17.6798	-0.855991	0.226765	18.7722	16	9	7	19	31	19	25	13	30	12	9	13	39	34	77	19	36	19	30	20
SJC1043_01266	1308091	1308816	reverse	SJC1043|SC|contig000001	artM_3		-0.124474	0.882514	211.119	-0.500934	0.84533	174.487	-0.363819	0.638765	211.304	344	86	165.5	157.5	206	135	292	284.5	119	102.5	91.5	193.5	213.5	212.5	304.5	283	472.5	148	193.5	259.5
SJC1043_01267	1308816	1309490	reverse	SJC1043|SC|contig000001	gltK_1		-0.0804919	0.931019	190.76	-0.634481	0.464043	144.316	-0.370741	0.720968	194.25	352	88.5	119	146.5	204.5	152	204.5	226.5	114	75	66	151	234.5	186	199	275.5	540.5	146	112	223
SJC1043_01268	1309490	1310230	reverse	SJC1043|SC|contig000001	yecS_2		-0.732841	0.401342	79.9425	-0.670046	0.795358	60.4894	-0.879167	0.399526	77.7908	140	18.5	32.5	50	84.5	53	81.5	112	45	17.5	24.5	80.5	101	77.5	132.5	146.5	269	52	49.5	103.5
SJC1043_01269	1310443	1311339	reverse	SJC1043|SC|contig000001	gltI		-0.291172	0.730653	1506.97	-0.598155	0.776789	1043.09	-0.754635	0.243355	1668.33	2178	529	1213	1107	964	1008	1824	1782	585	518	600	1151	2296	1311	1362	2543	4561	1509	1100	2462
SJC1043_01270	1311732	1313261	reverse	SJC1043|SC|contig000001	lnt		0.14061	0.82321	552.142	0.198749	0.878887	450.699	-0.0400071	0.940428	537.566	702	406.5	396.5	522	511.5	464.5	488.5	424	564	424	316	452	585	682	460	665	658.5	621	505	578.5
SJC1043_01271	1313269	1314171	reverse	SJC1043|SC|contig000001	corC		0.24839	0.544619	536.138	0.0254677	0.995345	427.231	-0.142353	0.718285	560.667	670	424.5	434.5	489.5	548.5	402.5	533	434	537.5	383	315.5	342	579	638.5	489	548	694.5	666.5	588	591
SJC1043_01272	1314232	1314705	reverse	SJC1043|SC|contig000001	ybeY		0.268296	0.629918	508.033	0.08462	0.995345	430.775	-0.169812	0.798481	540.258	535.5	407.5	489	447.5	435.5	473.5	560	407	476	350	346.5	415.5	571.5	628.5	410.5	508	570.5	627.5	658.5	578
SJC1043_01273	1314702	1315757	reverse	SJC1043|SC|contig000001	ybeZ		0.183246	0.69946	901.607	-0.00669869	0.999958	662.99	-0.147778	0.719751	925.447	1098.5	675.5	803	744	663.5	811.5	816.5	673	637.5	525	552	618.5	1015.5	1134	808.5	927	1114.5	1081	1007.5	984.5
SJC1043_01274	1315992	1316327	reverse	SJC1043|SC|contig000001	Hypothetical protein		-0.739205	NA	15.3508	-0.112609	0.995345	11.6496	-0.660336	0.407792	13.7149	18	7	7	10	18	11	16	10	14	8	10	9	27	23	35	8	24	20	16	14
SJC1043_01275	1316446	1317870	reverse	SJC1043|SC|contig000001	miaB		0.109106	0.815608	231.455	0.107055	0.987222	182.016	0.0857962	0.873103	213.792	327	174	158	194	221	216	214	142	269	147	135	153	325	261	269	191	282	200	212	209
SJC1043_01276	1318023	1319249	forward	SJC1043|SC|contig000001	ubiF_1		-0.476432	0.190241	196.684	-0.044711	0.995345	159.754	-0.265476	0.563697	165.991	177	116	146	127	199	179	196	156	185	130	127	128	230	248	330	251	212	199	202	165
SJC1043_01283	1320153	1321817	reverse	SJC1043|SC|contig000001	asnB		-1.64766	NA	272.118	-0.409579	0.968824	169.555	-0.985416	NA	179.601	253	61	85	104	609	121	126	80	233	98	110	111	1538	192	198	120	839	116	74	142
SJC1043_01284	1322102	1323541	reverse	SJC1043|SC|contig000001	chiD	chiC	0.729565	0.34622	139.443	3.14249	1.43938e-05	493.773	0.676281	0.110463	129.567	146	127	167	141	53	127	186	83	183	748	1163	687	53	140	214	85	101	101	111	112
SJC1043_01285	1323731	1324483	reverse	SJC1043|SC|contig000001	nagD		-0.191999	0.739087	112.297	0.0313575	0.996119	89.7208	-0.0955644	0.886481	99.5062	134	58	79	102	124.5	76	117	89	144	71	51	80.5	175	112.5	180.5	100	139	88.5	104.5	117
SJC1043_01286	1324551	1325771	reverse	SJC1043|SC|contig000001	mlc_1		0.417551	0.0795829	391.826	-0.30125	0.415562	306.566	0.276078	0.393217	374.803	617.5	316.5	345.5	312	444	365	417.5	308	386.5	224.5	183	232.5	404.5	405	418	334	388.5	373	335.5	366.5
SJC1043_01287	1325799	1326938	reverse	SJC1043|SC|contig000001	nagA		0.308245	0.209411	688.44	-0.365507	0.711483	570.1	0.0467468	0.938738	686.841	848	552	569.5	662.5	608	844.5	871.5	551	701	433	373.5	345	831.5	682.5	762	595	853.5	653.5	736.5	675
SJC1043_01288	1326957	1327757	reverse	SJC1043|SC|contig000001	nagB		-0.0361864	0.964799	206.607	0.182865	0.975667	178.838	-0.224504	0.738206	202.527	362.5	98.5	166	137.5	242.5	112.5	224	189	333.5	147.5	117.5	137	309	201	244.5	223	334	202	166.5	266.5
SJC1043_01289	1328134	1330128	forward	SJC1043|SC|contig000001	ptsG_1		-0.0237556	0.9737	1138.26	-0.0119564	0.998902	936.267	-0.16504	0.756332	1096.42	1189	921	929	803	1058	1076	1172	918	1026	795	686	851	1610	1574	1114	1045	1377	1394	1141	1095
SJC1043_01290	1330369	1332033	forward	SJC1043|SC|contig000001	glnS		0.146904	0.814138	377.061	-0.155335	0.968824	290.623	0.153258	0.80112	344.777	625	196	300	337	416	263	440	282	406	218	217	187	570	333	519	280	533	286	284	345
SJC1043_01291	1332612	1334015	forward	SJC1043|SC|contig000001	Hypothetical protein		-1.14386	0.245244	33.2335	0.123784	0.995345	22.3865	-0.273232	0.770006	21.1064	27.5	8	16.5	23	53.5	16	19	13	56.5	10	14.5	15.5	47	30	125.5	21	30.5	26	23	22
SJC1043_01292	1334062	1334388	forward	SJC1043|SC|contig000001	Hypothetical protein		-0.333306	NA	9.8373	0.372048	NA	4.85314	1.34207	NA	5.54925	11	4	10	6	11	2.5	3.5	3	9	3.5	4	4	6.5	3	44.5	1.5	6.5	3.5	2.5	2.5
SJC1043_01293	1334402	1337059	forward	SJC1043|SC|contig000001	chb		-0.114921	0.932373	88.6728	0.24865	0.967821	66.0709	0.578701	0.167931	65.3059	125.5	56	63.5	61	105.5	49.5	58.5	63	126.5	49.5	54.5	45.5	71.5	98	237	40.5	61	41.5	52.5	71.5
SJC1043_01294	1337305	1337751	reverse	SJC1043|SC|contig000001	fur		-0.22704	0.739087	333.635	-0.129482	0.967821	276.154	-0.372616	0.432203	322.829	375	236	177	286	365	325	323	287	379	201	191	213	552	483	274	358	503	484	253	364
SJC1043_01295	1338081	1338620	reverse	SJC1043|SC|contig000001	fldA		0.11594	0.901127	232.825	0.147543	0.988894	216.877	-0.106821	0.908876	230.331	275	119	163	297	342	187	203	208	364	137	132	237	397	220	192	233	377	225	166	294
SJC1043_01296	1338885	1339172	reverse	SJC1043|SC|contig000001	Hypothetical protein		-0.0990689	0.913508	44.5946	0.0754978	0.995345	31.9564	-0.208394	0.78522	42.4704	53	32	27	39	54	34	38	19	66	25	14	26	80	47	46	43	63	60	39	37
SJC1043_01297	1339429	1340202	reverse	SJC1043|SC|contig000001	ybfF		0.352257	0.565197	333.985	-0.300215	0.934217	259.222	0.251418	0.720968	315.717	617	240	337	176	341	270	496	206	254	233	203	142	313	401	408	251	325	281	320	312
SJC1043_01298	1340427	1340969	forward	SJC1043|SC|contig000001	seqA		-0.383346	0.317172	233.237	0.0862533	0.995345	184.992	-0.351406	0.335781	210.982	238	159	143	162	232	204.5	191.5	181.5	333.5	170	91	147.5	373.5	344.5	261.5	247.5	286.5	290.5	233.5	212
SJC1043_01299	1341041	1342690	forward	SJC1043|SC|contig000001	pgm		0.165637	0.7031	451.928	-0.176598	0.909651	393.677	-0.0366907	0.930641	443.086	612	321	365	387	523	453.5	459.5	441.5	539.5	272	268	301.5	597.5	527.5	405.5	441.5	615.5	468.5	414.5	462
SJC1043_01300	1342882	1343526	forward	SJC1043|SC|contig000001	yqjI		-0.556096	0.579452	23.2466	0.233429	0.989406	15.6498	-0.0607552	0.975021	17.5708	22	7	14.5	23.5	22.5	18	11	13.5	27.5	5	13	18.5	35	20	50.5	26.5	28.5	23.5	10	18.5
SJC1043_01301	1343526	1343825	forward	SJC1043|SC|contig000001	Hypothetical protein		0.391645	0.629563	54.8839	-0.100515	0.995345	42.0394	0.447518	0.515736	49.36	109	42	32.5	47.5	69.5	32	45	51.5	70.5	33	27	26.5	51	42	89.5	41.5	73.5	38.5	26	50.5
SJC1043_01302	1343853	1344542	reverse	SJC1043|SC|contig000001	kdpE		0.073583	0.923211	168.996	-0.183837	0.973144	123.051	0.14607	0.859219	151.147	181	157	111.5	138.5	127.5	182.5	160.5	113.5	142	116.5	81.5	81.5	154	189.5	226	188.5	150.5	149	175.5	135
SJC1043_01303	1344559	1347255	reverse	SJC1043|SC|contig000001	kdpD		0.0840479	0.852165	391.025	-0.117099	0.985157	310.697	0.0463833	0.930641	362.631	510	294	265.5	344.5	371.5	364.5	379.5	333.5	344	320.5	209.5	210.5	434	452.5	468	403.5	470.5	376	351.5	353
SJC1043_01304	1347329	1347898	reverse	SJC1043|SC|contig000001	Hypothetical protein		-1.5167	NA	10.5635	-0.235838	0.995345	7.13337	-0.938006	NA	7.47237	10	1	1	9	5	14	7	8	11.5	5	5	3	11	14	45.5	6	8	9	13	12
SJC1043_01305	1347917	1349986	reverse	SJC1043|SC|contig000001	kdpB		-1.48799	NA	23.1897	-0.172896	0.995345	9.5592	0.187176	NA	10.4832	9	5	18	9	10	13	14	8	9	9	9	5	13	10	139.5	8	10	12.5	8	12
SJC1043_01306	1350013	1351701	reverse	SJC1043|SC|contig000001	Hypothetical protein		-1.52121	NA	17.7864	0.0986886	0.996119	6.087	0.0486628	NA	8.20283	8	12	6	4	6	3	11	7	9.5	3	3	8	8	8	99	14	11	5.5	4	14
SJC1043_01307	1352232	1352441	forward	SJC1043|SC|contig000001	Hypothetical protein		-0.358398	0.563892	485.728	0.240723	0.878887	410.702	-0.413732	0.434925	454.734	350	332	332	405	460	417	466	355	523	317	391	371	855	727	454	504	500	588	541	586
SJC1043_01308	1352583	1353539	forward	SJC1043|SC|contig000001	Hypothetical protein		0.0620602	0.922057	476.154	0.0106178	0.999958	371.316	-0.249885	0.583948	487.65	526.5	336	398	416.5	307.5	388.5	510	439	400.5	274.5	310	346	437.5	511	607.5	579	557	492	596	618
SJC1043_01309	1353555	1354985	forward	SJC1043|SC|contig000001	phrB		-0.0813037	0.870113	468.481	-0.0169394	0.997652	364.636	-0.159873	0.801019	441.691	507	354.5	342.5	364	374	399	475.5	392	376.5	330.5	292	295	552	587	563	522	450	488.5	549	492.5
SJC1043_01310	1355011	1355988	forward	SJC1043|SC|contig000001	Hypothetical protein		-0.323072	0.224469	414.914	-0.163938	0.963472	345.663	-0.408052	0.154067	392.961	471	276.5	283	263	367.5	412	444	406	428.5	284	229.5	261	549	560.5	573.5	460.5	509.5	530	447	444.5
SJC1043_01311	1356007	1356750	forward	SJC1043|SC|contig000001	ybgI		-0.12123	0.725586	443.944	-0.158869	0.948282	340.179	0.0312984	0.9667	385.524	567.5	294	323.5	320.5	496	386.5	415.5	329	403.5	309	221.5	247	534.5	517.5	616	482.5	417.5	423.5	395	402
SJC1043_01312	1356910	1357566	forward	SJC1043|SC|contig000001	kipI		-0.0435752	0.956334	106.718	-0.196282	0.968824	67.9806	0.0413308	0.96948	95.084	152	57	64	107.5	91	84	75.5	76.5	97	43	34.5	66.5	164.5	104.5	139.5	102	122.5	99	97	90
SJC1043_01313	1357560	1358492	forward	SJC1043|SC|contig000001	Hypothetical protein		-0.19717	0.774453	117.683	-0.644529	0.302589	77.9964	-0.141482	0.84429	105.363	158.5	61.5	69.5	106	134.5	105	79	110	109	40	40.5	46.5	160	132.5	115	167.5	187	96.5	86	124
SJC1043_01314	1358482	1359222	forward	SJC1043|SC|contig000001	ybgL		-0.771132	0.00902752	260.509	-0.25851	0.953631	184.287	-0.63818	0.0224796	225.377	303.5	106.5	151.5	142.5	327.5	170	250.5	178.5	319	124	84	136	513.5	386	347.5	294.5	428.5	268.5	231	288
SJC1043_01315	1359309	1360040	forward	SJC1043|SC|contig000001	Hypothetical protein		-0.563199	0.0993401	184.346	-0.341406	0.63167	149.028	-0.700299	0.0306875	178.841	212.5	72.5	105	149.5	240.5	163	188	166	204.5	87	100.5	104.5	281	220	288.5	236	342.5	194.5	216	223
SJC1043_01316	1360037	1361056	forward	SJC1043|SC|contig000001	Hypothetical protein		0.0585268	0.917435	424.173	-0.443141	0.239921	318.755	0.0291052	0.97669	392.412	698.5	249.5	340.5	299	505	314.5	478	377.5	433.5	218.5	161.5	218	581	411.5	539	414	554.5	328.5	395	421
SJC1043_01317	1361065	1361709	forward	SJC1043|SC|contig000001	pcp_1		-0.139816	0.800902	195.381	-0.328652	0.737063	161.248	-0.0829282	0.916999	175.286	289.5	106.5	112	171.5	259	208	197	153	232	120.5	77.5	118	283.5	229.5	226.5	214.5	253	146.5	203.5	182
SJC1043_01318	1361763	1362554	forward	SJC1043|SC|contig000001	nei		-0.506476	0.224315	161.716	-0.0526725	0.995345	131.261	-0.68467	0.0629771	159.607	232.5	72.5	87.5	105	220.5	125.5	158	110.5	185	90	94.5	111.5	266.5	181	228	210.5	272	168.5	225.5	190
SJC1043_01319	1362612	1363904	reverse	SJC1043|SC|contig000001	gltA		0.403302	0.542446	1258.75	0.512158	0.469352	1170.97	0.0179092	0.988827	1305.18	2558	537	1119	1213	1328	780	1213	1066	1709	758	1127	1404	1849	959	1051	1190	2394	1093	890	1466
SJC1043_01320	1364755	1365024	forward	SJC1043|SC|contig000001	sdhC		-0.297854	0.829176	242.211	-0.208212	0.995345	218.92	-0.483053	0.743419	238.402	545	60.5	90.5	195	576.5	135.5	135	247.5	362.5	112.5	75.5	248.5	465	225.5	155.5	373.5	722	188.5	85.5	315.5
SJC1043_01321	1365018	1365365	forward	SJC1043|SC|contig000001	sdhD		0.397036	0.667115	349.191	-0.00690787	0.999958	296.331	0.0536254	0.978068	356.755	789	161.5	249.5	331	530	223.5	267	338.5	498	161	156	326.5	514	250	204	413	762	279.5	165	406
SJC1043_01322	1365366	1367132	forward	SJC1043|SC|contig000001	sdhA		0.62304	0.094695	1511.85	-0.116727	0.991932	1188.87	0.308303	0.518813	1517.42	2737.5	994	1401	1535	1320.5	1451.5	1324.5	1408.5	1456	753.5	751	1235	1485	1132.5	1175	1638.5	2431.5	1185.5	996.5	1468.5
SJC1043_01323	1367149	1367865	forward	SJC1043|SC|contig000001	sdhB		0.470155	0.0744442	2186.5	-0.146815	0.987918	1689.81	-0.0028995	0.99764	2329.35	2969.5	1406	2348	2179	1559	2353.5	2292.5	1696.5	1667.5	1228	1394.5	1401	2042	2099	2491.5	1888	2959.5	1813.5	3093	2127
SJC1043_01324	1368141	1370948	forward	SJC1043|SC|contig000001	sucA		0.367055	0.447423	2867.71	0.119269	0.968824	2295.22	-0.0636555	0.945192	3025.57	5865	1662	2493.5	2131	2904	2285	2589	2175	3031	1683.5	1867	2150.5	3869	2552	2666.5	2589.5	4878	2562	3053.5	3120.5
SJC1043_01325	1371013	1372230	forward	SJC1043|SC|contig000001	sucB		0.166255	0.775847	817.001	0.368811	0.470032	745.648	-0.184555	0.763831	845.263	1514	475	652.5	581	772	791	808	564	1191	592.5	650	687.5	1168	775	805.5	832.5	1462	782	818.5	918.5
SJC1043_01326	1372353	1373519	forward	SJC1043|SC|contig000001	sucC		0.27842	0.676778	1158.8	0.412311	0.122998	986.697	-0.130434	0.853618	1218.46	2090.5	706	915.5	977.5	1052	776.5	1128	880	1542	841.5	854	929.5	1940.5	917	914	1118	2138	1373.5	824.5	1363.5
SJC1043_01327	1373519	1374391	forward	SJC1043|SC|contig000001	sucD		0.419641	0.469772	2050.92	0.312866	0.686029	1487.54	0.0190475	0.985778	2134.55	3374.5	2031	1657.5	1240.5	1404	1511.5	1923	1153	2152	1542.5	1201	1179.5	2341.5	2695	1537	1572	2448	2858.5	1818.5	2065.5
SJC1043_01328	1374464	1376362	reverse	SJC1043|SC|contig000001	yfkN		-0.0524725	0.922057	261.263	-0.0955422	0.989406	202.336	-0.169813	0.599913	249.846	339	170	205	195	296	227	239	186	250	143	151	173	415	287	338	216	341	295	241	275
SJC1043_01329	1377046	1378614	forward	SJC1043|SC|contig000001	cydA_1		-0.631332	0.254689	2543.78	-0.210176	0.967821	2697.67	-0.66036	0.0844607	2358.64	1643	1623	1638	1722	5116.5	2808	3553.5	1935	3506.5	2352	1926.5	1512	5864	3902	2604.5	2248.5	3144	3520	3038.5	2692
SJC1043_01330	1378629	1379768	forward	SJC1043|SC|contig000001	cydB		-0.522983	0.349569	2245.35	-0.252468	0.923302	2332.21	-0.632697	0.205462	2152.21	1497.5	1663	1388	1528.5	4159	2585.5	2929	1973	2648.5	2128.5	1661	1341	4598	3378	2480.5	2027	2477.5	3070	3116.5	2429
SJC1043_01331	1379786	1379899	forward	SJC1043|SC|contig000001	ybgT		-0.529837	0.464497	494.536	-0.187861	0.982533	573.93	-0.604006	0.373312	467.098	268	362	307	377	843	781.5	655	484	462.5	582.5	470	358.5	829	922	414.5	537.5	476	802.5	623	482.5
SJC1043_01332	1379899	1380195	forward	SJC1043|SC|contig000001	Hypothetical protein		-0.561801	0.319422	642.098	-0.345481	0.848815	635.175	-0.653975	0.238585	611.492	412.5	401	347	568.5	1055.5	948	731.5	492	624.5	501	466.5	418.5	1176	1043	630.5	711	698.5	863.5	964	629.5
SJC1043_01333	1380326	1380730	forward	SJC1043|SC|contig000001	ybgC		-0.418781	0.502524	291.996	-0.0823281	0.995345	255.328	-0.564629	0.072527	283.839	400.5	148.5	176	192	427.5	235.5	280.5	257.5	435	213	151.5	162.5	634.5	378	247.5	306.5	563.5	322.5	265	358
SJC1043_01334	1380727	1381410	forward	SJC1043|SC|contig000001	tolQ_2		-0.373328	0.721302	182.567	-0.276794	0.984704	159.012	-0.410757	0.653327	169.644	301	67.5	89	150.5	393	103.5	124	189	316.5	92	56.5	124.5	453	196	117	201	405	172.5	92.5	220.5
SJC1043_01335	1381423	1381851	forward	SJC1043|SC|contig000001	tolR		-0.185183	0.834157	173.617	-0.165166	0.991932	150.133	-0.208118	0.798569	160.214	221.5	83	114	165.5	312.5	118	126.5	174.5	238.5	95	72	142	317.5	175	128.5	229.5	310.5	135	112.5	216.5
SJC1043_01336	1381933	1383159	forward	SJC1043|SC|contig000001	tolA_1		-0.0292863	0.955328	1181.51	0.0401868	0.996119	851.643	0.0814429	0.860376	1041.5	1504	824	842	951	1512	691	813	841	1602	758	426	621	1804	1427	1293	1066	1498	1134	772	1064
SJC1043_01337	1383355	1384647	forward	SJC1043|SC|contig000001	tolB		-0.228013	0.737208	1418.38	-0.170571	0.985157	1381.88	-0.509554	0.226765	1450.08	2073	719.5	948.5	1056.5	2741.5	1146.5	1489.5	1379	2329.5	923	684.5	1146.5	2785.5	1505	1208	1626	3141.5	1480.5	1187	1861
SJC1043_01338	1384692	1385207	forward	SJC1043|SC|contig000001	pal		-0.105415	0.910093	1332.94	-0.0905367	0.995345	1215.36	-0.200685	0.745652	1264.21	1902	664	969	1140	2561.5	888	1156.5	1205.5	2102.5	777	694	1010.5	2790.5	1199.5	996	1466.5	2516	1239.5	963	1369
SJC1043_01339	1385217	1386011	forward	SJC1043|SC|contig000001	ybgF		0.340302	0.546773	277.495	0.0601037	0.995345	242.079	-0.0848531	0.890192	292.558	375	181.5	223.5	311.5	377	255.5	265	186.5	332	194	180.5	208	402	284.5	192	257.5	459.5	307	292	264
SJC1043_01343	1386469	1386593	forward	SJC1043|SC|contig000001	Hypothetical protein		-0.0521236	0.976429	35.7772	-0.114056	0.995345	27.3622	-0.498442	0.487964	38.8939	64	25	14	28	55	26	30	21	42	21	18	19	69	47	11	41	80	41	38	45
SJC1043_01345	1386835	1386957	forward	SJC1043|SC|contig000001	Hypothetical protein		0.263979	0.756606	82.5819	-0.165758	0.978446	70.9432	0.186749	0.808781	77.6697	126	37	92	71	117	63	74	87	102	50	46.2	54	148.2	71.2	75.5	61	106.2	59.2	70	84.4
SJC1043_01348	1387504	1388565	forward	SJC1043|SC|contig000001	nadA		-0.0102357	0.992125	103.536	-0.00965322	0.999958	62.6964	0.205894	0.782172	88.2923	161	49.5	63	106	78	64	64	77	111	36	30	66	126	87	198.5	83.5	129.5	70.5	68.5	95.5
SJC1043_01349	1388586	1389311	forward	SJC1043|SC|contig000001	pnuC		0.263148	0.604919	361.692	-0.207401	0.967821	268.11	0.17341	0.662867	340.935	590	253.5	266	317	455	231	304	321	431	195	149	188	532	354	299.5	344.5	475.5	304.5	287.5	342.5
SJC1043_01350	1389348	1390310	reverse	SJC1043|SC|contig000001	zitB		0.239605	0.542446	193.817	0.0587228	0.995345	164.55	-0.00921733	0.991498	193.028	288.5	143	147.5	168.5	181.5	175	201.5	165	196.5	154.5	111.5	150.5	220.5	240.5	194	172	210.5	211	223.5	183.5
SJC1043_01351	1390310	1393516	reverse	SJC1043|SC|contig000001	bvgS		-0.414855	0.205633	193.464	0.193316	0.943764	148.02	-0.218662	0.589065	164.324	238.5	122	117.5	114	190	152	149.5	133	211	159	93.5	123.5	279	283	288	187	251.5	179.5	166	176.5
SJC1043_01352	1393513	1394118	reverse	SJC1043|SC|contig000001	bvgA		0.026173	0.970107	87.7547	-0.019228	0.998084	69.1139	0.261758	0.638442	74.6131	117	62	55	80.5	85.5	81	74	73	116.5	68.5	35	46	112.5	103.5	117	75	75	70.5	79.5	66
SJC1043_01353	1394331	1395383	forward	SJC1043|SC|contig000001	aroG_1		0.00880764	0.988547	304.298	-0.157069	0.948282	276.954	-0.0270077	0.971388	282.393	446	195	218	240	358	281	389	295	370	238	179	191	384	373	386	277	342	288	280	325
SJC1043_01354	1395625	1396845	forward	SJC1043|SC|contig000001	yjgN		0.00636316	0.992125	240.779	0.306232	0.737063	159.402	-0.120679	0.808174	230.659	315	146.5	165	231.5	193	165	148.5	135.5	225.5	138	148	132.5	318	291.5	259.5	246	292.5	264.5	201.5	288.5
SJC1043_01355	1396853	1397896	forward	SJC1043|SC|contig000001	Hypothetical protein		0.011789	0.988547	120.841	-0.0884428	0.995345	89.2681	-0.268435	0.519469	122.557	177.4	78	80	101.7	127.4	99	89.4	100.5	120.25	93	44	67.5	162.5	127.25	166.75	110.5	175	164	106.2	141.5
SJC1043_01356	1398005	1399210	forward	SJC1043|SC|contig000001	Hypothetical protein		-1.17806	NA	24.3135	0.0365941	0.997652	10.0121	-0.137025	0.926406	14.3609	14.43	8.18	18.48	10.83	12.92	9.47	12.95	10.15	15.32	7.09	6.57	8.71	16.73	15.38	119.68	13.52	14.26	17.81	14.72	17.21
SJC1043_01357	1399264	1400016	reverse	SJC1043|SC|contig000001	gpmA		-0.0619031	0.952529	375.358	0.301181	0.737063	304.578	-0.193259	0.760068	360.506	488	202	240	386	373	291	309	262	449	214	252	324	775	352	286	383	663	364	273	421
SJC1043_01358	1400232	1400579	reverse	SJC1043|SC|contig000001	psiF		-0.108862	0.885893	327.883	0.63019	0.122427	287.005	-0.547785	0.00720934	355.456	416	224	221	254	356	214	248	210	405	236	250	373	505	377	260	419	581	485	385	394
SJC1043_01359	1400777	1401820	reverse	SJC1043|SC|contig000001	galM		-0.979154	0.411163	16.5316	-0.176558	0.995345	13.7101	-0.660957	NA	13.4148	23	4.5	6.5	10.5	15.5	14.5	21	14	14.5	10.5	13.5	7.5	26	13	54.5	14	20	13.5	20	17.5
SJC1043_01360	1401814	1402965	reverse	SJC1043|SC|contig000001	galK		-0.740373	0.239482	27.0416	0.192499	0.985157	20.2552	-0.239821	0.80112	20.2053	23	17.5	13	16.5	25.5	16	26	18	29.5	13.5	18.5	18	41.5	32.5	52	31.5	30	22.5	19	24.5
SJC1043_01361	1402962	1404014	reverse	SJC1043|SC|contig000001	galT		-0.901654	0.556835	18.679	0.355443	0.978446	8.61848	-0.00206639	NA	11.9759	19	7	13.5	7	7	5.5	7	13	8	11	7	7.5	15.5	15.5	80.5	8.5	19	10	11	13
SJC1043_01362	1404299	1405120	reverse	SJC1043|SC|contig000001	Hypothetical protein		0.440161	0.453871	294.187	-0.00611029	0.999958	242.798	0.312883	0.658055	279.855	461	316	245	161	371	229	316	202	390	270	124	149	335	348	291	197	295	343	193	255
SJC1043_01363	1405288	1405860	reverse	SJC1043|SC|contig000001	yecD_1		0.333744	0.674786	83.7133	0.324641	0.819645	73.882	0.22495	0.683751	79.2478	121	68	65	75	89	60	78	71	134	53	60	65	95	42	131	80	116	61	74	70
SJC1043_01364	1405956	1407443	reverse	SJC1043|SC|contig000001	fbpC_1		-0.391233	0.537729	401.952	0.086044	0.995345	338.251	-0.130476	0.885053	333.468	547	187	190	356	507	311	340	336	627	242	228	256	815	395	439	483	665	351	255	301
SJC1043_01365	1407534	1408325	reverse	SJC1043|SC|contig000001	modE_1		-0.230478	0.623322	132.036	0.0776703	0.995345	106.576	-0.0395358	0.960853	112.845	171	82	81	100	123	119	140	88	151	125	64	70	155	182	167	155	149	120	120	108
SJC1043_01366	1408519	1408668	forward	SJC1043|SC|contig000001	ybhT_1		0.23685	0.592587	1480.4	-0.543134	0.69562	1247.22	0.320093	0.366405	1321.43	2449	971	1131	1276	1568	1556	2706	950	1031	1176	830	579	1914	1405	2121	1018	1517	1125	1346	1090
SJC1043_01367	1408827	1409600	forward	SJC1043|SC|contig000001	modA		-0.0407328	0.952529	406.01	0.27708	0.887349	388.348	-0.291779	0.468563	407.455	459	305	309	311	633	272	393.5	323	642.5	376.5	252.5	343	691.5	446	488.5	321	730.5	460.5	328	476.5
SJC1043_01368	1409597	1410286	forward	SJC1043|SC|contig000001	modB		0.602996	0.106289	422.566	0.755154	0.149846	412.638	0.35828	0.532318	415.555	458	427.5	435.5	379.5	336.5	394.5	382	265.5	437.5	607	394	378	442.5	423.5	356.5	333.5	371	453	406	323
SJC1043_01369	1410287	1411354	forward	SJC1043|SC|contig000001	cysA_1		0.886489	0.0222025	301.413	0.726739	0.183118	275.381	0.580232	0.267273	299.033	303	316.5	380.5	289.5	217.5	279.5	227.5	197.5	319	414.5	241.5	244	262	272.5	242	205.5	252.5	337.5	203	240.5
SJC1043_01370	1411386	1412228	reverse	SJC1043|SC|contig000001	ywpJ		-0.0330667	0.964425	131.714	-0.0654641	0.995345	99.9476	-0.0496675	0.953566	121.416	211	81	84	101	154	83	135	97	147	71	66	84	185	126	188	128	175	108	117	142
SJC1043_01371	1412383	1413378	forward	SJC1043|SC|contig000001	pgl		0.471664	0.249278	479.002	-0.0432656	0.995345	401.526	0.277728	0.500518	465.031	831	310	404	478	620	374	441	420	623	251	275	349	617	411	358	469	683	377	339	468
SJC1043_01372	1413446	1413928	reverse	SJC1043|SC|contig000001	ybhB		-0.33394	0.643765	89.0726	0.0655496	0.995345	78.943	-0.574404	0.136627	89.601	105	44	64	68	103	72	93	81	100	53	54	89	163	97	76	122	189	107	78	106
SJC1043_01373	1414085	1414486	forward	SJC1043|SC|contig000001	Hypothetical protein		0.0178344	0.991844	30.032	-0.0928393	0.995345	22.9611	0.116956	0.938738	26.5576	31	35	19	16	38	19	29	23	33	22	13	16	35	28	64	16	35	40	19	17
SJC1043_01374	1414491	1415765	reverse	SJC1043|SC|contig000001	bioA		-0.794081	NA	13.9979	0.165931	NA	4.9952	0.395142	NA	8.33267	16	3	10	9	4	4	5	8	9	5	4	2	6	8	76	0	11	8	7	6
SJC1043_01375	1415851	1416891	forward	SJC1043|SC|contig000001	bioB		-1.47859	NA	14.4212	1.25079	NA	5.20586	0.965381	NA	5.26223	9.5	6	3	8	5	2	3.5	3	10.5	5.5	7	3.5	6	8	87	5	9	0	5	2
SJC1043_01376	1416891	1418042	forward	SJC1043|SC|contig000001	bioF		-0.790042	NA	6.73667	0.781904	NA	4.68025	0.540377	NA	3.85238	4	7	4	1	2	4	3.5	5	6.5	6	5	4.5	8.5	4	20.5	7.5	3	3	4	3
SJC1043_01377	1418026	1418793	forward	SJC1043|SC|contig000001	bioC_2		-0.214137	0.887831	19.2965	0.385085	0.967821	12.6008	0.822079	NA	12.9321	22	16	12.5	11.5	8	11.5	19	10.5	16.5	15.5	9	11	12.5	19	46.5	19.5	6.5	9	14.5	10.5
SJC1043_01378	1418786	1419460	forward	SJC1043|SC|contig000001	bioD1_1		-0.368574	0.68539	28.4182	0.151158	0.995345	20.0585	0.488277	0.610279	19.6178	26.5	19	22.5	17.5	12	20.5	30	22.5	16.5	26	14	18	27	33	53	35	10.5	14	21.5	22.5
SJC1043_01379	1419486	1420208	reverse	SJC1043|SC|contig000001	livF_2		-1.35515	NA	9.20768	0.411307	NA	3.65052	0.0160805	NA	4.70613	3	3	8	3	5	1	8	1	6	2	1	7	4	4	55	3	4	4	2	10
SJC1043_01380	1421315	1423327	forward	SJC1043|SC|contig000001	uvrB		0.431533	0.143545	648.414	0.100584	0.984704	530.738	0.239553	0.400716	629.528	986	530	559	556	704	494	557	560	774	407	368	500	849	605	559	559	856	573	485	628
SJC1043_01381	1423428	1423694	forward	SJC1043|SC|contig000001	Hypothetical protein		0.0601944	0.923211	130.558	0.0984435	0.991932	117.134	-0.430557	0.233284	143.222	144	105	111	97	170	110	120	115	192	100	81	87	161	168	152	114	219	184	166	144
SJC1043_01382	1423701	1424618	reverse	SJC1043|SC|contig000001	Hypothetical protein		0.121541	0.814138	275.19	-0.115263	0.972078	187.15	0.241025	0.561575	242.522	352	191	179	287	255	191	234	201	243	152	114	159	348	335	283	259	268	259	211	225
SJC1043_01383	1424878	1425022	forward	SJC1043|SC|contig000001	Hypothetical protein		0.33486	0.411688	869.561	-0.29616	0.812666	815.948	-0.0806691	0.898216	913.931	1275	711	772	657	1014	878	1357	832	826	769	528	530	897	1068	738	835	1038	1039	1051	897
SJC1043_01384	1426020	1426535	forward	SJC1043|SC|contig000001	moaB		0.188855	0.842701	73.189	-0.031962	0.997652	54.8097	0.35937	0.461502	63.5996	121	43.5	52	67.5	112.5	50.5	51.5	43.5	108.5	40	26.5	42.5	139	58	58	67	86	53.5	45.5	61
SJC1043_01385	1426539	1427018	forward	SJC1043|SC|contig000001	moaC		-0.112186	0.903531	88.0678	-0.103371	0.995345	63.9792	-0.0110244	0.991545	77.6626	101.5	44.5	71	82.5	122	58	41.5	80	128.5	35	32	51.5	166.5	63.5	97	101	131.5	83	53	80.5
SJC1043_01386	1427015	1427260	forward	SJC1043|SC|contig000001	moaD		-0.290329	0.773908	29.8451	0.0753037	0.995345	28.7796	-0.529345	0.424857	29.9536	34	10	23.5	27.5	54.5	18	28	29.5	57.5	14	19.5	24	51	26.5	33	42.5	58.5	38.5	24.5	37.5
SJC1043_01387	1427263	1427730	forward	SJC1043|SC|contig000001	moaE		0.198983	0.703413	84.6366	0.40294	0.540315	67.2816	0.459745	0.226765	71.7487	107.5	64	70.5	74.5	86	56.5	65	57	111.5	67	49	60	115.5	77	102	74.5	71	69	66	54
SJC1043_01388	1427861	1428571	forward	SJC1043|SC|contig000001	ybhL		0.146431	0.761692	1570.02	0.0409246	0.995345	1405.12	-0.193755	0.556522	1619.79	1945	1040	1369	1413	1859	1205	2034	1242	1803	1148	1157	1094	2328	1781	1384	1450	2303	1640	1838	1719
SJC1043_01389	1428647	1429753	reverse	SJC1043|SC|contig000001	ybhR_2		-0.181684	0.719171	316.529	-0.348166	0.609279	314.076	-0.253835	0.545002	297.675	413.5	178.5	218.5	253.5	531.5	305	384.5	378.5	349	195.5	205	262.5	549.5	360	329.5	331.5	547.5	285.5	288	316.5
SJC1043_01390	1429766	1430920	reverse	SJC1043|SC|contig000001	ybhS		-0.398982	0.608611	350.395	-0.45965	0.704893	317.104	-0.434775	0.468563	325.553	536	142.5	203	255.5	694	257.5	350	389.5	433	195	154.5	241	803	347	299.5	415	712	298.5	283.5	393
SJC1043_01391	1430917	1432653	reverse	SJC1043|SC|contig000001	ybhF		-0.184008	0.794786	725.402	-0.316644	0.612063	611.739	-0.270347	0.624331	686.247	1112	373	451.5	572.5	1091.5	612.5	720	674	741	416	383	479.5	1442.5	820	644.5	714.5	1335.5	639.5	686	682
SJC1043_01392	1432662	1433648	reverse	SJC1043|SC|contig000001	macA_1		-0.324257	0.52148	259.092	-0.155074	0.967821	255.984	-0.319805	0.589065	236.772	348	129	136.5	226.5	438.5	246	290.5	258	314.5	192	186.5	198	383.5	250.5	367.5	336	429	186.5	281	262.5
SJC1043_01393	1433667	1434365	reverse	SJC1043|SC|contig000001	rutR_2		-0.705954	0.0488049	126.56	0.0641476	0.995345	122.673	-0.73729	0.0514565	117.438	127.5	58	62.5	95	161.5	103	149	130	166.5	115.5	88	94	220.5	134.5	201	176	238	114	164.5	129
SJC1043_01394	1434663	1436030	forward	SJC1043|SC|contig000001	rhlE		-0.366454	0.750389	42.2591	0.564395	0.848519	27.7972	0.254075	0.80112	31.1542	72	19	18	32	41	22	17	23	73	16	24	20	65	43	102	22	51	25	23	29
SJC1043_01395	1436081	1437286	reverse	SJC1043|SC|contig000001	Hypothetical protein		-1.18873	NA	24.7691	0.220231	0.991932	10.2364	-0.0607783	0.975021	14.1457	14.66	8.25	17.95	11.33	12.99	9.4	11.82	8.78	14.77	8.27	6.81	10.73	16.93	15.31	124.7	12.98	15.78	16.31	13.72	15.69
SJC1043_01396	1437461	1438420	forward	SJC1043|SC|contig000001	tkrA		0.459192	0.166894	311.379	0.260909	0.878887	198.265	0.406616	0.29988	289.741	341	273	301	304	199	202	221	186	221	189	151	213	322	313	310	270	271	302	222	279
SJC1043_01397	1438505	1439437	forward	SJC1043|SC|contig000001	dus_1		0.00653203	0.995699	126.614	0.26966	0.967821	96.0285	0.0886843	0.93491	112.751	130	111	88	101	89	93	116	92	87	149	67	68	102	148	152	171	98	157	122	86
SJC1043_01398	1439479	1439745	reverse	SJC1043|SC|contig000001	Hypothetical protein		0.36046	0.607967	767.043	-0.450961	0.843405	837.445	0.460557	0.232861	682.16	1183	396	753	778	1259	552	1124	1423	983	447	401	815	814	600	566	1049	721	509	514	755
SJC1043_01399	1439993	1441039	reverse	SJC1043|SC|contig000001	ugpC_2		-1.36226	NA	12.7853	0.67677	0.967821	8.26502	0.105988	NA	6.31456	4	12	4.5	1.5	4	2	11	11	2	17	9.5	3.5	6.5	1	72	11	4.5	3	7	11
SJC1043_01400	1441051	1443129	reverse	SJC1043|SC|contig000001	cysW_2		-1.44821	0.205121	33.6248	0.520245	0.967821	32.6696	-0.361285	0.804361	18.7608	6.5	19.5	15.5	13.5	32.5	9	31.5	47	13	75.5	21	20.5	41.5	20.5	135.5	38.5	31.5	14	16	29.5
SJC1043_01401	1443197	1444228	reverse	SJC1043|SC|contig000001	Hypothetical protein		-0.0533648	0.981528	48.5925	1.20281	0.878887	68.5074	0.160636	0.940012	41.3597	16.5	56.5	53	20.5	43.5	17	52	72	8	153.5	96.5	45	31.5	22	127	52	35	19.5	37	73.5
SJC1043_01402	1444225	1445529	reverse	SJC1043|SC|contig000001	uhpC_2		-0.340825	0.797582	181.328	0.355226	0.995345	292.05	-0.297417	0.860376	163.265	73	157	135	137.5	214	139	202.5	554	44	579	240	202	262.5	86.5	193.5	365.5	198	61.5	122	401
SJC1043_01403	1445614	1447155	reverse	SJC1043|SC|contig000001	nreB_2		-0.508662	0.233838	115.233	-0.326226	0.878887	100.001	-0.484663	0.360062	104.496	124	50	65.5	100.5	187	103	113	105	115.5	54	75	80.5	213.5	128	173	123	216	111	123.5	90
SJC1043_01404	1447155	1447784	reverse	SJC1043|SC|contig000001	uhpA_2		-0.31249	0.5272	135.126	-0.399101	0.478644	129.122	-0.397902	0.388684	127.924	163	69	77.5	121.5	234	140	163	135	163.5	90	71	93.5	238.5	171	169	127	247	130	138.5	130
SJC1043_01405	1447908	1448672	reverse	SJC1043|SC|contig000001	nat		-1.1835	NA	14.0319	-0.578084	0.933735	7.47854	-0.271957	NA	8.76666	15	3	11	3	14	7	12	9	13	6	2	3	12	22	58	4	12	6	10	14
SJC1043_01406	1448824	1449576	forward	SJC1043|SC|contig000001	fabG_3		-0.676773	NA	13.2365	-0.348352	0.968824	10	-0.0705372	NA	9.60816	10	8	6	11	16	10	17	8	10	7	8	7	15	16	34	12	9	13	8	12
SJC1043_01407	1449561	1450457	reverse	SJC1043|SC|contig000001	gcvA_3		-0.749615	0.0993401	45.2981	0.149019	0.987222	49.434	-0.413532	0.506173	36.1931	45	15	28	33	66	43	63	41	53	55	38	41	73	69	66	57	46	45	48	39
SJC1043_01408	1450574	1451353	forward	SJC1043|SC|contig000001	Hypothetical protein		-0.586042	0.726339	26.1911	0.0475516	0.99729	17.743	0.181184	0.880956	18.0598	29	11	24	11	23	15	19	21	21	11	17	16	19	24	103	9	26	16	12	21
SJC1043_01409	1451391	1452857	reverse	SJC1043|SC|contig000001	cycA_1		0.187517	0.837081	79.1176	0.074756	0.995345	47.6061	0.450206	0.480294	66.7488	143	46	55	69	104	34	44	36	99	32	20	45	105	56	140	54	112	53	37	54
SJC1043_01410	1453293	1453730	reverse	SJC1043|SC|contig000001	Hypothetical protein		-0.564037	0.592587	25.5601	-0.062231	0.996119	15.3668	0.429598	0.653587	16.5679	33	13	20	9	25	12	24	12	28	6	13	11	30	31	65	20	16	15	17	13
SJC1043_01411	1453843	1454736	forward	SJC1043|SC|contig000001	gbpR		-0.224395	0.831114	103.711	-0.117041	0.995345	81.4809	0.251841	0.809526	80.5262	163	32	52	114	134	61	93	100	142	55	43	65	191	90	111	129	140	66	61	64
SJC1043_01412	1454753	1455316	reverse	SJC1043|SC|contig000001	yohD		-0.0857675	0.900861	111.621	-0.044087	0.995345	101.761	0.203333	0.679319	92.8369	167	65	74	88	104.5	137	124	95	102	83.5	86	84	130	115	184	111	111	91	81.5	93
SJC1043_01413	1455367	1456044	reverse	SJC1043|SC|contig000001	Hypothetical protein		-0.821921	NA	12.0183	-0.155851	0.995345	7.81095	-0.576656	NA	9.80996	3	6	7	12	4.5	8	14	10	3	6.5	5	11	8	15	32	16	15	16	5.5	14
SJC1043_01414	1456136	1457080	forward	SJC1043|SC|contig000001	rhaS_1		-0.503662	0.435845	49.933	0.470142	0.763388	42.9076	-0.206388	0.798632	40.7384	58	18.5	37	36	59	35.5	29	40	93	38	29	35	86.5	45.5	68	72.5	63	35	41	53
SJC1043_01415	1457126	1458229	forward	SJC1043|SC|contig000001	ahcY		-0.402405	0.636112	97.7781	0.0838658	0.995345	94.631	-0.0746869	0.965025	79.1012	160	34.5	63	64	154	82.5	103	84	172	70	56	80	180.5	69.5	178	102.5	175	48	78	67
SJC1043_01416	1458381	1459310	forward	SJC1043|SC|contig000001	pbpG_1		0.126064	0.863551	138.962	0.191939	0.967821	111.443	0.102939	0.897414	128.089	175	90	85	161	165	112	98	98	173	85	76	112	180	161	127	146	187	146	93	120
SJC1043_01417	1459345	1459800	reverse	SJC1043|SC|contig000001	Hypothetical protein		-0.381825	0.550243	75.7038	0.00465952	0.999958	72.2741	-0.418831	0.61126	70.5221	78	35	47	72	59	104	94	63	65	90	54	47	78	87	139	94	71	93	120	54
SJC1043_01418	1459877	1460281	forward	SJC1043|SC|contig000001	Hypothetical protein		0.556171	0.351481	138.197	0.222377	0.988209	98.1302	0.192075	0.823119	141.221	137	122	118	174	54	130	118	95	84	73	107	98	100	136	119	152	132	110	144	176
SJC1043_01419	1460361	1461302	forward	SJC1043|SC|contig000001	Hypothetical protein		0.217648	0.658388	277.789	-0.233568	0.950384	207.879	0.169141	0.724012	258.353	399	210	189	261	215	257	254	270	217	149	132	194	257	295	317	311	307	211	243	294
SJC1043_01420	1461878	1462795	forward	SJC1043|SC|contig000001	Hypothetical protein		1.89779	0.00307885	259.807	1.19959	0.177164	132.854	1.10578	0.209286	274.619	1047	114	203	320	83	53	86	135	190	91	82	306	85	93	137	180	409	110	81	209
SJC1043_01421	1462918	1463838	forward	SJC1043|SC|contig000001	yedI		0.433908	0.089321	976.778	-0.0233337	0.997652	706.524	0.336972	0.288666	921.404	1584	671	918	856	719	816	954	704	738	689	552	528	894	992	1234	767	992	722	902	895
SJC1043_01422	1464068	1464607	reverse	SJC1043|SC|contig000001	pat		-0.452009	0.796315	16.4708	0.194781	0.995345	11.2553	0.263345	NA	11.7939	23	3	17	9	8	11	13	15	21	8	7	10	16	12	55	10	13	11	11	12
SJC1043_01423	1465116	1465565	reverse	SJC1043|SC|contig000001	Hypothetical protein		-0.533283	0.539952	20.857	-0.0657884	0.996119	12.3031	-0.188809	0.863985	16.7753	22	13	13	12	18	14	13	12	19	7	11	8	25	26	44	21	21	19	19	18
SJC1043_01424	1465718	1466530	reverse	SJC1043|SC|contig000001	nlpA		0.211375	0.609968	206.251	-0.304838	0.71405	163.607	0.199073	0.643708	189.742	330	133	158	180	257	150	224	193	212	116	89	133	211	208	272	200	215	165	172	215
SJC1043_01425	1466661	1467512	reverse	SJC1043|SC|contig000001	Hypothetical protein		-0.0155147	0.988696	49.4978	-0.330042	0.957196	29.2859	0.43663	0.427198	39.0561	70	29	30	48	43	33	37	35	42	12	13	32	50	62	61	57	51	37	26	33
SJC1043_01426	1467617	1468159	reverse	SJC1043|SC|contig000001	Hypothetical protein		-0.0557036	0.961719	32.4729	0.183688	0.995345	20.8683	-0.012841	0.992828	29.4349	29.5	21.5	20.5	37	19	31	18	18	22.5	14	15.5	27	35.5	36	49.5	32	30	33	40	22
SJC1043_01427	1468159	1468626	reverse	SJC1043|SC|contig000001	glmU_1		0.290231	0.726863	40.6512	0.126657	0.995345	33.4535	0.263356	0.772482	37.6836	40.5	31.5	29.5	50	32	46	31	32	33.5	33	27.5	29	52.5	46	48.5	26	34	29	36	47
SJC1043_01428	1468830	1469420	forward	SJC1043|SC|contig000001	yohC		-0.533094	0.351968	1300.9	0.550427	0.864084	1100.11	-0.714505	0.222031	1286.22	783	852	899	964	584	993	1528	885	678	1104	1195	1384	1211	1950	2029	1851	1148	1973	1959	1612
SJC1043_01429	1469477	1470328	reverse	SJC1043|SC|contig000001	Hypothetical protein		-0.670318	0.439549	34.0933	0.0897235	0.995345	21.2703	-0.0302747	0.982842	24.3305	33	16	21	23	38	17	17	23	46	11	15	15	28	41	94	35	34	22	18	34
SJC1043_01430	1470864	1471643	forward	SJC1043|SC|contig000001	yusV_1		-1.13447	NA	12.3189	0.0956685	NA	4.57867	-0.101524	NA	7.3218	12.5	4	9.5	1.5	1	8	8.5	3	10	3.5	1	4	10	6.5	62	6.5	14	8.5	5.5	5.5
SJC1043_01431	1471660	1472616	forward	SJC1043|SC|contig000001	hmuT_1		-0.891751	0.546075	16.5999	0.558878	0.9186	8.61127	-0.12906	NA	11.2489	21	5	4.5	14.5	8.5	4.5	12.5	7.5	15	10	4	9.5	10	19.5	59.5	14	18.5	12.5	13.5	8.5
SJC1043_01432	1472613	1473620	forward	SJC1043|SC|contig000001	feuC		-0.766265	0.539952	22.6131	0.153875	0.995345	14.4938	-0.0400888	0.981953	15.5295	13.5	10	13	20	14.5	13.5	22	11.5	18	17.5	10	9.5	18	31	73.5	13.5	19.5	18	14	16
SJC1043_01433	1473695	1475401	reverse	SJC1043|SC|contig000001	dld		0.47004	0.0922469	189.203	0.0140042	0.998902	137.676	0.204092	0.568944	188.138	289	139	162	190	155	137	167	155	169	95	110	129	172	172	231	164	215	168	174	201
SJC1043_01434	1475527	1476321	reverse	SJC1043|SC|contig000001	map_1		0.221974	0.605948	169.924	-0.185804	0.948282	133.113	0.0626468	0.922741	163.858	252.5	133.5	116	148.5	202.5	126	159	156	176.5	105.5	78	106	198	169.5	185	174.5	218	192.5	141	149.5
SJC1043_01435	1476318	1476521	reverse	SJC1043|SC|contig000001	Hypothetical protein		-0.0372563	0.970107	49.3653	-0.26447	0.957196	37.8946	0.0395941	0.979866	44.0487	61.5	30.5	33	48.5	54.5	37	49	48	60.5	22.5	23	27	83	48.5	71	35.5	80	28.5	45	39.5
SJC1043_01436	1476690	1477793	forward	SJC1043|SC|contig000001	ddlA		0.224195	0.574999	492.201	-0.105326	0.985157	342.232	0.251971	0.491254	446.832	724	366	389	406	461	347	408	387	502	283	183	284	685	500	453	473	459	473	332	505
SJC1043_01437	1477828	1478607	reverse	SJC1043|SC|contig000001	argT_1		-0.460783	0.524676	56.5642	0.218975	0.967821	60.0226	-0.11654	0.901886	45.4684	59	27.5	26.5	56	85	59.5	59	48	86	43	50	59	100	51	104.5	56	70	46.5	42	50
SJC1043_01438	1478642	1479796	reverse	SJC1043|SC|contig000001	ybdL_2		-0.14223	0.865735	45.1583	0.241219	0.968824	39.2348	0.18613	0.80845	37.1199	52	27.5	34.5	37	57	47.5	35	24	63	32	27	38	68	47	76.5	34	46	30.5	42	32
SJC1043_01439	1479915	1480835	forward	SJC1043|SC|contig000001	gcvA_4		-0.34199	0.597831	39.1289	-0.0438954	0.996119	41.9654	-0.236683	0.730051	34.3947	43	19	30	30	53	32	54	53	44	37	23	46	51	46	62	45	53	37	34	39
SJC1043_01440	1480948	1483245	forward	SJC1043|SC|contig000001	bglX		-0.0914458	0.895906	381.858	0.103808	0.995345	309.911	-0.218808	0.664314	366.234	402.5	231	244.5	408.5	286.5	485	298	252	358.5	227	243	327	432	467	425	481	582.5	384.5	370.5	391.5
SJC1043_01441	1483317	1484240	forward	SJC1043|SC|contig000001	Hypothetical protein		-0.0518991	0.938572	88.7408	-0.016283	0.998902	74.7639	-0.14976	0.78882	84.1973	117.5	49	76.5	68.5	114.5	90	71	67	128.5	55	42	62	130	89	109	94	124.5	91.5	82.5	90.5
SJC1043_01442	1484237	1485265	reverse	SJC1043|SC|contig000001	dnrK		0.101471	0.953598	29.6026	0.592326	0.842262	19.8325	0.363941	0.735096	25.0194	27	28	26	21	9	22	19	19	21	29	18	16	13	33	69	20	13	30	26	22
SJC1043_01443	1485621	1486013	forward	SJC1043|SC|contig000001	Hypothetical protein		0.163829	0.885893	46.2025	0.451713	0.88826	38.1208	0.322275	0.703991	40.3501	53	42	37	35	36	27	35	45	36	58	36	24	35	58	85	28	26	50	31	45
SJC1043_01444	1486057	1486866	reverse	SJC1043|SC|contig000001	catD_2		0.367829	0.524634	280.504	0.0500733	0.995345	216.819	0.262358	0.718285	265.504	240	244	262	300	177	273	266	228	252	234	148	168	269	343	277	243	236	324	210	266
SJC1043_01445	1487094	1487849	forward	SJC1043|SC|contig000001	cdh_1		0.718143	0.356375	66.1164	0.632317	0.57132	42.4839	0.939242	0.0192996	57.2944	84	66	77	52	44	35	49	24	48	68	26	44	32	54	111	39	42	51	33	43
SJC1043_01446	1487897	1488199	reverse	SJC1043|SC|contig000001	Hypothetical protein		0.126005	0.870471	44.7047	0.202463	0.97065	43.5354	-0.0833741	0.928052	44.0129	54.5	33	41	34	54.5	38.5	40.5	49	47.5	42.5	35	42	55	50	49	44.5	48	50	39	58.5
SJC1043_01447	1488196	1488831	reverse	SJC1043|SC|contig000001	Hypothetical protein		-0.0774085	0.919529	174.663	0.0824884	0.995345	121.525	-0.0586836	0.949583	158.817	209.5	115	96	178	188.5	116.5	142.5	96	196.5	91.5	90	95	290	221	176	153.5	245	195	117	160.5
SJC1043_01448	1489103	1489444	reverse	SJC1043|SC|contig000001	Hypothetical protein		-0.636834	0.0864844	113.791	0.138455	0.995345	119.462	-0.549164	0.0514565	100.583	109	56	78	70	243	99	121	70	206	99	85	89	215	179	143	113	146	122	112	138
SJC1043_01449	1489524	1490417	reverse	SJC1043|SC|contig000001	dmlR_11		0.207317	0.771069	167.151	0.0978024	0.995345	104.329	0.0820674	0.912107	159.649	236	106.5	126	170	120.5	108.5	134.5	92.5	99	84.5	94.5	102.5	159.5	248	127	174	148.5	185.5	140.5	192
SJC1043_01450	1490477	1491661	reverse	SJC1043|SC|contig000001	nepI_2		0.145433	0.903111	34.2524	0.00758295	0.999958	18.8696	0.276777	0.823275	30.2065	26	33.5	24	34	16.5	17.5	27.5	22.5	23	13.5	13.5	17.5	25.5	44	49	31	16.5	30.5	36.5	31
SJC1043_01451	1491883	1493448	reverse	SJC1043|SC|contig000001	lsrK		-0.310148	0.588615	427.106	0.118996	0.995345	338.2	-0.252444	0.637786	382.646	428	304	274	306	236	450	426	321	238	431	261	283	437	621	472	616	400	436	489	441
SJC1043_01452	1493641	1493934	forward	SJC1043|SC|contig000001	lsrG		0.163563	0.783986	293.886	-0.120455	0.970379	274.845	0.00824385	0.992032	283.604	348	206	204	322	352	260	375	307	324	219	192	228	376	338	250	313	339	291	289	302
SJC1043_01453	1494028	1494927	forward	SJC1043|SC|contig000001	eamA		-0.427148	0.0911741	606.991	-0.138788	0.957196	501.79	-0.264848	0.405711	522.129	685	317	364	477	623	524	686	541	595	414	309	438	862	814	767	774	639	620	548	652
SJC1043_01454	1495011	1495601	forward	SJC1043|SC|contig000001	eamB_2		-0.132317	0.872615	44.2167	-0.0871741	0.995345	34.6418	0.118415	0.897176	37.1578	68	20	34	33	60	32	46	26	40	30	25	28	63	49	62	44	50	32	34	41
SJC1043_01455	1495577	1496404	reverse	SJC1043|SC|contig000001	rhaR		0.248914	0.654267	147.837	0.00166787	0.999958	118.609	0.304751	0.508402	133.05	263	87	111	131	172	110	125	129	144	85	86	118	206	134	147	144	168	109	102	145
SJC1043_01456	1496474	1496692	forward	SJC1043|SC|contig000001	Hypothetical protein		0.18983	0.722996	190.536	-0.424095	0.646771	144.685	0.176517	0.753663	175.377	313	122	178	124	221	125	206	201	202	116	60	98	228	214	247	149	204	176	140	198
SJC1043_01457	1496702	1497550	reverse	SJC1043|SC|contig000001	Hypothetical protein		0.25927	0.690886	333.51	-0.314943	0.965253	262.182	0.338774	0.562276	297.919	653	183	229	303	603	184	268	295	449	154	131	189	522	315	301	287	419	241	183	329
SJC1043_01458	1497671	1499161	reverse	SJC1043|SC|contig000001	amyS		-0.512816	0.684076	36.8195	0.53972	0.836217	17.7138	0.0130797	0.992531	27.7734	31	17	28	29	18	19	19	9	20	16	14	25	28	42	117	22	29	26	32	31
SJC1043_01459	1499206	1499424	forward	SJC1043|SC|contig000001	Hypothetical protein		0.441796	0.679157	24.7493	0.427504	0.967821	10.8998	0.891934	0.10703	20.0933	31	23	23	21	9	6	21	7	16	18	5	8	20	25	44	11	17	17	9	18
SJC1043_01460	1499635	1500564	forward	SJC1043|SC|contig000001	Hypothetical protein		0.26167	0.594202	156.269	0.0856009	0.995345	105.094	0.445807	0.300287	135.555	173	114	138	160	123	87	115	133	149	86	62	107	153	153	219	138	111	120	111	149
SJC1043_01461	1500649	1501947	forward	SJC1043|SC|contig000001	ttdT		-0.368105	0.439549	846.24	-0.590879	0.039789	760.171	-0.410183	0.398295	787.821	1389	376	535	498	1327	707	1164	973	828	457	442	520	1198	1068	1077	1068	1406	820	833	907
SJC1043_01462	1502025	1502282	reverse	SJC1043|SC|contig000001	bhsA_1		0.00178639	0.999073	180.531	0.740029	0.789405	189.727	-0.176239	0.880522	176.204	319	68	110	187	278	52	144	183	400	59	184	260	336	102	145	249	328	129	112	273
SJC1043_01463	1502473	1502730	reverse	SJC1043|SC|contig000001	bhsA_2		-0.278991	0.856252	70.3767	0.688174	0.84533	79.4515	-0.127034	0.947987	60.9289	114	10	49	71	112	15	75	80	174	35	70	99	144	32	93	93	123	35	39	92
SJC1043_01464	1502906	1503550	forward	SJC1043|SC|contig000001	Hypothetical protein		0.241575	0.697331	555.453	-0.17959	0.957196	482.52	0.184818	0.80112	518.372	841	274	453	614	589	482	712	532	511	348	384	382	645	423	863	472	700	341	470	614
SJC1043_01465	1504363	1505181	reverse	SJC1043|SC|contig000001	metQ_1		-0.691906	0.558836	31.398	-0.201427	0.989406	21.2635	0.260094	0.782172	20.1833	27.5	15	21	20	31.5	21	30	22	39	11	9	19	29	21	110.5	27	25.5	22	18	14
SJC1043_01466	1505201	1505869	reverse	SJC1043|SC|contig000001	metP		-1.72441	NA	5.54688	0.860369	NA	4.19626	0.261301	NA	2.12486	0.5	2.5	2.5	4	5.5	1	3	4	13	1	4	3.5	6	0	36	1	5.5	1	0	2
SJC1043_01467	1505862	1506887	reverse	SJC1043|SC|contig000001	metN_1		-1.01124	NA	13.7429	0.286069	0.989406	7.9857	0.927745	NA	6.426	15	7.5	5.5	4	8	3	10	11	8	9	8	6.5	8	6	69.5	7	3	5	4	7
SJC1043_01468	1507151	1507594	reverse	SJC1043|SC|contig000001	yjaB_2		0.156347	0.722883	170.302	-0.131533	0.968824	157.216	-0.150108	0.801019	173.59	252	108	143	140	214	183	204	144	199	139	101	117	195	210	184	160	200	200	215	167
SJC1043_01469	1507836	1508708	forward	SJC1043|SC|contig000001	Hypothetical protein		0.0964386	0.905011	532.572	-0.284217	0.934217	374.622	0.349843	0.472845	450.206	596	365	453	487	323	555	580	373	418	318	263	234	448	648	978	364	396	406	507	369
SJC1043_01470	1508891	1509994	forward	SJC1043|SC|contig000001	Hypothetical protein		-0.00917763	0.988215	289.585	0.204412	0.882974	285.602	0.0220954	0.980834	262.551	383	184	203	256	344	269	347	244	378	290	233	217	365	360	345	283	289	240	291	298
SJC1043_01471	1510132	1511007	reverse	SJC1043|SC|contig000001	garR_2		-0.209009	0.734904	56.3975	0.215198	0.967821	42.8007	0.0809668	0.925878	46.5329	71	29	40	47	53	39	43	44	61	42	26	42	67	67	85	63	63	43	36	57
SJC1043_01472	1511298	1512305	forward	SJC1043|SC|contig000001	trpS2		-0.072404	0.949215	91.411	-0.305277	0.957196	67.51	0.171287	0.874288	77.0269	187	46	46	66	145	48	86	69	109	49	32	46	152	92	140	65	135	60	61	70
SJC1043_01473	1512423	1513256	forward	SJC1043|SC|contig000001	phnC		0.197094	0.815364	68.4559	-0.253815	0.952962	40.0019	0.543494	0.252798	56.4481	115	55.5	36	58	50	49	55.5	42	58.5	29	25	26	68	55	110	66	67.5	45	43	46
SJC1043_01474	1513298	1514230	forward	SJC1043|SC|contig000001	phnD		-1.52516	NA	14.484	-0.573802	0.931532	7.06614	-0.256924	NA	7.5596	9	7	3	7	10	10.5	9.5	7.5	7.5	5	5	3	12	10	75.5	8	10	7	12.5	6.5
SJC1043_01475	1514255	1515172	forward	SJC1043|SC|contig000001	phnE_1		-1.21131	NA	10.706	-0.441606	NA	3.05699	0.712561	NA	4.751	2	5.5	9	3	5.5	2.5	5.5	2.5	2.5	1	4	2.5	1.5	2.5	72.5	0.5	2.5	6	2.5	5
SJC1043_01476	1515169	1516068	forward	SJC1043|SC|contig000001	phnE_2		-1.60084	NA	12.3994	-0.727427	NA	4.60868	0.718837	NA	4.5039	5	3	6	7	8.5	7	5.5	5	5.5	1	4	1.5	7.5	7.5	73	3.5	6	3	2	3.5
SJC1043_01477	1516300	1516764	forward	SJC1043|SC|contig000001	Hypothetical protein		-0.349657	0.645122	43.2623	-0.354749	0.882974	33.7929	-0.249207	0.718285	38.1436	44	26	25	38	46	48	48	30	47	25	22	18	48	55	85	40	50	50	33	47
SJC1043_01478	1516952	1520095	forward	SJC1043|SC|contig000001	Hypothetical protein		0.408604	0.322594	1487.25	0.829822	0.385901	1691.19	0.178863	0.784922	1463.37	1407	1299	1461	1485	1128	1354	1821	1168	1092	1917	2200	1959	1535	1506	1492	1379	1592	1429	1213	1711
SJC1043_01479	1520349	1522187	forward	SJC1043|SC|contig000001	gatA		-2.21466	NA	10.0878	-0.176694	NA	2.72783	0.839257	NA	2.5849	5	1	4.5	3	2	5	6	0	2	1	2	4	4	1	76	3	2	1	3	2
SJC1043_01480	1522180	1525800	forward	SJC1043|SC|contig000001	accA1		-1.7141	NA	19.5224	0.389632	NA	3.61919	1.79294	NA	5.34183	5	8	14	2	4	3	3	4	5	4	3	3	6	2	141.5	2	7	2	0	2
SJC1043_01481	1525812	1526534	forward	SJC1043|SC|contig000001	ydfH		-1.87664	NA	6.32086	-0.198282	NA	1.30142	0.693453	NA	1.98462	3.5	0	3.5	2	2	2	1	1	0	1	1	2	2	3	43	2	3	2	0	2
SJC1043_01482	1526561	1527829	forward	SJC1043|SC|contig000001	amiC_1		-1.8369	NA	16.8916	0.202889	0.995345	7.33596	-0.222088	NA	7.38927	12.5	5	5	5	10	9	5	7	13	7	4	6	7	5	115.5	5	12	4	9	10
SJC1043_01483	1527886	1529466	forward	SJC1043|SC|contig000001	livH_2		-2.45255	NA	9.68961	0.363837	NA	2.02499	2.61938	NA	1.57519	2.5	1	6	1	4	0	1	3	1.5	0	2.5	4	2.5	1	78.5	2	2	0	0	0
SJC1043_01484	1529466	1530542	forward	SJC1043|SC|contig000001	Hypothetical protein		-3.02343	NA	10.019	0.43492	NA	2.26865	-0.951403	NA	2.97574	4.5	2	2	0	3	3	3	0	3.5	2	1	3	2.5	4	77	6	3	7	1.5	5
SJC1043_01485	1530539	1531345	forward	SJC1043|SC|contig000001	lptB_2		-0.83452	NA	11.0663	-1.04605	NA	2.92737	1.3998	NA	5.04954	9.5	4	12	2	4.5	1.5	7.5	4	2.5	1	1	3	1.5	7	60.5	2.5	3.5	2.5	3.5	2
SJC1043_01486	1531358	1532056	forward	SJC1043|SC|contig000001	livF_3		-1.85542	NA	15.5879	0.631362	0.892013	6.70755	0.0390605	NA	6.16346	8.5	2	8	6	5.5	4.5	9.5	4	10.5	8	5.5	6	9.5	11	79	17.5	5.5	6.5	8	6
SJC1043_01487	1532175	1532687	forward	SJC1043|SC|contig000001	Hypothetical protein		-0.141965	0.857515	45.3149	0.0531257	0.996119	27.7748	0.541122	0.348855	33.2076	64	28	36	27	47	15	34	30	40	31	13	23	60	53	70	41	40	34	16	30
SJC1043_01488	1532710	1533222	reverse	SJC1043|SC|contig000001	paiA		-1.01432	NA	12.6865	-0.412596	0.984704	6.73394	0.148915	NA	7.31653	11	6	2	11	14	5	3	13	13	3	4	3	21	18	35	8	13	11	6	1
SJC1043_01489	1533264	1534412	reverse	SJC1043|SC|contig000001	ubiF_2		-0.0889325	0.938139	43.5969	-0.254687	0.967821	34.508	0.182553	0.863082	36.5807	77	19	33	30	43	28	57	42	43	26	28	19	42	44	87	40	42	30	47	29
SJC1043_01490	1534558	1535127	reverse	SJC1043|SC|contig000001	Hypothetical protein		-2.60127	NA	3.54277	1.69247	NA	0.244698	1.6729	NA	0.610199	0	1	2	0	0	0	0	0	1	0	0	1	0	0	31	0	0	0	1	0
SJC1043_01491	1535233	1536108	forward	SJC1043|SC|contig000001	yofA		0.436527	0.636462	94.0881	0.0277442	0.998559	66.5832	0.544705	0.326554	83.6868	105	84	84	94	42	72	119	62	61	78	55	43	53	93	181	53	51	75	74	87
SJC1043_01492	1536098	1536949	reverse	SJC1043|SC|contig000001	sseA		-0.468505	0.34048	91.4376	0.0795931	0.995345	75.1222	0.0807384	0.914257	68.3101	113	39	61	65	86	74	113	60	111	67	53	58	121	91	158	124	95	74	54	70
SJC1043_01493	1537050	1537472	forward	SJC1043|SC|contig000001	Hypothetical protein		-0.457053	0.379111	92.4966	0.26199	0.933735	65.511	0.387028	0.410081	63.0275	109	48	60	62	73	62	82	53	97	67	58	42	92	116	181	110	62	71	41	64
SJC1043_01494	1537460	1538899	reverse	SJC1043|SC|contig000001	yjiR_2		-0.241541	0.655471	91.958	0.139592	0.985157	76.5526	-0.220009	0.669965	83.6579	121	59	49	73	84	76	99	70	92	79	43	80	135	97	132	102	111	94	88	98
SJC1043_01495	1539080	1539262	forward	SJC1043|SC|contig000001	Hypothetical protein		-0.926047	0.311644	20.515	-0.673839	0.71405	14.4749	-0.174726	0.901548	13.8794	21	10.5	8	12	26	19	20	17	23	11	6.5	3.5	31	18	60.5	20	21	15	19	9
SJC1043_01496	1539272	1539895	forward	SJC1043|SC|contig000001	gstB_1		-0.926361	0.0371087	53.679	0.222135	0.967821	47.8152	-0.462582	0.440148	40.3283	40	24.5	35	29	43	40	74	43	69	42	34.5	45.5	63	85	97.5	78	50	67	42	42
SJC1043_01497	1540123	1541253	forward	SJC1043|SC|contig000001	gfo		-1.28623	0.122983	231.131	-1.47776	0.182546	238.106	-1.02865	0.203142	187.138	115	124	134	70	118	741	513	161	79	137	113	98	176	757	463	143	143	514	229	169
SJC1043_01498	1541356	1543227	reverse	SJC1043|SC|contig000001	nfdA		-0.291733	0.795144	61.5325	0.39271	0.957196	39.2276	0.148896	0.880956	48.256	47	41.5	56	40	17.5	36	46.5	48	34.5	34	41	44	54	65.5	161.5	42	43	57	50	44
SJC1043_01499	1543249	1543794	reverse	SJC1043|SC|contig000001	Hypothetical protein		-1.00051	NA	12.8098	0.664732	0.878887	7.73511	-0.477567	NA	9.41567	14	5.5	9	2	6.5	5	9.5	6	13.5	5	9.5	6	9	17.5	49	7	15.5	12	11.5	8
SJC1043_01500	1543842	1544486	reverse	SJC1043|SC|contig000001	ycaC_3		-0.178777	0.860915	42.0206	0.0885755	0.995345	32.0525	-0.292606	0.647793	40.2266	49	21	30	40	41	25	42	33	45	18	26.5	33	81	30	62.5	39	56.5	53	31.5	53
SJC1043_01501	1544627	1545538	forward	SJC1043|SC|contig000001	allS_2		-0.069309	0.913508	121.127	-0.182023	0.957196	89.8221	0.00324451	0.996919	108.207	160	78	83	100	121.5	104.5	114	92.5	124	61	60	69.5	138.5	137	203	105.5	142	143.5	87	100
SJC1043_01502	1545583	1545951	forward	SJC1043|SC|contig000001	Hypothetical protein		-0.897152	NA	15.0306	-0.0229872	0.999814	10.9529	-0.371954	NA	11.0063	11	8	8	9	13.5	15.5	14	6.5	13	9	6	12.5	15.5	19	23	29.5	11	21.5	10	10
SJC1043_01503	1546892	1547923	forward	SJC1043|SC|contig000001	Hypothetical protein		0.5197	0.344621	2334.33	-0.0342515	0.997652	1739.7	0.2583	0.684525	2312.28	2461	2337	1949.5	2448	1367	2160.5	2273	1987.5	1840.5	1863	1196	1295.5	1974	3115.5	1660	2034.5	1981.5	2711	1959.5	2357
SJC1043_01504	1547964	1548893	forward	SJC1043|SC|contig000001	opuBC		-0.0881623	0.913506	295.95	0.14587	0.995345	254.193	-0.117785	0.879358	273.972	269.5	210	239	252.5	153.5	344.5	318.5	246.5	231	251	209.5	243	235.5	361.5	420.5	377	254.5	339	288	332
SJC1043_01505	1548955	1550115	forward	SJC1043|SC|contig000001	yehY		-0.201384	0.768659	255.762	0.344103	0.881334	216.656	-0.222534	0.686341	235.965	246.5	184.5	163	220	159.5	228.5	233	223.5	247.5	268	137	221.5	253.5	339	273.5	372.5	260.5	302	267.5	256
SJC1043_01506	1550112	1551047	forward	SJC1043|SC|contig000001	proV_1		0.00503577	0.996743	355.001	0.286685	0.967821	275.542	-0.024069	0.984105	328.314	322.5	303.5	286	276	167	361.5	324.5	241	231	304.5	226.5	290.5	270	500.5	348	480	297.5	401.5	365	339
SJC1043_01507	1551044	1551817	forward	SJC1043|SC|contig000001	yehW		-0.0545164	0.932606	562.16	0.230506	0.957196	440.373	-0.0383878	0.973366	512.094	551.5	437.5	426	456.5	434.5	463.5	539.5	384.5	461	558	318	361.5	596	736	644.5	654	489.5	633	580	501.5
SJC1043_01508	1551825	1552607	forward	SJC1043|SC|contig000001	Hypothetical protein		-0.0335331	0.95208	359.635	0.0837232	0.995345	299.911	0.102509	0.877052	314.676	412	206.5	303.5	322	274.5	331.5	415.5	283	333	270.5	251	251	462	432.5	403.5	387	305.5	329.5	346	312.5
SJC1043_01509	1552614	1553333	reverse	SJC1043|SC|contig000001	yghA		-1.55229	NA	11.6817	0.0315415	0.998902	8.72895	-0.812237	NA	7.53823	6	8	1	5	9	8	12	10	13	7	6	7	16	16	44	8	7	14	11	8
SJC1043_01510	1553440	1553817	reverse	SJC1043|SC|contig000001	Hypothetical protein		0.402906	0.714207	29.0413	-0.0885005	0.995345	20.9951	0.703266	0.273733	24.4855	29	24	23	36	26	15	37	21	23	22	9	21	28	17	55	19	20	17	16	27
SJC1043_01511	1553904	1554185	reverse	SJC1043|SC|contig000001	Hypothetical protein		-0.173285	0.814138	77.5429	0.311762	0.878887	62.9531	-0.312867	0.564246	74.6203	66	51	59	71	83	44	72	57	78	63	43	70	98	107	80	92	116	72	77	95
SJC1043_01512	1554284	1555195	forward	SJC1043|SC|contig000001	dmlR_12		-0.192719	0.802846	68.7033	-0.0116322	0.999958	53.8734	-0.00786213	0.992828	58.8007	78	51	48	46	59	64	61	57	55	55	36	47	72	62	122	84	81	64	60	51
SJC1043_01513	1555183	1555359	reverse	SJC1043|SC|contig000001	Hypothetical protein		0.376458	0.605087	34.0683	0.559914	0.716996	22.1813	0.129294	0.894542	33.7866	54	30	24	29	30	14	27	12	39	21	22	17	45	35	38	22	41	47	25	28
SJC1043_01514	1555466	1556386	reverse	SJC1043|SC|contig000001	yedA		-0.162001	0.811625	140.689	-0.131011	0.991932	91.7559	0.31178	0.574079	109.773	244	74	93	87	120	92	154	75	155	77	47	62	170	153	201	167	133	93	102	100
SJC1043_01515	1556496	1556990	reverse	SJC1043|SC|contig000001	Hypothetical protein		-0.714598	0.287506	43.0171	0.28946	0.968824	33.5845	-0.365387	0.573231	34.186	34	24	25	29	28	48	41	18	38	39	30	25	39	59	99	52	40	36	43	45
SJC1043_01516	1557169	1557822	reverse	SJC1043|SC|contig000001	Hypothetical protein		-0.191761	0.74257	204.471	-0.169942	0.973144	169.118	-0.176674	0.809057	186.305	200	111	129	223	226	226	226	132	178	136	135	123	268	220	302	226	289	150	203	222
SJC1043_01517	1557926	1559380	forward	SJC1043|SC|contig000001	Hypothetical protein		0.378753	0.739345	39.3218	0.176936	0.991932	24.754	0.724057	0.144308	32.7046	52.5	28	25.5	50	30	15	26.5	34	44	22	20	14	18	29	73	39	31.5	22.5	26.5	27
SJC1043_01518	1559411	1560259	forward	SJC1043|SC|contig000001	ada_2		0.0750597	0.91998	116.778	-0.40687	0.712558	95.6569	-0.0906484	0.908902	113.495	186.5	92	65.5	89	116	159	117.5	94	118	76	53	61	142	152	151	90	132.5	127.5	125.5	118
SJC1043_01519	1560331	1561041	forward	SJC1043|SC|contig000001	ygaZ_1		-2.41798	NA	6.3608	-1.75205	NA	1.67665	2.71838	NA	1.00795	5	0	3	0	4	4	3	1	2	0	1	0	3	2.5	46.5	3	0	0	0	1
SJC1043_01520	1561038	1561349	forward	SJC1043|SC|contig000001	Hypothetical protein		-0.740385	NA	9.26323	-0.38974	NA	4.79864	0.887072	NA	4.93905	10	5	3	7	2	10	5	6	2	4	4	4	5	8.5	40	3.5	3	4	3	5
SJC1043_01521	1561419	1561988	forward	SJC1043|SC|contig000001	puuR_1		0.149281	0.743406	199.462	-0.208401	0.967821	144.625	0.356654	0.256044	171.052	307	132.5	161	155	217.5	134.5	189	166	246	125	72	83	229.5	256.5	211.5	182.5	186.5	173	122.5	173.5
SJC1043_01522	1561991	1562509	forward	SJC1043|SC|contig000001	ttr_2		-0.225776	0.703233	100.04	-0.170445	0.972078	86.3949	0.292026	0.499212	76.7178	126	57.5	63	82	98.5	86.5	132	98	125	77	50	56	107.5	104.5	154	132	93.5	67	69.5	69.5
SJC1043_01523	1562513	1563343	reverse	SJC1043|SC|contig000001	hel		-0.0700193	0.932843	209.894	-0.274018	0.967821	199.007	-0.025683	0.982842	189.234	154	168	173	179.5	148.5	298	315	204	155	158.5	149.5	166.5	246.5	259	234.5	248	211	236	182	192
SJC1043_01524	1563361	1564215	reverse	SJC1043|SC|contig000001	Hypothetical protein		-0.262378	0.647177	107.898	-0.250424	0.973144	79.7252	0.147449	0.83444	85.4433	89	67	81	95.5	62.5	123	102	93	63	60.5	58.5	74.5	137.5	122	154.5	130	120	73	78	83
SJC1043_01525	1564395	1565492	reverse	SJC1043|SC|contig000001	phoE_1		0.748549	0.210522	102.105	0.0994963	0.995345	64.1574	0.712681	0.194906	94.3776	102	92	94	140	48	82	77	66	59	65	55	54	54	109	114	75	71	93	48	97
SJC1043_01526	1565734	1566390	forward	SJC1043|SC|contig000001	gstB_2		0.444727	0.453156	109.997	0.153839	0.992739	95.6491	0.380782	0.532318	102.635	115	101	89	122	72	116	108	103	83	96	71	103	79	135	120	95	90	127	69	98
SJC1043_01527	1566515	1566847	forward	SJC1043|SC|contig000001	Hypothetical protein		-0.309047	NA	5.86751	0.631044	NA	4.35587	0.114417	NA	4.69012	7	2.5	3	7	2	2	6.5	5	2.5	8.5	3	5	2	6.5	18	5	4	5.5	8	1
SJC1043_01528	1566837	1567229	forward	SJC1043|SC|contig000001	Hypothetical protein		-0.356042	NA	15.969	-0.245386	0.989406	14.3485	-0.438897	0.689569	15.2558	16	3.5	12	18	22	10	29.5	9.5	11	16.5	8	12	11	23.5	42	9	14.5	22	17	22
SJC1043_01529	1567296	1569494	forward	SJC1043|SC|contig000001	dinG_1		0.0116985	0.99003	191.188	-0.0142353	0.998902	150.623	0.199154	0.629932	164.561	238	128	162	146	208	166	164	148.5	246.5	138	93	97	205	213	338	145	193.5	190.5	132	151
SJC1043_01530	1569495	1569929	reverse	SJC1043|SC|contig000001	lrpC		0.039393	0.962389	92.2968	-0.331415	0.864084	73.8539	0.174847	0.80112	80.907	151	67	53	70	136	87	80	73	100	60	45	42	126	88	131	84	85	88	66	91
SJC1043_01531	1570066	1570974	forward	SJC1043|SC|contig000001	rhtA_1		-1.21851	NA	24.299	-0.537837	0.912849	9.34145	0.305394	NA	12.1122	13	6	20	11	13	11	12	14	13	8	5	3	18	13	124	13	15	6	11	15
SJC1043_01532	1570978	1572579	reverse	SJC1043|SC|contig000001	prpR		-0.346902	0.654571	107.321	0.214036	0.968824	86.4582	-0.0389748	0.979063	87.737	161	40	67	85	124	70	88	82	105	53	70	107	176	82	152	149	147	69	96	81
SJC1043_01533	1572950	1573840	forward	SJC1043|SC|contig000001	prpB		0.147785	0.927933	46.1311	-0.250213	0.995345	35.0059	0.114711	0.954779	42.8151	29	40	43.5	44	5	54	69	38	14	32.5	29.5	30	14	63.5	89.5	36.5	15.5	62	58.5	32.5
SJC1043_01534	1573874	1575037	forward	SJC1043|SC|contig000001	prpC		0.393577	0.749682	73.039	0.108745	0.995345	64.0925	0.507958	0.587818	64.7973	53	59	87.5	71	21.5	75.5	105	68	36.5	56.5	59.5	71	28	62	147	59	29.5	75	59.5	57.5
SJC1043_01535	1575085	1576539	forward	SJC1043|SC|contig000001	prpD		0.391957	0.755598	147.67	-0.160971	0.995345	123.423	0.0678374	0.979866	150.115	97	136	209	95	38.5	181.5	251	106	49.5	111	109	115	54	167.5	260.5	114.5	51	223	201	124
SJC1043_01536	1576619	1577248	forward	SJC1043|SC|contig000001	leuE_3		-0.131941	0.820098	299.497	0.0115191	0.999814	264.117	-0.132233	0.879358	274.462	399	198	249	170	279	271	413	230	324	280	161	211	322	425	391	313	244	341	356	269
SJC1043_01537	1577245	1578084	reverse	SJC1043|SC|contig000001	Hypothetical protein		-0.150795	0.736944	153.246	0.023261	0.997652	137.575	-0.159508	0.803917	140.935	198	94	107	118	150	122	190	152	154	93	118	132	188	167	212	181	145	153	183	151
SJC1043_01538	1578184	1579608	forward	SJC1043|SC|contig000001	stp_1		-0.195521	0.843399	78.6782	-0.10226	0.995345	59.8264	0.141409	0.860241	64.2894	108.5	37	51	71	68	55.5	83	72.5	76.5	58.5	35.5	43.5	71	70	177.5	77.5	69	54	59.5	82
SJC1043_01539	1579665	1580294	forward	SJC1043|SC|contig000001	paiB		-0.149673	0.861859	53.491	0.084952	0.995345	40.5326	0.0770416	0.93491	45.2828	71	27	49.5	34	68.5	39	44	29.5	64	26.5	31.5	35	65	57.5	95.5	47	64.5	39.5	37.5	52
SJC1043_01540	1580333	1581292	forward	SJC1043|SC|contig000001	Hypothetical protein		0.0433483	0.939451	335.969	-0.244726	0.871765	264.556	0.388504	0.243759	275.608	467	197.5	227	331	318.5	342.5	324	300	340.5	237.5	152	176	352	380.5	459.5	346.5	262.5	277.5	235	254
SJC1043_01541	1581339	1583195	forward	SJC1043|SC|contig000001	Hypothetical protein		0.109958	0.778261	314.836	-0.0125804	0.998902	259.648	-0.079245	0.880522	307.941	404.5	233.5	220.5	288	317	305	307	244	310	177.5	219	227.5	356	348	391.5	311	369	335	332	327
SJC1043_01542	1583259	1583894	reverse	SJC1043|SC|contig000001	cynT_1		0.029819	0.969756	170.45	0.125825	0.991932	145.846	0.158464	0.790713	149.469	241	102	120	156	215	117	167	140	273	92	100	125	296	186	183	133	243	132	119	135
SJC1043_01543	1584183	1584443	reverse	SJC1043|SC|contig000001	bhsA_3		-1.65047	NA	6.37506	1.14659	NA	1.75759	0.646989	NA	2.31828	4	1	5	1	3	1	0	1	4	0	3	2	4	4	41	0	4	1	3	0
SJC1043_01544	1584611	1585240	reverse	SJC1043|SC|contig000001	Hypothetical protein		-0.478849	0.726339	16.9377	-0.0124198	0.999958	14.8913	-0.38762	0.703991	15.1137	22	6	12	12	22	19	17	10	20	14	11	10	14	22	48	11	23	11	19	22
SJC1043_01545	1585359	1586324	forward	SJC1043|SC|contig000001	rlmF		-0.0503924	0.955328	85.9763	0.168802	0.968824	69.9745	-0.105185	0.901886	80.4304	118	66	57	59	94	68	72	65	105	71	49	52	100	90	155	69	102	113	82	64
SJC1043_01546	1586620	1587924	forward	SJC1043|SC|contig000001	bdlA		0.612569	0.322439	174.583	0.469784	0.589656	121.138	0.319023	0.69792	174.203	136	183	204	160	104	101	144	107	126	127	99	145	146	160	226	116	156	201	132	177
SJC1043_01547	1588112	1588681	forward	SJC1043|SC|contig000001	kstR2		-0.350767	0.590612	46.7163	0.0799353	0.995345	32.8534	-0.396226	0.457961	43.5504	62.5	28	30	28.5	45.5	38	27.5	31.5	49.5	22	26.5	28.5	66.5	49	83.5	47.5	77	46.5	41.5	54
SJC1043_01548	1588693	1589331	forward	SJC1043|SC|contig000001	Hypothetical protein		-0.481505	0.665694	32.6309	-0.0983953	0.995345	22.5363	-0.138711	0.884337	26.3718	44.5	16	18.5	22.5	31	21.5	16	34.5	24	16.5	19	19	39	23.5	92.5	28	40	26	25.5	30.5
SJC1043_01549	1589319	1590329	forward	SJC1043|SC|contig000001	Hypothetical protein		-0.325753	0.629918	61.6532	0.0524016	0.995345	46.0184	0.0426709	0.972598	49.4162	84	33	48.5	33	50.5	44.5	65.5	45	68.5	39.5	27.5	40.5	75.5	62.5	106	76.5	65	58.5	46	44.5
SJC1043_01550	1590326	1592551	reverse	SJC1043|SC|contig000001	mscS_1		0.0696446	0.903111	213.468	-0.0359879	0.995345	179.278	-0.0649783	0.916999	204.729	284	162	174	148	221	196	217	184	226	188	108	133	222	265	247	227	262	252	200	194
SJC1043_01551	1592706	1593428	reverse	SJC1043|SC|contig000001	glnQ		-0.533854	0.233343	299.641	-0.267235	0.864084	272.911	-0.508182	0.156156	271.413	335.5	124.5	185	236	367	282	345	346	280	198	161	260.5	413	355	351.5	493.5	509	279.5	249.5	376
SJC1043_01552	1593425	1594084	reverse	SJC1043|SC|contig000001	glnP		-0.351106	0.551929	211.891	-0.461268	0.509504	198.148	-0.447539	0.288666	201.525	313.5	96.5	131	150	342	171	262	269	219	116	111	169.5	339	255	201.5	296.5	385	221.5	177.5	252
SJC1043_01553	1594188	1594931	reverse	SJC1043|SC|contig000001	glnH_2		0.942584	3.39726e-05	5229.85	-0.200274	0.980569	4278.64	0.587818	0.0129382	5246.81	8477	4868	6164	4505	3624	4623	6657	5465	3335	4012	3335	3183	3752	4515	4396	3866	5257	4111	4081	4735
SJC1043_01554	1595270	1595536	reverse	SJC1043|SC|contig000001	ybiI		0.702337	0.22358	162.815	-0.258971	0.967821	117.462	0.723748	0.234278	148.481	183	157	227	107	104	136	178	150	96	110	94	75	127	147	209	100	99	134	142	97
SJC1043_01555	1595676	1596179	reverse	SJC1043|SC|contig000001	dps		0.679297	0.226267	878.61	0.190666	0.979757	751.51	0.334687	0.71583	888.212	639	1013	871	943	536	760	1004	818	790	768	679	597	793	805	746	767	637	916	893	869
SJC1043_01556	1596548	1597093	forward	SJC1043|SC|contig000001	Hypothetical protein		-0.0643909	0.906991	226.714	-0.0482815	0.995345	194.24	-0.199413	0.587124	218.307	295	145	162	185	228	233	254	177	315	156	134	124	308	321	237	213	273	231	243	260
SJC1043_01557	1597075	1597542	reverse	SJC1043|SC|contig000001	Hypothetical protein		-0.469782	0.411473	98.5835	-0.353474	0.819713	115.02	-0.729095	0.0983623	100.854	131	51	56	64	213	126	161	94	138	75	89	70	210	129	130	77	188	102	162	95
SJC1043_01558	1597674	1598561	reverse	SJC1043|SC|contig000001	rhtA_2		-0.569813	0.393312	34.2297	0.205358	0.984704	29.076	-0.0310852	0.981953	25.5967	43	12	23	23	38	29	32	25	57	31	14	20	54	43	67	31	34	26	22	32
SJC1043_01559	1598961	1599479	forward	SJC1043|SC|contig000001	ompX		0.325	0.28629	12508.1	0.264804	0.81945	9300.6	0.120467	0.796663	12231.1	16265	9937	11471	10609	8789	8814	12169	8316	12502	9820	7574	7199	14412	15418	12248	9743	13676	14487	11232	11251
SJC1043_01560	1599564	1600769	reverse	SJC1043|SC|contig000001	Hypothetical protein		-1.14234	NA	25.0604	0.0751465	0.995345	10.3683	0.0380341	0.983075	14.153	15.83	8.34	18.59	11.26	13.67	10.05	11.96	9.74	15.63	8.08	6.57	8.71	18.79	14.95	121.75	14.44	15.18	16.42	13.45	15.85
SJC1043_01561	1600884	1601867	reverse	SJC1043|SC|contig000001	ramA_2		-1.31299	NA	7.74127	-0.0446634	NA	1.99579	0.631011	NA	3.32673	5	0	6	5	3	1	2	3	2	1	2.25	2	2	2.25	51	1	6	2	1	3
SJC1043_01562	1601959	1602831	forward	SJC1043|SC|contig000001	benM_1		-0.0976688	0.898388	126.906	-0.0541441	0.995345	100.422	-0.0348808	0.975021	113.585	138	65	102	124	124	108	129	100	128	71	82	80	160	135	136	170	137	118	93	152
SJC1043_01563	1602836	1603366	reverse	SJC1043|SC|contig000001	Hypothetical protein		-0.195221	0.864889	41.1008	0.0962397	0.995345	42.3077	-0.0553202	0.979063	35.6873	80	20.5	31	16	79	28	45	38	80	26.5	35	28	63	43	67	36	72	33	21	39.5
SJC1043_01564	1603430	1604800	reverse	SJC1043|SC|contig000001	ygbN		-0.336358	0.793654	56.2776	0.785109	0.209618	62.5726	-0.129804	0.950836	47.5765	140	17.5	24	25	83.5	32	48	48	137	47.5	48	73	82	50	109.5	57	120	29	39	41.5
SJC1043_01565	1604906	1605682	reverse	SJC1043|SC|contig000001	ygbM		-0.228406	0.821155	117.008	0.448245	0.343563	138.775	-0.386843	0.680377	113.903	238	36	59.5	92.5	152	103	155	122.5	209	110.5	131	137	199.5	107	154.5	131.5	225.5	94	132	122.5
SJC1043_01566	1605686	1606318	reverse	SJC1043|SC|contig000001	fucA		0.128586	0.938506	42.569	0.557027	0.474787	50.6351	0.194003	0.914529	38.0903	115.5	12	21	34	57	43	37.5	46.5	79.5	35	50.5	56	67.5	20.5	57	47	88	20	27	30.5
SJC1043_01567	1606315	1607574	reverse	SJC1043|SC|contig000001	Hypothetical protein		-0.111859	0.919529	94.1988	0.898582	0.0142173	108.72	0.0808249	0.959926	80.6196	203.5	38	54	61	112	74.5	86	72	146	95.5	125	135	141.5	78.5	144	98	136.5	49	84	79
SJC1043_01568	1607574	1608488	reverse	SJC1043|SC|contig000001	garR_3		0.648078	0.245244	205.773	0.915117	0.00097081	218.998	0.641238	0.252129	188.829	505	115	129.5	219.5	230	146.5	172.5	143	388.5	218	254.5	191	255.5	148	194.5	156.5	225	111	148	165
SJC1043_01569	1608773	1609543	forward	SJC1043|SC|contig000001	glpR_2		-0.193436	0.721302	361.078	-0.0597837	0.995345	294.973	-0.230886	0.555614	335.271	477	215	213	305	473	287	324	290	470	181	205	243	583	450	347	407	559	341	330	366
SJC1043_01570	1610097	1610570	forward	SJC1043|SC|contig000001	cusS_1		-0.500238	0.5463	41.8959	-0.116755	0.995345	35.1864	-0.37142	0.567399	36.5017	40	28	29	23	44	47	45	29	41	35	22	26	45	55	100	33	54	37	50	36
SJC1043_01571	1611099	1611938	forward	SJC1043|SC|contig000001	Hypothetical protein		-0.519944	0.376855	84.2295	-0.0527275	0.996119	53.2039	-0.196972	0.829645	68.2445	60	58	55	59	59	49	99	42	94	39	38	31	110	127	162	69	59	102	68	80
SJC1043_01572	1612104	1612733	forward	SJC1043|SC|contig000001	Hypothetical protein		-0.180904	0.738408	165.051	-0.267716	0.815553	139.147	-0.363467	0.484509	162.238	151	103	129	146	172	170	195	146	147	109	98	104	183	201	251	179	200	154	219	206
SJC1043_01573	1613160	1613747	forward	SJC1043|SC|contig000001	matB		-0.174312	NA	11.2996	-0.911322	0.799782	5.66349	0.521782	NA	8.30186	8	3	18	7	5	13	9	6	7	3	2	3	10	6	39	4	7	7	8	7
SJC1043_01574	1613825	1614493	forward	SJC1043|SC|contig000001	matC_1		-1.50526	NA	7.96416	0.0809381	NA	1.78301	0.69757	NA	3.09591	3	1	8.5	2	2	2	3	1	3	1	1	2	0	2	53.5	3	3	0.5	4.5	3
SJC1043_01575	1614544	1617063	forward	SJC1043|SC|contig000001	Hypothetical protein		-0.761318	0.564701	47.4904	-0.306666	0.967821	25.5066	0.195932	0.846359	30.1309	33.5	21.5	41.5	22.5	45.5	28.5	34.5	22	30	22.5	6.5	27.5	41	39.5	189	23	43	26.5	24.5	30
SJC1043_01576	1617053	1618684	forward	SJC1043|SC|contig000001	Hypothetical protein		0.0458586	0.970107	63.9908	0.0401345	0.996119	44.9524	0.103229	0.914529	57.4762	64	52.5	61.5	42	47.5	39.5	70.5	43	63	41.5	36.5	27.5	56	58	134	49.5	64.5	46	55.5	72
SJC1043_01577	1618694	1619362	forward	SJC1043|SC|contig000001	matC_2		-0.545598	NA	15.3013	-0.488158	0.967821	8.67709	0.0152908	NA	11.305	10.5	13	11.5	6.5	17	10	9	11	15	9	1	4	21	14.5	41.5	10.5	14.5	12	10.5	12
SJC1043_01578	1619359	1620825	reverse	SJC1043|SC|contig000001	sasA		-0.38705	0.420606	175.452	-0.209305	0.948282	163.207	-0.270058	0.546635	153.354	192	100	95	150	271	173.5	200	156.5	240	117.5	83.5	136	293.5	213.5	180.5	229.5	268	172.5	140.5	161.5
SJC1043_01579	1620829	1621548	reverse	SJC1043|SC|contig000001	yycF_1		0.0705114	0.923211	117.101	-0.565957	0.163474	87.7516	0.331975	0.365981	98.8266	164	76	96	92	125	95.5	140	113.5	108	65.5	39.5	54	133.5	152.5	181.5	74.5	104	90.5	80.5	106.5
SJC1043_01580	1621693	1622304	forward	SJC1043|SC|contig000001	Hypothetical protein		-1.06048	NA	8.40307	-0.633561	NA	4.21352	0.654731	NA	4.05573	5.5	3	5.5	3.5	9	4	6	5	7	2	2	2	2	6.5	43.5	4	6	3.5	2	2.5
SJC1043_01581	1622315	1623091	forward	SJC1043|SC|contig000001	yedY_1		-0.179235	NA	15.5745	-0.0375244	0.998902	7.88197	0.588542	NA	11.2518	24.5	6	16.5	8.5	13	3	11	10	14	7	6	3	13	16	42	9	9	10.5	10	10.5
SJC1043_01582	1623151	1623441	forward	SJC1043|SC|contig000001	Hypothetical protein		-1.00407	0.551929	21.0298	0.869492	0.733132	11.7697	0.317526	NA	11.5649	15	5	18	11	6	2	20	10	21	10	14	11	9	11.5	99.5	16	12	21	6	6
SJC1043_01583	1623510	1623977	forward	SJC1043|SC|contig000001	ykgB		-0.330435	0.699163	31.9989	-0.255819	0.977247	26.5191	-0.141885	0.886725	27.38	39	14	23	26	52	29	28	24	37	15	11	29	43	31	64	31	39	22	26	39
SJC1043_01584	1624022	1626061	reverse	SJC1043|SC|contig000001	betP_1		1.11711	NA	288.894	-0.726563	0.137707	219.311	0.815354	NA	283.658	1508	108	79	121	371	190	294	377	242	107	118	151	399	156	168	145	751	68	54	143
SJC1043_01585	1626475	1627062	forward	SJC1043|SC|contig000001	yvdT		1.00839	0.488059	148.914	-0.302314	0.967821	121.688	0.792848	0.799845	143.487	743.5	35.5	35	97.5	187	84.5	150	185.5	146.5	49.5	87.5	115.5	218.5	86.5	83.5	82	382	33.5	39	61.5
SJC1043_01586	1627077	1628549	forward	SJC1043|SC|contig000001	betB_2		0.704583	NA	268.998	-0.304963	0.908126	255.898	0.893096	0.742783	234.633	1130.5	83.5	97	167.5	350	200.5	360	365.5	288.5	138.5	196.5	209.5	504.5	151.5	196.5	134	591	45.5	36	138.5
SJC1043_01587	1628687	1630354	forward	SJC1043|SC|contig000001	betA		0.292508	0.820928	297.993	-0.0335291	0.997652	266.554	0.347739	0.823275	268.103	865	130	136	219	337	193	320	363	298	176	208	266	633	199	238	210	659	138	111	209
SJC1043_01588	1630463	1632088	reverse	SJC1043|SC|contig000001	gltS_1		0.30913	0.7031	85.1013	-0.000286481	0.999958	68.3278	0.270605	0.71583	79.0853	89	66	81	84	65	66	95	79	71	49	54	70	64	75	154	65	58	80	85	79
SJC1043_01589	1632274	1632864	reverse	SJC1043|SC|contig000001	Hypothetical protein		0.187993	0.887087	72.5074	0.351852	0.967821	89.7691	0.0972101	0.965554	68.2669	161	36.5	51.5	50.5	171	58	64.5	74	232	52.5	67.5	57.5	142.5	31.5	84	65	187	31.5	29.5	64
SJC1043_01590	1632886	1633602	reverse	SJC1043|SC|contig000001	yhjH_1		-0.0391715	0.976066	110.155	0.62567	0.801508	125.808	-0.00743534	0.996556	99.6745	207	44.5	75.5	87.5	226	46	76.5	113	302	77.5	95.5	127.5	213.5	71.5	93	140	207	47.5	77.5	121
SJC1043_01591	1633932	1634072	forward	SJC1043|SC|contig000001	Hypothetical protein		-0.158654	0.919529	191.552	0.764193	0.676587	225.406	-0.334714	0.813276	187.38	300	66	128.5	184	388.5	99.5	93.5	192.5	592.5	122.5	205	209.5	486	84	103.5	265	598	109.5	80	207
SJC1043_01592	1634117	1634656	forward	SJC1043|SC|contig000001	fimA_2		0.264574	0.790934	392.783	0.870786	0.294016	437.561	-0.0246579	0.988244	395.718	703.5	281	310	276	723	187	279.5	263	932.5	319.5	455	440	734.5	212.5	252.5	455.5	1012	255.5	208	388.5
SJC1043_01593	1634705	1635391	forward	SJC1043|SC|contig000001	focC		0.492112	0.504962	117.493	0.577631	0.878887	125.477	0.533825	0.610279	106.147	220	66	115.5	104.5	241	49	77.5	104.5	346.5	72.5	92.5	103.5	196.5	68.5	88.5	106.5	219	42.5	36.5	109
SJC1043_01594	1635404	1637998	forward	SJC1043|SC|contig000001	fimD_1		0.376406	0.426084	547.277	0.26438	0.967821	511.075	0.210751	0.801019	527.533	1020	342.5	495.5	421.5	871.5	356	404	500.5	1055	330	377	422.5	745.5	386.5	585.5	509.5	965	336.5	359.5	551
SJC1043_01595	1638007	1639080	forward	SJC1043|SC|contig000001	Hypothetical protein		0.237017	0.739345	228.799	0.0989253	0.995345	211.458	0.201014	0.801019	211.88	454.5	134.5	191.5	150	388	183.5	178.5	190.5	436.5	136.5	141.5	151.5	336.5	167.5	243	234.5	341	153	169	216.5
SJC1043_01596	1639154	1639612	reverse	SJC1043|SC|contig000001	rob_3		0.479757	0.0520779	192.589	0.288197	0.922294	179.075	0.159522	0.796585	194.841	276	161	165	183	161	188	160	203	198	160	164	176	201	177	196	172	221	149	223	197
SJC1043_01597	1639819	1641399	reverse	SJC1043|SC|contig000001	mqo		-0.681767	0.642652	32.8235	0.569473	0.821318	30.044	0.114901	0.935209	22.266	48	16	15	16	33	28	28	22	90	20	15	25	39	13	122	24	38	12	18	28
SJC1043_01598	1641861	1643288	reverse	SJC1043|SC|contig000001	phoA_1		-0.901231	0.604953	22.8266	0.211853	0.995345	8.57346	0.167897	0.924923	13.7809	8	9	18	17	3	14	8	9	9	9	11	3	9	16	101	18	11	21	11	12
SJC1043_01599	1643419	1644126	reverse	SJC1043|SC|contig000001	yfcG_1		0.3146	0.605087	49.8845	0.223499	0.977104	39.2265	0.121382	0.87528	48.7395	71	40	36	48	34	41	54	34	62	22	29	45	49	50	68	41	50	55	46	50
SJC1043_01600	1644201	1644884	reverse	SJC1043|SC|contig000001	Hypothetical protein		0.196204	0.770837	199.704	-0.00258834	0.999958	181.004	0.22844	0.718285	181.041	206	169	169	177	119	255	289	144	183	196	146	119	157	223	233	236	167	170	201	170
SJC1043_01601	1644965	1645984	forward	SJC1043|SC|contig000001	Hypothetical protein		-0.79562	NA	12.6102	-0.196337	0.995345	6.71695	0.536523	NA	7.17129	17	3	7	8	12	8	10	3	7	5.5	3.5	6	8	9	51	10.5	6	6	3	11
SJC1043_01602	1645997	1646344	forward	SJC1043|SC|contig000001	yqjZ		-1.39868	NA	4.73312	1.24199	NA	2.60736	0.868606	NA	1.82374	5	0	3	2	2	0	4	1	1	2.5	3.5	5	6	1	23	3.5	3	1	1	1
SJC1043_01603	1646379	1647110	reverse	SJC1043|SC|contig000001	ycaC_4		-1.1899	NA	8.76286	0.34758	NA	3.39573	1.15332	NA	3.53153	9	1	7	3	5	3	4	2	8	2	3	2	7	10	43	1	5	1	2	2
SJC1043_01604	1647243	1648139	forward	SJC1043|SC|contig000001	dmlR_13		0.527274	0.134683	504.54	-0.181695	0.967821	380.54	0.298816	0.530288	494.75	817	377	566	359	500.5	320	576	443	601	270	249	247	473	435.5	646	384	539	389	449	541.5
SJC1043_01605	1648198	1648276	forward	SJC1043|SC|contig000001	Hypothetical protein		0.479518	0.581282	307.587	0.459227	0.933735	284.009	0.107605	0.951693	316.565	187.5	251	264.5	460.5	163.5	352	315	224.5	211.5	195	389	298	253.5	359.5	239	316	227.5	237	510.5	281.5
SJC1043_01606	1648310	1648807	forward	SJC1043|SC|contig000001	Hypothetical protein		-0.72012	0.355213	25.3669	-0.334903	0.948282	20.1225	-0.188562	0.860376	18.8975	29.5	10	14.5	16.5	29	23	28	22.5	27.5	10	13	16	33.5	26	62	28	25.5	17	21.5	23
SJC1043_01607	1648840	1649346	reverse	SJC1043|SC|contig000001	Hypothetical protein		-1.24419	NA	5.40338	0.751959	NA	4.58853	-0.0169532	NA	2.94303	3	2	4	2	2	4	4.5	5	8	6	6	1	4	6	20.5	6	5	2	2.5	4
SJC1043_01608	1649409	1649666	reverse	SJC1043|SC|contig000001	Hypothetical protein		-0.10739	0.949582	19.829	0.42028	0.952962	19.2396	-0.11472	0.949471	18.2583	23	5	10	31	27	22	14.5	12	31	13	9	30	29	22	31.5	15	30	17	18.5	19
SJC1043_01609	1649900	1650370	reverse	SJC1043|SC|contig000001	cynS		-1.56107	NA	5.94195	0.161264	NA	3.52778	-0.672592	NA	3.5255	2.5	3	2	3	4	3	5.5	2	2	3	2	6	8.5	3	27	5	8	4	3	4
SJC1043_01610	1650390	1651043	reverse	SJC1043|SC|contig000001	cynT_2		-1.12993	NA	3.93535	0.290535	NA	1.0035	1.7104	NA	1.49899	4.5	2	1	2	0	1	1.5	1	1	0	0	3	1.5	0	23	2	1	0	2	0
SJC1043_01611	1651158	1652108	forward	SJC1043|SC|contig000001	cynR_4		-0.773429	0.0509948	108.507	0.124006	0.989406	98.1747	-0.20576	0.740482	79.089	119	57	64	47	88	97	144	94	141	93	75	71	128	158	202	147	96	91	91	87
SJC1043_01612	1652032	1652463	reverse	SJC1043|SC|contig000001	Hypothetical protein		-0.619142	0.3151	35.7729	0.370244	0.933735	31.4894	-0.0375014	0.980834	26.1615	47	18	21	17	39.5	22	47	19	61	30.5	17	29.5	51	40	61	50	30	32	20	34
SJC1043_01613	1652522	1652989	reverse	SJC1043|SC|contig000001	Hypothetical protein		-0.391411	0.634438	35.6432	-0.345099	0.891803	34.0451	0.18998	0.863082	26.4523	45	16	21	30	51.5	33	45	44	53	21.5	15	26.5	58	43	68	25	40	33	11	27
SJC1043_01614	1653053	1653292	forward	SJC1043|SC|contig000001	Hypothetical protein		0.564828	0.245874	337.636	-0.238043	0.977247	246.18	0.903535	0.0210296	282.924	731	232	285	262	539	162	235	296	421	156	145	162	480	268	263	266	332	185	125	241
SJC1043_01615	1653382	1654686	reverse	SJC1043|SC|contig000001	proP_3		0.172892	0.941242	84.8581	-0.343308	NA	69.6263	-0.20787	0.972598	88.6997	212	29	18	105	350	14	12	17	104	40	51	39	255	45	87	12	446	14	13	19
SJC1043_01616	1655806	1656021	reverse	SJC1043|SC|contig000001	Hypothetical protein		-1.47597	NA	15.0343	0.169356	0.995345	14.0984	-0.798419	NA	10.0714	11	2	6	10	19	11	20	11	21	12	9	14	11	20	59	16	15	17	11	13
SJC1043_01617	1656534	1656662	reverse	SJC1043|SC|contig000001	Hypothetical protein		-0.0571903	0.970107	16.5035	-0.0463918	0.997652	16.0715	-0.393215	0.654564	17.0423	15	11	14	15	13	18	20	21	17	15	11	14	18	12	24	23	22	24	18	19
SJC1043_01618	1656844	1658436	forward	SJC1043|SC|contig000001	yheS_1		0.420378	0.226345	226.828	0.207582	0.933735	149.064	0.472589	0.0915202	204.801	351	156	219	200	175	120	194	141	250	122	110	123	234	249	289	144	228	210	162	148
SJC1043_01619	1658488	1659243	reverse	SJC1043|SC|contig000001	moeB_1		-0.183126	0.85569	42.5859	0.0149162	0.999018	36.8327	-0.177749	0.860376	38.9831	34.5	21	36	45	39.5	42.5	45	38	55.5	32	26	25	44	49	74	44	54	40	50	33.5
SJC1043_01620	1659246	1660484	reverse	SJC1043|SC|contig000001	moeA		-0.166824	0.793895	68.3242	0.292067	0.867766	68.6352	-0.0744616	0.928052	60.5709	68.5	39	56	60	73.5	65.5	75	62	83.5	74	58	57	84	75	107	71	78	57	60	73.5
SJC1043_01621	1660642	1661178	forward	SJC1043|SC|contig000001	Hypothetical protein		-0.0332476	0.939451	591.245	0.0305257	0.995345	506.289	0.123482	0.763831	513.681	727	351	470	515	705	473	555	537	754	451	336	384	768	674	854	516	618	461	463	594
SJC1043_01622	1661537	1662493	forward	SJC1043|SC|contig000001	iaaA		0.608173	0.0597352	156.105	-0.0581847	0.995345	113.528	0.446731	0.125326	149.439	224.5	138.5	155	138.5	102.5	134.5	148	130	112	98.5	82	105	122	161	157	131	166.5	134	102.5	150.5
SJC1043_01623	1662513	1664387	forward	SJC1043|SC|contig000001	gsiA_4		0.393688	0.369146	173.796	0.100107	0.995345	127.829	0.23394	0.632389	167.243	207	142.5	173.5	153	113.5	151.5	152.5	129.5	122.5	131.5	98	116	140.5	177.5	222	156.5	167	188	146.5	159.5
SJC1043_01624	1664411	1665946	forward	SJC1043|SC|contig000001	gsiB		-0.0738438	0.922057	181.981	0.299654	0.955055	140.112	-0.408224	0.369223	189.105	165.5	118.5	156.5	163	119	123	197	125.5	126.5	110.5	137	161.5	201	171	319	183	229	203	235.5	254
SJC1043_01625	1665999	1666919	forward	SJC1043|SC|contig000001	gsiC		-0.130197	0.879152	85.7792	0.23049	0.957196	67.6152	-0.21695	0.758724	81.3268	112	62	60	56	59	68.5	89.5	62	85.5	72.5	52	55.5	76.5	106.5	158.5	80	79.5	106	103	82.5
SJC1043_01626	1666929	1667837	forward	SJC1043|SC|contig000001	gsiD_1		0.909059	0.0775049	183.938	0.301361	0.906486	133.16	0.537658	0.435301	185.789	245	202.5	222	142.5	128	146.5	167	96	131.5	134	118	133	90	162	218.5	124.5	116	160	214.5	142.5
SJC1043_01627	1667978	1668820	reverse	SJC1043|SC|contig000001	yeiG		-0.0228257	0.980553	67.6593	0.842541	0.0272617	69.9766	-0.312841	0.563697	68.9603	109	38.5	52	47	51	52.5	69.5	51.5	117	56.5	71.5	84	85.5	60.5	101.5	72	120.5	64	72.5	82.5
SJC1043_01628	1668835	1669959	reverse	SJC1043|SC|contig000001	frmA		0.271689	0.679459	232.733	0.356185	0.697309	197.374	0.164599	0.802356	220.787	399.5	134	237	160.5	211.5	138	259.5	177.5	302	147.5	173.5	194.5	301	164	336	196.5	278	185	189	258.5
SJC1043_01629	1669990	1670910	reverse	SJC1043|SC|contig000001	gltR_2		0.662476	0.185625	137.952	-0.181711	0.984704	102.628	0.627048	0.14222	127.48	229.5	130.5	155	79.5	93.5	89.5	182	126	147	90	56	71.5	100.5	124.5	143.5	123.5	123.5	105	92.5	114
SJC1043_01630	1671016	1672173	forward	SJC1043|SC|contig000001	Hypothetical protein		-1.50521	0.178874	20.7873	-0.0764082	0.995345	13.8928	-0.423826	NA	11.7269	21	5	9	6	23	15	18	9	14	14	10	11	23	15	93	19	19	18	10	13
SJC1043_01631	1672418	1673083	forward	SJC1043|SC|contig000001	folE		0.579839	0.136365	507.043	0.0778181	0.995345	464.025	0.379823	0.238585	491.852	683	429	385	611	399	574	543	486	600	388	371	382	482	541	368	472	573	431	375	488
SJC1043_01632	1673163	1674335	forward	SJC1043|SC|contig000001	Hypothetical protein		-0.0673042	0.944042	55.3148	-0.185522	0.978446	37.286	0.103645	0.908876	47.9407	69	40	40	41	47	40	41	49	40	32	23	32	56	60	105	46	47	62	48	41
SJC1043_01633	1674462	1675499	forward	SJC1043|SC|contig000001	galS_1		-0.458995	0.660599	27.7663	-0.113073	0.995345	25.3464	-0.411927	0.558116	25.15	39	15	14	18	39	27	26	28	41	20	16	16	51	18	58	27	36	28	25	37
SJC1043_01634	1675764	1676756	forward	SJC1043|SC|contig000001	mglB_1		0.358622	0.679459	133.626	0.514939	0.859442	148.607	0.128724	0.924477	131.64	177	53	116	190	146	109	151	144	140	73	159	229	154	80	179	134	234	77	85	171
SJC1043_01635	1676856	1678364	forward	SJC1043|SC|contig000001	mglA_1		-0.0405102	0.976066	78.0489	-0.209162	0.985157	69.5984	0.159623	0.906823	66.7901	113.5	18	78	73.5	119	65	75	79.5	67.5	28	47	87.5	108.5	57	140	71	123.5	46.5	50.5	65
SJC1043_01636	1678376	1679386	forward	SJC1043|SC|contig000001	mglC		-0.212019	0.844347	74.0061	0.0497057	0.996119	73.7317	-0.44622	0.48507	74.202	106.5	33	58	53.5	118	54	91	69.5	93.5	42	46	93.5	130.5	36	110	96	158.5	56.5	72.5	98
SJC1043_01637	1680104	1680847	reverse	SJC1043|SC|contig000001	Hypothetical protein		-0.549573	0.339671	265.057	-0.302306	0.953812	250.661	-0.511428	0.0972355	239.279	340	139	126	181	554	241	261	228	437	163	127	162	600	398	263	229	421	299	251	268
SJC1043_01638	1681017	1682714	reverse	SJC1043|SC|contig000001	maeA		-0.0284277	0.960999	136.606	0.180427	0.967821	113.343	-0.075257	0.895838	127.276	189	80	98	118	153	112	130	90	187	81	84	103	184	149	174	138	175	126	128	141
SJC1043_01639	1682936	1683820	reverse	SJC1043|SC|contig000001	cdd		-0.150876	0.830061	103.841	-0.00726607	0.999958	100.384	0.0367755	0.978068	89.0956	177	53	70	68	129	92	157	84	169	69	61	86	160	104	146	105	117	76	105	84
SJC1043_01640	1683958	1684653	reverse	SJC1043|SC|contig000001	yohK_1		0.312698	0.725586	89.0212	0.0679029	0.995345	73.4611	0.365424	0.618911	80.2338	200	57	52.5	69	125.5	55.5	77	71.5	144.5	56	44	51.5	155	76	80.5	65.5	120	63.5	54	75.5
SJC1043_01641	1684650	1685057	reverse	SJC1043|SC|contig000001	yohJ		-0.18786	0.852153	51.8202	0.451231	0.967821	55.0421	-0.319815	0.683751	49.8154	82	27	37.5	32	118.5	28.5	36	37.5	159.5	29	33	43.5	105	66	45.5	44.5	111	47.5	40	51.5
SJC1043_01642	1685196	1686407	reverse	SJC1043|SC|contig000001	Hypothetical protein		0.0561649	0.921161	261.659	-0.0324019	0.995345	226.056	-0.0222727	0.979458	246.244	406	174	181	205	333	208	259	237	266	176	173	197	367	310	267	252	338	236	225	287
SJC1043_01643	1686539	1687606	reverse	SJC1043|SC|contig000001	Hypothetical protein		-0.760545	0.415042	27.4711	0.235025	0.985157	23.7261	-0.219021	0.839854	20.2898	21	15	16	18	18	24	33	22	19	26	15	30	19	34	73	35	19	20	27	26
SJC1043_01644	1687828	1689855	reverse	SJC1043|SC|contig000001	metG		0.248869	0.623769	430.189	-0.127237	0.985157	372.136	0.196296	0.699907	400.51	770	310	316	317	591	401	423	355	590	241	282	240	560	511	385	375	576	360	307	408
SJC1043_01645	1690015	1691127	forward	SJC1043|SC|contig000001	minD_1		0.320759	0.347097	337.421	0.0335332	0.995345	331.107	0.0350383	0.963885	339.127	456	256	335	262	387	368	398	321	472	261	233	282	434	331	329	303	451	310	337	359
SJC1043_01646	1691172	1691828	reverse	SJC1043|SC|contig000001	Hypothetical protein		-0.563924	0.565691	17.9765	-0.402762	0.957196	12.7647	-0.00844565	NA	13.2708	14	9	12	15	14	14	15	22	19	9	6	8	26	17	39	19	24	9	10	16
SJC1043_01647	1692121	1692762	forward	SJC1043|SC|contig000001	udk		0.0360029	0.97124	105.442	0.109447	0.995345	82.497	-0.0605732	0.951	99.8731	140	69	59	112	158	73	74	63	140	76	43	71	163	156	97	74	143	134	75	97
SJC1043_01648	1692888	1693469	forward	SJC1043|SC|contig000001	dcd		-0.542283	0.00519045	1073.09	-0.429225	0.178256	985.739	-0.4297	0.0373156	939.625	1108	517	704	764.5	1728.5	1049.5	1275.5	1105.5	1300	678	579	621.5	1696	1634.5	1539.5	1092.5	1298	1081	1076	1209
SJC1043_01649	1693514	1695346	forward	SJC1043|SC|contig000001	Hypothetical protein		-0.331783	0.322811	1532.57	-0.300705	0.481726	1431.67	-0.366267	0.0679725	1422.09	1740	963	1033	1037.5	2289.5	1481.5	1791.5	1617.5	1969	1038	806	1049.5	2565	2050.5	1625.5	1701.5	2400	1629	1380	1644
SJC1043_01650	1695522	1696874	forward	SJC1043|SC|contig000001	dcuD		-0.793667	0.0311805	491.2	-0.236713	0.985157	494.173	-0.543026	0.0708407	404.239	367	285	269	303	1077	582	525	303	1002	373	269	200	1009	844	573	497	609	561	483	423
SJC1043_01651	1696906	1698489	reverse	SJC1043|SC|contig000001	yoaE_1		0.181601	0.708967	218.686	-0.133383	0.984704	186.967	0.12609	0.80112	203.871	314	149	151	215	289	186	202	211	284	137	100	160	308	246	209	194	288	191	161	219
SJC1043_01652	1699009	1699046	forward	SJC1043|SC|contig000001	Hypothetical protein		-0.51832	0.44758	56.8585	-0.173792	0.989406	61.9883	-0.923809	0.0716379	62.0833	43	24	33	61	76	96	88	37	70	59	47	36	93	74	66.5	76	96	92	100	60
SJC1043_01653	1699121	1700020	forward	SJC1043|SC|contig000001	galU_1		-0.191285	0.609954	250.406	0.251984	0.882974	214.275	-0.17351	0.651745	227.839	277	158.5	187.5	194.5	272	182	260	179.5	370	229.5	140	150.5	372.5	311.5	354	218.5	337	273	188.5	261.5
SJC1043_01654	1700060	1700953	forward	SJC1043|SC|contig000001	galF		-0.302672	0.615571	361.344	-0.0603093	0.995345	311.592	-0.494804	0.178057	356.599	369	236.5	238.5	278.5	479	324	358	289.5	470	267.5	176	245.5	717.5	446.5	318.5	382.5	703	440	272.5	449.5
SJC1043_01655	1701218	1702354	forward	SJC1043|SC|contig000001	Hypothetical protein		0.192587	0.738404	1029.82	0.0439106	0.995345	882.813	0.0414637	0.954243	991.617	1486	691	819	920	1300	791	989	881	1457	756	532	691	1592	1116	768	989	1526	1064	662	1093
SJC1043_01656	1702540	1703673	forward	SJC1043|SC|contig000001	Hypothetical protein		0.1071	0.903111	2070.76	-0.0804326	0.995345	1599.85	0.00894711	0.991545	1960.73	3558.5	1349	1497	1497.5	3129	1165	1660.5	1644.5	3191	1166	667	1247	3264	2690.5	1258.5	2016	2696	2250	1415	2244
SJC1043_01657	1703693	1704445	forward	SJC1043|SC|contig000001	Hypothetical protein		-0.140607	0.834157	643.191	-0.0291813	0.997652	500.782	-0.191823	0.777039	600.112	984	361.5	450	447.5	930	387	530	488.5	1010	385.5	242	352	1134	860.5	581	585	993.5	787	374	699
SJC1043_01658	1704467	1705513	forward	SJC1043|SC|contig000001	tagE_1		-0.343749	0.447423	727.759	-0.0473506	0.995345	577.1	-0.524225	0.0351872	715.958	823.5	435.5	488	514	1047	450	636.5	571	1079	418.5	300	446	1289	1031	663.5	799	1188.5	1046	606	882
SJC1043_01659	1705587	1706501	forward	SJC1043|SC|contig000001	Hypothetical protein		-0.234075	0.722311	757.18	-0.00263565	0.999958	613.629	-0.511564	0.0416227	773.072	1050.5	454	533	478	1256	445.5	707.5	465	1325	514.5	268.5	391.5	1342	1128.5	617.5	729	1311.5	1057	740.5	891
SJC1043_01660	1706517	1707671	forward	SJC1043|SC|contig000001	rfbD_1		-0.276438	0.703233	740.127	0.0333656	0.997652	622.765	-0.525421	0.243759	747.599	1017.5	461	559	375	1163	502.5	671.5	517	1321	513.5	318.5	390.5	1506	968.5	620.5	709	1397.5	1102	556.5	877
SJC1043_01661	1708352	1710523	forward	SJC1043|SC|contig000001	wzc_1		0.263614	0.592493	3853.15	0.126737	0.977247	3145.15	0.0163825	0.981891	3828.57	5609	2923	3365	2975	4235	2628	3637	3173	5415	2867	1854	2507	4466	5023	2988	3658	4449	4475	3170	4433
SJC1043_01662	1710604	1711764	forward	SJC1043|SC|contig000001	Hypothetical protein		0.285819	0.608611	1282.57	0.105586	0.985157	1066.4	-0.0271748	0.975021	1302.93	2007.5	936.5	1019.5	1086	1383.5	958.5	1298.5	1030	1786.5	1019.5	585.5	858.5	1600.5	1630	865	1227.5	1487.5	1697	1025.5	1499.5
SJC1043_01663	1711730	1713190	forward	SJC1043|SC|contig000001	Hypothetical protein		0.39153	0.473606	2517.23	0.136886	0.989406	1965.06	0.088371	0.88008	2538.66	4337.5	1850	2150	2003.5	3079.5	1436	2307.5	1793	3668.5	1735.5	1012	1645	3029	3197	1537.5	2264	2754.5	2959	1979.5	2978.5
SJC1043_01664	1713180	1714088	forward	SJC1043|SC|contig000001	Hypothetical protein		0.0980993	0.885652	697.591	0.162272	0.967821	558.077	-0.137185	0.824206	693.375	804	565	504.5	610	804	499.5	584	514	980.5	494	327.5	470.5	815.5	989	604.5	695	790.5	933.5	545	879.5
SJC1043_01665	1714135	1715178	forward	SJC1043|SC|contig000001	mfpsA		0.262374	0.520302	272.476	0.143382	0.968469	206.241	0.147698	0.743419	258.869	374	208.5	216	245.5	238	182	266	203	320.5	206	131	160	291	336	249	265.5	276.5	308.5	211	268.5
SJC1043_01666	1715253	1716410	forward	SJC1043|SC|contig000001	pimB		0.0622848	0.914993	467.316	0.0398704	0.995345	382.973	-0.15181	0.737867	461.51	586	301	399	391	499	345	501	374	563	349	225	326	609	628	420	459	560	627	398	523
SJC1043_01667	1716565	1717998	forward	SJC1043|SC|contig000001	wcaJ		0.279887	0.492054	894.065	0.204997	0.882974	759.778	0.0313747	0.975021	888.498	986	694	810	857	1000	603	806	793	1140	754	504	648	968	1073	829	856	911	1123	752	1001
SJC1043_01668	1718565	1719458	forward	SJC1043|SC|contig000001	Hypothetical protein		0.220148	0.703233	416.208	0.132684	0.978446	334.601	-0.140808	0.80797	431.161	542	340	393	280	461	323	407	268	492	363	218	239	581	517	355	341	547	573	407	434
SJC1043_01669	1720110	1723106	forward	SJC1043|SC|contig000001	Hypothetical protein		0.352258	0.601522	207.075	0.346429	0.878887	161.269	0.356251	0.60366	189.522	181	196	212	176	145	138	210	146	144	187	135	164	170	236	283	160	159	233	153	166
SJC1043_01670	1723486	1725252	forward	SJC1043|SC|contig000001	prsD		0.939212	0.143545	1138.35	0.723796	0.506739	901.203	0.252724	0.823275	1260.32	880.5	1389	1398	1115	471	950	884.5	693	772.5	1318	906.5	859	615	1422.5	812.5	735	820	1716.5	1201.5	1107.5
SJC1043_01671	1725307	1726638	forward	SJC1043|SC|contig000001	prsE		0.994124	0.125835	520.723	0.853947	0.415562	363.24	0.230934	0.860194	588.029	363	662.5	589.5	583.5	169.5	383.5	378	215	286.5	508	392.5	401.5	266	579.5	378.5	367.5	358	852.5	568	495
SJC1043_01672	1726641	1728017	forward	SJC1043|SC|contig000001	tolC_1		0.950603	0.0767347	799.008	0.559785	0.579392	611.24	0.449623	0.590728	835.355	661.5	1021.5	870.5	824.5	448.5	664.5	628.5	460	582	851	543	566.5	524	872	659	474.5	546	1029	743.5	664.5
SJC1043_01673	1728869	1729882	forward	SJC1043|SC|contig000001	galE		-0.623434	0.0452182	138.623	-0.329268	0.592378	126.977	-0.681227	0.00381428	130.109	149	72	73	95	192	149	156	143	170	93	81	79	214	155	251	168	232	168	142	162
SJC1043_01674	1730441	1731505	forward	SJC1043|SC|contig000001	rffG_2		-0.200175	0.792836	165.044	-0.273298	0.878887	147.833	-0.200483	0.742783	151.032	203.5	105	87	149.5	232.5	188	155.5	156	210.5	108	74	118	331.5	170.5	153	172	256.5	165.5	112.5	184.5
SJC1043_01675	1731525	1732394	forward	SJC1043|SC|contig000001	rmlA2_2		0.166008	0.688768	539.106	-0.275643	0.587017	448.782	0.0158482	0.981953	519.002	651	429	422	470	619	523	584.5	493.5	616.5	361.5	272.5	283	730.5	621.5	543.5	474	724	562	409.5	570.5
SJC1043_01676	1732397	1732933	forward	SJC1043|SC|contig000001	rfbC		-0.434928	0.272003	118.76	-0.215256	0.967821	100.951	-0.189857	0.731841	98.8482	121.5	63	80	90.5	185.5	96	99.5	113.5	149.5	79.5	55	71.5	222	131.5	164	123.5	172.5	110	75.5	109.5
SJC1043_01677	1732930	1733793	forward	SJC1043|SC|contig000001	rfbD_2		-0.160319	0.747804	234.388	-0.218871	0.948282	216.625	-0.0538929	0.93122	206.81	310	134	197.5	150	366	258	229.5	207	323.5	139	132.5	168.5	321	242.5	378.5	223.5	284	212.5	210.5	212.5
SJC1043_01678	1733864	1735120	reverse	SJC1043|SC|contig000001	rfbX_2		0.302738	0.656303	416.393	0.183008	0.968824	349.999	-0.00314772	0.997418	421.346	499.5	417.5	333	312	481	418.5	290	290.5	500	380.5	235	270	462	558	296.5	396	474.5	558	342	453
SJC1043_01679	1735113	1736579	reverse	SJC1043|SC|contig000001	Hypothetical protein		0.261137	0.742427	1168.72	0.227975	0.934217	967.198	-0.0172078	0.987795	1173.33	1360.5	1160	1015	778	1461.5	788	905.5	911.5	1609	1007.5	562	803	1515.5	1534	685.5	1148.5	1574.5	1569.5	845.5	1193
SJC1043_01680	1736572	1737426	reverse	SJC1043|SC|contig000001	wbbL		0.246282	0.666732	240.716	0.138126	0.968824	203.448	0.0921261	0.908372	231.537	281.5	210	164.5	240	277	182.5	202.5	216.5	311	182	135.5	172.5	290	252.5	209.5	259.5	314	273.5	147.5	252
SJC1043_01681	1737423	1738355	reverse	SJC1043|SC|contig000001	Hypothetical protein		-0.204183	0.760322	153.249	0.18264	0.972695	130.44	-0.316326	0.557167	146.328	225.5	84.5	81.5	130	215.5	115	128	103.5	234	113	80.5	108.5	259.5	185.5	144.5	173	262	192	118	151
SJC1043_01682	1738735	1740141	forward	SJC1043|SC|contig000001	gnd		0.458837	0.189147	333.948	0.259735	0.933735	274.292	0.429583	0.226765	308.151	509	264	284	311	375	218	302	247	568	198	177	233	440	321	255	291	440	262	174	297
SJC1043_01683	1740672	1741748	forward	SJC1043|SC|contig000001	rfbM		0.352338	0.364264	464.199	0.0880676	0.995345	374.322	0.102391	0.874288	460.505	556	416	389	419	412	348	485	391	472	412	250	283	490	568	427	402	453	518	439	493
SJC1043_01684	1741910	1743283	forward	SJC1043|SC|contig000001	algC		-0.371835	0.304313	968.553	-0.116431	0.955265	972.574	-0.533819	0.00678029	946.519	949	534	642	814	1376	1060	1170	977	1279	739	652	795	1571	1371	1031	1098	1482	1185	1037	1175
SJC1043_01685	1743315	1743929	reverse	SJC1043|SC|contig000001	hisE		-0.373418	0.605087	79.3471	0.154757	0.995345	75.0853	-0.450138	0.525749	74.7941	129	43.5	42.5	43.5	143	54	68	65	153	46	52.5	59.5	158.5	88.5	96.5	81	170.5	61.5	71.5	85.5
SJC1043_01686	1743923	1744699	reverse	SJC1043|SC|contig000001	hisF		-0.297083	0.688768	104.768	0.139011	0.995345	102.019	-0.347877	0.686341	97.6521	177	56.5	58.5	63	185	77.5	94	92.5	217.5	70.5	69.5	67	200.5	98	148.5	102.5	241.5	83.5	83.5	90
SJC1043_01687	1744681	1745418	reverse	SJC1043|SC|contig000001	hisA		-0.407366	0.62032	137.781	0.0773217	0.995345	129.138	-0.182473	0.868258	115.693	260	63	63	75.5	237	125.5	132.5	87.5	274	88	73.5	95	277.5	151	150	158.5	222	90.5	100	140
SJC1043_01688	1745424	1746014	reverse	SJC1043|SC|contig000001	hisH		-0.136354	0.900861	75.507	0.174868	0.991932	75.1182	-0.135436	0.908876	69.0818	147	34	46.5	50	135	57	71	63.5	166.5	44.5	56	51	150.5	64	87.5	73	144	54.5	56.5	73.5
SJC1043_01689	1746014	1747081	reverse	SJC1043|SC|contig000001	hisB		-0.0116504	0.992125	119.633	0.197013	0.985157	118.457	-0.0197035	0.990383	109.728	234.5	59.5	66	96.5	216.5	90.5	110.5	96.5	260	71	85.5	86	239.5	86	142.5	104.5	251	80	61	118
SJC1043_01690	1747078	1748166	reverse	SJC1043|SC|contig000001	hisC		0.142586	0.885343	130.974	0.0939343	0.995345	130.425	0.187106	0.850536	118.106	244	79	83	108.5	237	120	111	113	275	75.5	78.5	107.5	258	121.5	124.5	90	238	103.5	73	90
SJC1043_01691	1748163	1749470	reverse	SJC1043|SC|contig000001	hisD		-0.183667	0.893382	169.213	0.269562	0.968824	179.781	-0.110441	0.945192	150.809	373	80.5	89.5	86	334.5	116.5	183.5	129	423.5	135.5	104	131.5	424.5	126.5	135.5	167	356	95	120	147
SJC1043_01692	1749475	1750374	reverse	SJC1043|SC|contig000001	hisG		-0.0968334	0.950463	157.346	0.148752	0.995345	164.461	-0.0548139	0.981703	141.813	399.5	55	93	76	355.5	87	156.5	135	402.5	84	106.5	115.5	367.5	129	157	123.5	375	98.5	65.5	140.5
SJC1043_01693	1750446	1750572	reverse	SJC1043|SC|contig000001	Hypothetical protein		1.19031	0.00379513	10657.4	-0.0718475	0.995345	6670.66	0.935103	0.0471925	10333.7	27354	9285	12643	6120	8296.5	5172	12362	5674	8915	5614	5339	4143	7502.5	9271.5	8417	5236	8129	6816	8650	6760.5
SJC1043_01694	1750825	1751649	forward	SJC1043|SC|contig000001	yeeZ		0.158741	0.682856	694.564	-0.113936	0.967821	606.242	0.240106	0.532318	619.908	1004	475	638	490	772	583	860	642	809	501	409	448	801	729	932	612	678	546	602	626
SJC1043_01695	1751665	1752549	reverse	SJC1043|SC|contig000001	dmlR_14		0.00734797	0.993954	180.457	-0.535959	0.533671	138.412	-0.0861207	0.928052	170.745	355	94	116	125	273	127	189	165	220	72	71	82	275	176	191	197	273	174	135	199
SJC1043_01696	1752687	1753877	forward	SJC1043|SC|contig000001	pbuE_1		-0.427347	0.674786	31.5801	-0.100626	0.995345	19.2183	0.321729	0.680377	22.2549	39	16	23	19	26	25	16	22	32	8	18	12	34	31	81	27	27	23	16	21
SJC1043_01697	1753827	1754762	reverse	SJC1043|SC|contig000001	cysL_1		0.159697	0.872615	223.009	-0.528566	0.71405	181.52	0.145506	0.908876	204.98	447	94	126	235	269	156	216	318	242	70	103	150	277	183	215	290	411	138	127	213
SJC1043_01698	1755011	1755943	forward	SJC1043|SC|contig000001	gbh		-1.66361	NA	7.6555	-1.13594	NA	1.7221	0.530996	NA	2.79048	7	1	3	3	3	1	5	2	1	1	0	2	4	2	47	5	7	2	0	2
SJC1043_01699	1756021	1757406	forward	SJC1043|SC|contig000001	putP_1		-0.442636	0.539952	60.0352	0.240803	0.957196	42.8782	-0.0675793	0.954243	47.7783	86	25	36	42	40	39	55	43	65.5	38	33	36	92.5	58	128.5	53	77.5	38.5	38	64
SJC1043_01700	1757441	1758868	forward	SJC1043|SC|contig000001	Hypothetical protein		-0.122978	0.880381	115.427	-0.179033	0.967821	83.4947	0.18905	0.740482	95.0366	161	56.5	86.5	98	119.5	103.5	94	81	91.5	65	64	63	116.5	135.5	219.5	97	141	93.5	73	86
SJC1043_01701	1758865	1759677	forward	SJC1043|SC|contig000001	ramA_3		-0.475129	0.455804	54.8397	0.154377	0.989406	41.2736	0.312262	0.638829	37.881	61	25.5	28.5	49	46.5	41.5	44	43	46	48	23	41	70	51.5	101	74	52.5	37	31	29
SJC1043_01702	1759741	1760724	reverse	SJC1043|SC|contig000001	corA_2		0.0250651	0.9737	439.05	-0.251932	0.878887	317.804	-0.0216274	0.980834	408.498	593.5	267.5	317	401	460.5	332.5	360	404.5	440.5	203	181	271.5	632	499.5	351	518.5	586.5	416.5	294.5	519.5
SJC1043_01703	1760736	1761155	reverse	SJC1043|SC|contig000001	Hypothetical protein		-0.0819894	0.905011	100.139	0.121467	0.991932	80.0537	-0.269977	0.538638	98.069	108.5	69.5	65	94	81.5	102.5	72	83.5	101.5	72	57	74.5	149	114.5	104	109.5	147.5	116.5	94.5	109.5
SJC1043_01704	1761287	1762387	forward	SJC1043|SC|contig000001	yliI		-0.257337	0.715796	181.234	0.584162	0.514981	150.93	-0.0965537	0.91033	156.389	167	145	109	138	106	143	164	125	152	213	131	140	192	193	232	279	173	167	196	152
SJC1043_01705	1762401	1763021	reverse	SJC1043|SC|contig000001	gstB_3		0.437724	0.38034	86.8248	-0.274334	0.878887	71.2735	0.283182	0.611562	83.3054	115	79	69	82	100	84	94	75	96	45	51	49	75	79	87	96	72	79	75	95
SJC1043_01706	1763111	1763767	reverse	SJC1043|SC|contig000001	serB_2		-0.125328	0.851525	81.9984	-0.176189	0.979757	70.6201	-0.133857	0.876626	75.6353	88	54	68	62	92	67	121	64	105	64	33	52	97	87	135	81	80	80	106	69
SJC1043_01707	1764053	1765078	forward	SJC1043|SC|contig000001	efe		-0.578438	0.647177	18.2349	0.339456	0.968824	12.9967	0.08577	NA	12.9827	18	13	8	12	16	12	8	15	13	16	7	16	21	13	52	18	18	14	10	13
SJC1043_01708	1765138	1766283	reverse	SJC1043|SC|contig000001	metC_1		0.280406	0.768659	53.211	0.535906	0.664561	54.3586	0.215681	0.827159	49.7914	92	24	54.5	45	68.5	26.5	58.5	51.5	115	39	37.5	58	53	32	93	49	73.5	25.5	44.5	60.5
SJC1043_01709	1766296	1767663	reverse	SJC1043|SC|contig000001	cbs		0.747836	0.00419818	221.391	0.34687	0.620871	184.087	0.451258	0.0503536	219.746	331	188	227.5	221	216.5	124.5	198.5	195.5	289	163	142.5	174	215	169	176	201	251.5	178.5	167.5	212.5
SJC1043_01710	1768129	1769334	forward	SJC1043|SC|contig000001	dacC_2		0.109245	0.808079	596.967	0.0395941	0.995345	566.084	-0.0176138	0.980834	570.902	672	412	522	533	550	611	707	624	656	503	415	504	690	590	708	665	709	555	551	674
SJC1043_01711	1769390	1770757	reverse	SJC1043|SC|contig000001	sdaB	sdaB	-1.10148	0.000552288	117.782	0.236622	0.955055	138.506	-0.541454	0.104726	84.1424	87	43	58	75	222	119	134	108	172	110	126	132	267	183	175	132	148	108	82	101
SJC1043_01712	1770850	1772148	reverse	SJC1043|SC|contig000001	sdaC_3		-1.21496	0.0341701	538.924	-0.373647	0.922485	599.513	-0.835662	0.0355798	413.949	448	155	237	333	1527	458	603	578	791	336	367	472	1656	715	400	754	1011	455	368	562
SJC1043_01713	1773127	1773891	reverse	SJC1043|SC|contig000001	deoR		-0.945526	0.358518	26.7632	-0.0318481	0.997652	19.6879	-0.051671	0.980834	17.0613	32	6	11	20	35	19	18	19	29	11	14	19	37	20	86	27	34	13	13	19
SJC1043_01714	1774045	1774725	reverse	SJC1043|SC|contig000001	deoC1		-0.0537036	0.948535	900.818	0.289569	0.934217	844.298	0.0957252	0.889344	783.405	1204	708	666	537	918	754	1084	697	1643	994	536	451	1246	1342	756	899	943	996	652	705
SJC1043_01715	1774939	1775775	forward	SJC1043|SC|contig000001	Hypothetical protein		-0.85728	0.226267	55.2262	-0.235568	0.985157	43.0145	-0.440472	0.51598	42.2935	27	30	31	42	34	62	62	47	37	21	39	41	65	62	145	63	64	48	49	49
SJC1043_01716	1775813	1776418	reverse	SJC1043|SC|contig000001	ybjG		-1.16237	NA	12.9559	-0.269951	0.990136	10.6427	-0.337579	NA	8.28895	15	4.5	5	6	26	4	11.5	12	11	8.5	9	7	14.5	19.5	39.5	12.5	17	8	7	10.5
SJC1043_01717	1776424	1777158	reverse	SJC1043|SC|contig000001	Hypothetical protein		-0.728521	0.283489	27.0807	-0.625427	0.675373	17.1716	0.349771	0.725397	16.5646	28	12.5	12	21	26	19	22.5	27	21	7.5	7	15	31.5	35.5	56.5	34.5	24	20	9	12.5
SJC1043_01718	1777306	1778151	forward	SJC1043|SC|contig000001	mtnN_2		-0.131063	0.922057	96.3476	0.19935	0.995345	67.4046	0.0696096	0.971388	82.2403	214	42	67	41	176	24	58	44	200	41	33	36	215	65	119	83	160	62	61	81
SJC1043_01719	1778292	1778804	forward	SJC1043|SC|contig000001	eco		0.255504	0.699163	1456.24	-0.0381676	0.995345	1122.93	0.190282	0.801019	1362.31	1724	859	1025	1936	1343	1188	1253	1313	1649	854	721	949	1900	1409	1206	1595	2075	1130	968	1487
SJC1043_01720	1778860	1779765	reverse	SJC1043|SC|contig000001	gcvA_5		0.2661	0.699163	480.443	-0.205348	0.982533	385.545	0.33662	0.580421	430.436	1009	259	358	373	716	296	417	464	748	224	221	241	749	419	438	437	621	305	321	442
SJC1043_01721	1779878	1780993	forward	SJC1043|SC|contig000001	Hypothetical protein		-0.696262	NA	9.70733	0.640556	NA	4.01782	0.635467	NA	5.63758	12.5	6	3	6	4.5	5	2	3	5.5	7	3	2	9	4	39.5	6	4	8	5	2.5
SJC1043_01722	1780990	1781991	forward	SJC1043|SC|contig000001	pdxA2		-0.670605	NA	10.2367	0.638151	NA	5.13077	0.584556	NA	6.09018	5.5	7.5	6	6	8.5	3	3	4	5.5	4.5	7	5	5	5	44.5	7	2.5	8	6	3.5
SJC1043_01723	1782030	1782722	forward	SJC1043|SC|contig000001	Hypothetical protein		-1.07169	NA	11.0548	0.292795	0.992739	7.09555	0.341139	NA	5.86387	11	3.5	6	5	14	8	7	1	13	3.5	5	8	10	6	56	3	8.5	6	4	5
SJC1043_01724	1782905	1783255	forward	SJC1043|SC|contig000001	Hypothetical protein		-0.948559	NA	6.01407	0.409625	NA	3.48336	0.241647	NA	3.49161	6	1	4	4	1	6	2	4	7	2	3	3	9	7	16	6	4	2	4	4
SJC1043_01725	1783835	1785115	forward	SJC1043|SC|contig000001	Hypothetical protein		-0.469789	0.7031	43.1661	0.202898	0.975321	29.2455	0.450332	0.483746	28.7096	43	22	32	29.5	36	26	36	25.5	48.5	26.5	21.5	21.5	38.5	35	141.5	28	30.5	26	16	34.5
SJC1043_01726	1785112	1785885	forward	SJC1043|SC|contig000001	Hypothetical protein		0.526591	0.441412	65.2161	0.154716	0.995345	41.782	0.678243	0.0801476	57.2753	78	57	62	66.5	56	45	61	20.5	54.5	49.5	30.5	28.5	40.5	67	101.5	42	47.5	53	35	54.5
SJC1043_01727	1785975	1786718	forward	SJC1043|SC|contig000001	Hypothetical protein		1.06865	0.000429139	437.559	0.401819	0.737063	315.286	0.763612	0.024675	431.277	613	459	513	432	231	285	406	293	370	381	249	288	249	391	372	292	291	390	317	365
SJC1043_01728	1786829	1787371	forward	SJC1043|SC|contig000001	Hypothetical protein		0.542758	0.341251	234.959	0.172952	0.979757	179.638	0.203523	0.809968	238.43	235	240	232	217	151	202	236	165	182	176	144	173	166	308	231	178	178	287	208	268
SJC1043_01729	1787936	1788127	forward	SJC1043|SC|contig000001	Hypothetical protein		0.285283	0.730465	443.819	0.0720538	0.996119	496.525	0.341886	0.71583	399.522	936	181	420	330.5	874.5	162.5	716	511	1030	245	343	400	674.5	302	584.5	342	539	193.5	317	504
SJC1043_01730	1788142	1788363	forward	SJC1043|SC|contig000001	Hypothetical protein		0.0516431	0.962823	42.0043	0.515358	0.637417	45.5509	-0.0503922	0.97669	39.6999	62	23	41	27.5	48.5	28.5	60	36	89	30	41	44	70.5	34	43.5	45	79	28.5	25	51
SJC1043_01731	1788577	1789278	forward	SJC1043|SC|contig000001	Hypothetical protein		0.111409	0.862092	275.707	0.315104	0.81945	293.853	0.0571858	0.953566	257.007	431	150	209	254	347	193	381	276	538	238	226	243	432	310	261	240	427	223	167	311
SJC1043_01732	1790183	1790527	forward	SJC1043|SC|contig000001	Hypothetical protein		0.519719	0.185625	789.824	-0.338669	0.878887	710.564	0.485011	0.210077	730.589	1383	524	882	576	1484.5	544	758	866	949	561	380	488	901	783	616	702	811	612	467	781
SJC1043_01733	1790646	1791851	forward	SJC1043|SC|contig000001	Hypothetical protein		-1.1224	NA	24.7051	0.103235	0.995345	9.78372	-0.0513521	0.980834	14.5235	14.41	8.25	19.72	10.92	12.92	9.47	12.04	9.24	15.41	7.16	6.88	8.71	16.64	15.13	122.07	12.77	14.26	18.81	13.72	16.21
SJC1043_01734	1791889	1792911	reverse	SJC1043|SC|contig000001	Hypothetical protein		-0.595721	0.559619	37.4889	-0.0821329	0.995345	33.1293	-0.622981	0.342906	34.4943	26	28	31	14.5	33	29	55	37	47	28	26	19	40	37	98.5	38	60	41	36	45
SJC1043_01735	1792911	1794014	reverse	SJC1043|SC|contig000001	Hypothetical protein		-1.34592	NA	19.3635	-0.0422969	0.997652	9.97335	0.345484	NA	8.99219	14	4	15	5.5	20	11	11	5	14	8	6	9	12	14	103.5	8	4	14	3	13
SJC1043_01736	1794305	1794383	reverse	SJC1043|SC|contig000001	Hypothetical protein		0.620757	0.243339	12869.9	0.0936723	0.991932	15586.6	0.46694	0.201419	12313.9	19178	8762	13932	13147	15985	13925	21406	16630	19402	12420	11390	15438	10793	13721	6874	14266	11052	9263	12468	11295
SJC1043_01737	1794480	1796258	reverse	SJC1043|SC|contig000001	Hypothetical protein		0.0111428	0.99003	733.329	-0.0392082	0.995345	631.251	0.0608695	0.908876	659.885	943	558	529	552	899	642	691	664	842	591	371	518	964	968	593	829	866	776	536	648
SJC1043_01738	1796463	1796852	forward	SJC1043|SC|contig000001	ybjM		-0.196348	0.815514	74.4087	0.615772	0.540315	78.6367	-0.386062	0.589065	73.4329	74	56	44	64	88	86	60	46	116	91	90	47	77	135	98	60	78	93	115	64
SJC1043_01739	1796898	1797161	reverse	SJC1043|SC|contig000001	grxA		0.093226	0.917988	105.961	0.523887	0.0982609	113.143	-0.197556	0.806485	107.585	168	58	69	105	115	98	104	101	192	102	95	109	132	150	78	112	113	177	88	119
SJC1043_01740	1797392	1797694	forward	SJC1043|SC|contig000001	Hypothetical protein		9.39214e-05	0.999832	487.503	-0.2521	0.789405	428.097	0.0447075	0.955941	439.836	830	267.5	326	387	730	402.5	563	437	535	326.5	288.5	299.5	637	576	648	429	561.5	415.5	454	448.5
SJC1043_01741	1797751	1798653	forward	SJC1043|SC|contig000001	lysX		-0.236875	0.631972	158.622	0.0492091	0.995345	142.504	-0.186252	0.784734	142.704	177	88.5	100	148	169	167.5	168	126	186	131.5	99.5	116.5	188	211	198	194	147.5	172.5	180	146.5
SJC1043_01742	1798790	1799269	forward	SJC1043|SC|contig000001	Hypothetical protein		-0.571762	0.226267	111.12	0.164385	0.984704	100.537	-0.579079	0.0504963	102.253	124	63	70	61	167	101	101	67	142	98	80	73	243	143	136	106	149	149	111	123
SJC1043_01743	1799676	1800785	forward	SJC1043|SC|contig000001	potF_1		0.33073	0.642145	389.142	-0.161442	0.989406	329.517	0.0829715	0.943124	386.094	301	351	385	381	275	472	440	352	276	295	252	268	309	480	445	356	335	493	393	372
SJC1043_01744	1800907	1802040	forward	SJC1043|SC|contig000001	potA_1		0.256699	0.731888	171.433	-0.181568	0.982533	110.586	0.32974	0.643708	153.479	152.5	157.5	156	152.5	125	154.5	138.5	107.5	103	126.5	68.5	75	141.5	245.5	178.5	153	133.5	206	114	130
SJC1043_01745	1802065	1803027	forward	SJC1043|SC|contig000001	potH_1		0.18477	0.750389	193.58	0.0162471	0.997652	167.066	0.111101	0.874288	181.509	233.5	181.5	144	146.5	224	167	173	184.5	196	169	105	143.5	210.5	252	198	177.5	201.5	210	144	199.5
SJC1043_01746	1803024	1803869	forward	SJC1043|SC|contig000001	ydcV_1		0.155954	0.830061	277.898	-0.191731	0.973144	253.404	0.164722	0.85216	253.935	227	256	253	227	250	314.5	366.5	276	209	208.5	193.5	217.5	290	342.5	317.5	266.5	229	274	270	244.5
SJC1043_01747	1803974	1804453	forward	SJC1043|SC|contig000001	ybjO		0.11535	0.901983	311.673	-0.230787	0.967821	286.32	-0.272135	0.744446	327.604	231	305	282	234	284	343	451	307	219	257	224.5	217	296	418	326	332.5	322	424.5	392	382
SJC1043_01748	1804523	1805653	forward	SJC1043|SC|contig000001	rlmC		-0.577839	0.31168	49.2768	0.0557469	0.995345	35.1627	-0.417939	0.439445	42.3901	59	19	27	39	56	31	45	27	52	32	21.5	29	81	50	92	56.5	68	49.5	40	56
SJC1043_01749	1805686	1806420	reverse	SJC1043|SC|contig000001	artJ		-0.695915	0.547412	45.0138	-0.227607	0.989406	32.7058	-0.255107	0.833064	34.4614	16	26	41	27	24	40	50	41	16	25	30	30	40	77	119	29	47	44	39	31
SJC1043_01750	1806620	1807288	reverse	SJC1043|SC|contig000001	artM_4		-0.433408	0.429497	600.97	-0.373218	0.593656	550.075	-0.507402	0.0252566	567.124	693.5	336	353.5	438.5	1048	620.5	621.5	551.5	763	403	295	367.5	1125	982	480.5	625.5	918.5	814.5	571	613.5
[truncated: 3,394 more rows]

## Sheet: PCA
Principal component analysis of individual RNAseq replicates (RNAseq data tab).
[truncated: 2 more rows]

## Sheet: Strain key
1043_1	SJC1043 replicate 1
1043_2	SJC1043 replicate 2
1043_3	SJC1043 replicate 3
[truncated: 17 more rows]
